# Supplementary material for: S6K2 in Focus: Signaling Pathways, Post-Translational Modifications, and Computational Analysis
Source: Int J Mol Sci. 2024 Dec 28;26(1):176. doi: 10.3390/ijms26010176 (PMC11719502; doi:10.3390/ijms26010176)
Supplement: Supplementary file 1 [file ijms-26-00176-s001.zip]

Archive with 4 entries (4 files):
- Supplementary Table S1.xlsx
- Supplementary Table S2-R1.xlsx
- Supplementary Table S3.xlsx
- Supplementary Table S4-R1.xlsx
