# Supplementary material for: S6K2 in Focus: Signaling Pathways, Post-Translational Modifications, and Computational Analysis
Source: Int J Mol Sci. 2024 Dec 28;26(1):176. doi: 10.3390/ijms26010176 (PMC11719502; doi:10.3390/ijms26010176)
Supplement: Supplementary file 1 [file ijms-26-00176-s001.zip › Supplementary Table S1.xlsx]

## Sheet: Legend Table S1
Supplementary Table S1. Identification of Potential S6K1 and S6K2 Inhibitors Through PubChem Database Screening. Summarized data extracted from the PubChem database for potential S6K1 and S6K2 inhibitors. baid (BioAssay ID), acvalue (Activity Concentration Value), aid (Assay ID), sid (Substance ID), cid (Compound ID), geneid (Gene ID), pmid (PubMed ID), aidtype: Type of assay used, aidmdate: Date…

## Sheet: pubchem_S6K1_bioactivity
baid	acvalue	aid	sid	cid	geneid	pmid	aidtype	aidmdate	hasdrc	rnai	activity	protacxn	acname	acqualifier	aidsrcname	aidname	cmpdname	targetname	targeturl	ecs	repacxn	taxid	cellids	targettaxid	anatomyid	anatomy
101058816	NULL	297447	103526391	10427712	6198	17685602	Literature-derived	20181022	0	0	Active	P23443	NULL	NULL	ChEMBL	Inhibition of VEGF-induced phosphorylation of p70S6 at 10 uM	6,7-Bis(3-hydroxyphenyl)pteridine-2,4-diamine	RPS6KB1 - ribosomal protein S6 kinase B1 (human)	/gene/6198	2.7.11.1	P23443	9606	NULL	NULL	NULL	NULL
105923953	NULL	435261	103594501	644243	6198	17850214	Literature-derived	20180911	0	0	Active	P23443	NULL	NULL	ChEMBL	Percentage S6K1 activity remaining in the presence of 3uM inhibitor	1-[4-Amino-7-(3-hydroxypropyl)-5-(4-methylphenyl)-7H-pyrrolo[2,3-d]pyrimidin-6-yl]-2-fluoroethanone	RPS6KB1 - ribosomal protein S6 kinase B1 (human)	/gene/6198	2.7.11.1	P23443	9606	NULL	NULL	NULL	NULL
105924757	NULL	435377	103491159	10172943	6198	17850214	Literature-derived	20180911	0	0	Active	P23443	NULL	NULL	ChEMBL	Percentage S6K1 activity remaining in the presence of 0.1uM inhibitor	(2s)-1-(1h-Indol-3-Yl)-3-{[5-(3-Methyl-1h-Indazol-5-Yl)pyridin-3-Yl]oxy}propan-2-Amine	RPS6KB1 - ribosomal protein S6 kinase B1 (human)	/gene/6198	2.7.11.1	P23443	9606	NULL	NULL	NULL	NULL
105924760	NULL	435377	103249276	3501	6198	17850214	Literature-derived	20180911	0	0	Active	P23443	NULL	NULL	ChEMBL	Percentage S6K1 activity remaining in the presence of 0.1uM inhibitor	Go-6976	RPS6KB1 - ribosomal protein S6 kinase B1 (human)	/gene/6198	2.7.11.1	P23443	9606	NULL	NULL	NULL	NULL
105924763	NULL	435377	103163876	5083	6198	17850214	Literature-derived	20180911	0	0	Active	P23443	NULL	NULL	ChEMBL	Percentage S6K1 activity remaining in the presence of 0.1uM inhibitor	bisindolylmaleimide IX	RPS6KB1 - ribosomal protein S6 kinase B1 (human)	/gene/6198	2.7.11.1	P23443	9606	NULL	NULL	NULL	NULL
105925805	NULL	435378	103175695	5329099	6198	17850214	Literature-derived	20180911	0	0	Active	P23443	NULL	NULL	ChEMBL	Percentage S6K1 activity remaining in the presence of 1uM inhibitor	Orantinib	RPS6KB1 - ribosomal protein S6 kinase B1 (human)	/gene/6198	2.7.11.1	P23443	9606	NULL	NULL	NULL	NULL
105925813	NULL	435378	103263649	1400	6198	17850214	Literature-derived	20180911	0	0	Active	P23443	NULL	NULL	ChEMBL	Percentage S6K1 activity remaining in the presence of 1uM inhibitor	1-(tert-Butyl)-3-(p-tolyl)-1H-pyrazolo[3,4-d]pyrimidin-4-amine	RPS6KB1 - ribosomal protein S6 kinase B1 (human)	/gene/6198	2.7.11.1	P23443	9606	NULL	NULL	NULL	NULL
105925821	NULL	435378	103389922	3540	6198	17850214	Literature-derived	20180911	0	0	Active	P23443	NULL	NULL	ChEMBL	Percentage S6K1 activity remaining in the presence of 1uM inhibitor	N-(2-(Methylamino)ethyl)-5-isoquinolinesulfonamide	RPS6KB1 - ribosomal protein S6 kinase B1 (human)	/gene/6198	2.7.11.1	P23443	9606	NULL	NULL	NULL	NULL
105927016	NULL	435753	103210437	3547	6198	17850214	Literature-derived	20180911	0	0	Active	P23443	NULL	NULL	ChEMBL	Percentage S6K1 activity remaining in the presence of 10uM inhibitor	Fasudil	RPS6KB1 - ribosomal protein S6 kinase B1 (human)	/gene/6198	2.7.11.1	P23443	9606	NULL	NULL	NULL	NULL
105927022	NULL	435753	104249821	449240	6198	17850214	Literature-derived	20180911	0	0	Active	P23443	NULL	NULL	ChEMBL	Percentage S6K1 activity remaining in the presence of 10uM inhibitor	5-[(2S)-2-methylpiperazin-1-yl]sulfonylisoquinoline	RPS6KB1 - ribosomal protein S6 kinase B1 (human)	/gene/6198	2.7.11.1	P23443	9606	NULL	NULL	NULL	NULL
105927032	NULL	435753	103389922	3540	6198	17850214	Literature-derived	20180911	0	0	Active	P23443	NULL	NULL	ChEMBL	Percentage S6K1 activity remaining in the presence of 10uM inhibitor	N-(2-(Methylamino)ethyl)-5-isoquinolinesulfonamide	RPS6KB1 - ribosomal protein S6 kinase B1 (human)	/gene/6198	2.7.11.1	P23443	9606	NULL	NULL	NULL	NULL
105927500	NULL	435632	103625380	129236	6198	17850214	Literature-derived	20180911	0	0	Active	P23443	NULL	NULL	ChEMBL	Percentage S6K1 activity remaining in the presence of 25uM inhibitor	N-(2-Aminoethyl)-5-chloroisoquinoline-8-sulfonamide	RPS6KB1 - ribosomal protein S6 kinase B1 (human)	/gene/6198	2.7.11.1	P23443	9606	NULL	NULL	NULL	NULL
151236260	NULL	462666	103722190	45378798	6198	20170185	Literature-derived	20180912	0	0	Active	P23443	NULL	NULL	ChEMBL	Inhibition of P70S6K phosphorylation in human C26 cells after 6 hrs by Western blot analysis	N-[4-[(Z)-[3-[(1-methylcyclohexyl)methyl]-2,4-dioxo-1,3-thiazolidin-5-ylidene]methyl]phenyl]-4-nitro-3-(trifluoromethyl)benzenesulfonamide	RPS6KB1 - ribosomal protein S6 kinase B1 (human)	/gene/6198	2.7.11.1	P23443	9606	NULL	NULL	NULL	NULL
173413421	NULL	493040	103904329	9950716	6198	21336281	Literature-derived	20111202	0	0	Active	NULL	NULL	NULL	Abbott Labs	Navigating the Kinome	n-[4-(4-Aminofuro[2,3-d]pyrimidin-5-yl)phenyl]-n'-(4-methylphenyl)urea	RPS6KB1 - ribosomal protein S6 kinase B1 (human)	/gene/6198	NULL	NULL	9606	NULL	NULL	NULL	NULL
173413690	NULL	493040	103904275	10043997	6198	21336281	Literature-derived	20111202	0	0	Active	NULL	NULL	NULL	Abbott Labs	Navigating the Kinome	1-[4-(4-Aminofuro[2,3-d]pyrimidin-5-yl)phenyl]-3-(3-methylphenyl)urea	RPS6KB1 - ribosomal protein S6 kinase B1 (human)	/gene/6198	NULL	NULL	9606	NULL	NULL	NULL	NULL
173413795	NULL	493040	103904284	49830349	6198	21336281	Literature-derived	20111202	0	0	Active	NULL	NULL	NULL	Abbott Labs	Navigating the Kinome	n-[4-(4-Aminothieno[2,3-d]pyrimidin-5-yl)phenyl]-n'-phenylurea	RPS6KB1 - ribosomal protein S6 kinase B1 (human)	/gene/6198	NULL	NULL	9606	NULL	NULL	NULL	NULL
173413923	NULL	493040	103904300	18451149	6198	21336281	Literature-derived	20111202	0	0	Active	NULL	NULL	NULL	Abbott Labs	Navigating the Kinome	1-[4-[4-Amino-7-(3-aminoprop-1-ynyl)thieno[3,2-c]pyridin-3-yl]phenyl]-3-(3-methylphenyl)urea	RPS6KB1 - ribosomal protein S6 kinase B1 (human)	/gene/6198	NULL	NULL	9606	NULL	NULL	NULL	NULL
173414043	NULL	493040	103904307	18451208	6198	21336281	Literature-derived	20111202	0	0	Active	NULL	NULL	NULL	Abbott Labs	Navigating the Kinome	1-[4-[4-Amino-7-(3-morpholin-4-ylprop-1-ynyl)thieno[3,2-c]pyridin-3-yl]phenyl]-3-(3-methylphenyl)urea	RPS6KB1 - ribosomal protein S6 kinase B1 (human)	/gene/6198	NULL	NULL	9606	NULL	NULL	NULL	NULL
173414168	NULL	493040	103904310	49830357	6198	21336281	Literature-derived	20111202	0	0	Active	NULL	NULL	NULL	Abbott Labs	Navigating the Kinome	4-amino-3-[4-[(2-fluoro-5-methylphenyl)carbamoylamino]phenyl]-N-methylthieno[3,2-c]pyridine-7-carboxamide	RPS6KB1 - ribosomal protein S6 kinase B1 (human)	/gene/6198	NULL	NULL	9606	NULL	NULL	NULL	NULL
173414215	NULL	493040	103904297	11442914	6198	21336281	Literature-derived	20111202	0	0	Active	NULL	NULL	NULL	Abbott Labs	Navigating the Kinome	1-[4-[4-Amino-7-(2-pyridin-3-ylethynyl)thieno[3,2-c]pyridin-3-yl]phenyl]-3-(3-methylphenyl)urea	RPS6KB1 - ribosomal protein S6 kinase B1 (human)	/gene/6198	NULL	NULL	9606	NULL	NULL	NULL	NULL
173414314	NULL	493040	103904314	49830359	6198	21336281	Literature-derived	20111202	0	0	Active	NULL	NULL	NULL	Abbott Labs	Navigating the Kinome	1-[4-[4-Amino-7-(1-methylpyrazol-4-yl)thieno[3,2-c]pyridin-3-yl]phenyl]-3-(3-fluorophenyl)urea	RPS6KB1 - ribosomal protein S6 kinase B1 (human)	/gene/6198	NULL	NULL	9606	NULL	NULL	NULL	NULL
173414428	NULL	493040	103904334	49830370	6198	21336281	Literature-derived	20111202	0	0	Active	NULL	NULL	NULL	Abbott Labs	Navigating the Kinome	1-[4-(3-amino-7-methyl-1H-indazol-4-yl)phenyl]-3-(3-bromophenyl)urea	RPS6KB1 - ribosomal protein S6 kinase B1 (human)	/gene/6198	NULL	NULL	9606	NULL	NULL	NULL	NULL
173414472	NULL	493040	103904322	49830365	6198	21336281	Literature-derived	20111202	0	0	Active	NULL	NULL	NULL	Abbott Labs	Navigating the Kinome	1-[4-[4-Amino-7-[1-(2-hydroxypropyl)pyrazol-4-yl]thieno[3,2-c]pyridin-3-yl]phenyl]-3-(3-fluorophenyl)urea	RPS6KB1 - ribosomal protein S6 kinase B1 (human)	/gene/6198	NULL	NULL	9606	NULL	NULL	NULL	NULL
173414632	NULL	493040	103904313	49830358	6198	21336281	Literature-derived	20111202	0	0	Active	NULL	NULL	NULL	Abbott Labs	Navigating the Kinome	1-[4-[4-Amino-7-(1-methylpyrazol-4-yl)thieno[3,2-c]pyridin-3-yl]phenyl]-3-(3-methylphenyl)urea	RPS6KB1 - ribosomal protein S6 kinase B1 (human)	/gene/6198	NULL	NULL	9606	NULL	NULL	NULL	NULL
173414730	NULL	493040	103904328	16125042	6198	21336281	Literature-derived	20111202	0	0	Active	NULL	NULL	NULL	Abbott Labs	Navigating the Kinome	N-[4-(1H-indazol-4-yl)-phenyl]-N''-(3-methylphenyl)urea	RPS6KB1 - ribosomal protein S6 kinase B1 (human)	/gene/6198	NULL	NULL	9606	NULL	NULL	NULL	NULL
173414840	NULL	493040	103904346	16043242	6198	21336281	Literature-derived	20111202	0	0	Active	NULL	NULL	NULL	Abbott Labs	Navigating the Kinome	1-(4-(4-Aminoisothiazolo[5,4-d]pyrimidin-3-yl)phenyl)-3-(2-fluoro-5-methylphenyl)urea	RPS6KB1 - ribosomal protein S6 kinase B1 (human)	/gene/6198	NULL	NULL	9606	NULL	NULL	NULL	NULL
173415229	NULL	493040	103904317	49830362	6198	21336281	Literature-derived	20111202	0	0	Active	NULL	NULL	NULL	Abbott Labs	Navigating the Kinome	1-[4-[4-Amino-7-(1-methylpyrazol-4-yl)thieno[3,2-c]pyridin-3-yl]phenyl]-3-(4-ethoxyphenyl)urea	RPS6KB1 - ribosomal protein S6 kinase B1 (human)	/gene/6198	NULL	NULL	9606	NULL	NULL	NULL	NULL
173415320	NULL	493040	103904316	49830361	6198	21336281	Literature-derived	20111202	0	0	Active	NULL	NULL	NULL	Abbott Labs	Navigating the Kinome	Methyl 4-amino-7-methyl-5-[4-(phenylcarbamoylamino)phenyl]pyrrolo[2,1-f][1,2,4]triazine-6-carboxylate	RPS6KB1 - ribosomal protein S6 kinase B1 (human)	/gene/6198	NULL	NULL	9606	NULL	NULL	NULL	NULL
173415483	NULL	493040	103904315	49830360	6198	21336281	Literature-derived	20111202	0	0	Active	NULL	NULL	NULL	Abbott Labs	Navigating the Kinome	1-[4-[4-Amino-7-(1-propylpyrazol-4-yl)thieno[3,2-c]pyridin-3-yl]phenyl]-3-(3-fluorophenyl)urea	RPS6KB1 - ribosomal protein S6 kinase B1 (human)	/gene/6198	NULL	NULL	9606	NULL	NULL	NULL	NULL
173415568	NULL	493040	103904351	11463885	6198	21336281	Literature-derived	20111202	0	0	Active	NULL	NULL	NULL	Abbott Labs	Navigating the Kinome	1-[4-(3-Amino-7-methoxy-1,2-benzoxazol-4-yl)phenyl]-3-(4-fluoro-3-methylphenyl)urea	RPS6KB1 - ribosomal protein S6 kinase B1 (human)	/gene/6198	NULL	NULL	9606	NULL	NULL	NULL	NULL
173415949	NULL	493040	103904340	11485656	6198	21336281	Literature-derived	20111202	0	0	Active	NULL	NULL	NULL	Abbott Labs	Navigating the Kinome	Linifanib	RPS6KB1 - ribosomal protein S6 kinase B1 (human)	/gene/6198	NULL	NULL	9606	NULL	NULL	NULL	NULL
173416030	NULL	493040	103904212	49830289	6198	21336281	Literature-derived	20111202	0	0	Active	NULL	NULL	NULL	Abbott Labs	Navigating the Kinome	3-[(5-phenyl-7H-pyrrolo[2,3-d]pyrimidin-4-yl)amino]propan-1-ol	RPS6KB1 - ribosomal protein S6 kinase B1 (human)	/gene/6198	NULL	NULL	9606	NULL	NULL	NULL	NULL
173416368	NULL	493040	103904288	24894620	6198	21336281	Literature-derived	20111202	0	0	Active	NULL	NULL	NULL	Abbott Labs	Navigating the Kinome	1-{4-[7-Amino-3-(1-methyl-1H-pyrazol-4-yl)pyrazolo[1,5-a]pyrimidin-6-yl]phenyl}-3-m-tolyl-urea	RPS6KB1 - ribosomal protein S6 kinase B1 (human)	/gene/6198	NULL	NULL	9606	NULL	NULL	NULL	NULL
173416544	NULL	493040	103904336	49830371	6198	21336281	Literature-derived	20111202	0	0	Active	NULL	NULL	NULL	Abbott Labs	Navigating the Kinome	4-amino-N-ethyl-3-[4-[(3-fluorophenyl)carbamoylamino]phenyl]thieno[3,2-c]pyridine-7-carboxamide	RPS6KB1 - ribosomal protein S6 kinase B1 (human)	/gene/6198	NULL	NULL	9606	NULL	NULL	NULL	NULL
173416678	NULL	493040	103904337	5329880	6198	21336281	Literature-derived	20111202	0	0	Active	NULL	NULL	NULL	Abbott Labs	Navigating the Kinome	1-(3-methylphenyl)-3-[4-(1-oxo-2,3-dihydro-1H-isoindol-4-yl)phenyl]urea	RPS6KB1 - ribosomal protein S6 kinase B1 (human)	/gene/6198	NULL	NULL	9606	NULL	NULL	NULL	NULL
173416860	NULL	493040	103904292	49830352	6198	21336281	Literature-derived	20111202	0	0	Active	NULL	NULL	NULL	Abbott Labs	Navigating the Kinome	1-[4-[4-Amino-7-(1-methylpyrazol-4-yl)thieno[3,2-c]pyridin-3-yl]phenyl]-3-[4-(difluoromethoxy)phenyl]urea	RPS6KB1 - ribosomal protein S6 kinase B1 (human)	/gene/6198	NULL	NULL	9606	NULL	NULL	NULL	NULL
173416924	NULL	493040	103904286	18451197	6198	21336281	Literature-derived	20111202	0	0	Active	NULL	NULL	NULL	Abbott Labs	Navigating the Kinome	1-[4-[4-Amino-7-(furan-3-yl)thieno[3,2-c]pyridin-3-yl]phenyl]-3-(2-fluorophenyl)urea	RPS6KB1 - ribosomal protein S6 kinase B1 (human)	/gene/6198	NULL	NULL	9606	NULL	NULL	NULL	NULL
173417133	NULL	493040	103904309	49830356	6198	21336281	Literature-derived	20111202	0	0	Active	NULL	NULL	NULL	Abbott Labs	Navigating the Kinome	4-amino-3-[4-[(3-chlorophenyl)carbamoylamino]phenyl]-N-methylthieno[3,2-c]pyridine-7-carboxamide	RPS6KB1 - ribosomal protein S6 kinase B1 (human)	/gene/6198	NULL	NULL	9606	NULL	NULL	NULL	NULL
173417354	NULL	493040	103904294	6540003	6198	21336281	Literature-derived	20111202	0	0	Active	NULL	NULL	NULL	Abbott Labs	Navigating the Kinome	Thienopyrimidine deriv. 26	RPS6KB1 - ribosomal protein S6 kinase B1 (human)	/gene/6198	NULL	NULL	9606	NULL	NULL	NULL	NULL
173417545	NULL	493040	103904335	11856204	6198	21336281	Literature-derived	20111202	0	0	Active	NULL	NULL	NULL	Abbott Labs	Navigating the Kinome	3-[4-(3-Amino-7-methoxy-1,2-benzoxazol-4-yl)phenyl]-1-(3-bromophenyl)urea	RPS6KB1 - ribosomal protein S6 kinase B1 (human)	/gene/6198	NULL	NULL	9606	NULL	NULL	NULL	NULL
173417652	NULL	493040	103904302	18451135	6198	21336281	Literature-derived	20111202	0	0	Active	NULL	NULL	NULL	Abbott Labs	Navigating the Kinome	1-[4-[4-Amino-7-(3-amino-3-ethylpent-1-ynyl)thieno[3,2-c]pyridin-3-yl]phenyl]-3-(3-methylphenyl)urea	RPS6KB1 - ribosomal protein S6 kinase B1 (human)	/gene/6198	NULL	NULL	9606	NULL	NULL	NULL	NULL
173417727	NULL	493040	103904354	49830367	6198	21336281	Literature-derived	20111202	0	0	Active	NULL	NULL	NULL	Abbott Labs	Navigating the Kinome	1-[4-[4-Amino-7-[1-(2-hydroxypropyl)pyrazol-4-yl]thieno[3,2-c]pyridin-3-yl]phenyl]-3-(3-methylphenyl)urea	RPS6KB1 - ribosomal protein S6 kinase B1 (human)	/gene/6198	NULL	NULL	9606	NULL	NULL	NULL	NULL
173417967	NULL	493040	103904339	11588815	6198	21336281	Literature-derived	20111202	0	0	Active	NULL	NULL	NULL	Abbott Labs	Navigating the Kinome	N-[4-(3-amino-1-methyl-1H-pyrazolo[3,4-c]pyridin-4-yl)phenyl]-N'-(3-methylphenyl)urea	RPS6KB1 - ribosomal protein S6 kinase B1 (human)	/gene/6198	NULL	NULL	9606	NULL	NULL	NULL	NULL
173418544	NULL	493040	103904384	49830388	6198	21336281	Literature-derived	20111202	0	0	Active	NULL	NULL	NULL	Abbott Labs	Navigating the Kinome	1-[4-(1,2-Benzothiazol-4-yl)phenyl]-3-(3,5-dimethylphenyl)urea	RPS6KB1 - ribosomal protein S6 kinase B1 (human)	/gene/6198	NULL	NULL	9606	NULL	NULL	NULL	NULL
173418691	NULL	493040	103904371	49830384	6198	21336281	Literature-derived	20111202	0	0	Active	NULL	NULL	NULL	Abbott Labs	Navigating the Kinome	1-[4-(5-Aminoquinoxalin-6-yl)phenyl]-3-[3-(trifluoromethyl)phenyl]urea	RPS6KB1 - ribosomal protein S6 kinase B1 (human)	/gene/6198	NULL	NULL	9606	NULL	NULL	NULL	NULL
173418880	NULL	493040	103904349	49830375	6198	21336281	Literature-derived	20111202	0	0	Active	NULL	NULL	NULL	Abbott Labs	Navigating the Kinome	1-(16-Amino-11-thia-13,15-diazatetracyclo[8.7.0.02,7.012,17]heptadeca-1(10),2(7),3,5,12,14,16-heptaen-5-yl)-3-phenylurea	RPS6KB1 - ribosomal protein S6 kinase B1 (human)	/gene/6198	NULL	NULL	9606	NULL	NULL	NULL	NULL
173418942	NULL	493040	103904347	18451372	6198	21336281	Literature-derived	20111202	0	0	Active	NULL	NULL	NULL	Abbott Labs	Navigating the Kinome	1-(4-(4-Aminothieno[3,2-c]pyridin-3-yl)phenyl)-3-(3-fluorophenyl)urea	RPS6KB1 - ribosomal protein S6 kinase B1 (human)	/gene/6198	NULL	NULL	9606	NULL	NULL	NULL	NULL
173419102	NULL	493040	103904361	49830381	6198	21336281	Literature-derived	20111202	0	0	Active	NULL	NULL	NULL	Abbott Labs	Navigating the Kinome	1-(16-Amino-11-thia-13,15-diazatetracyclo[8.7.0.02,7.012,17]heptadeca-1(10),2(7),3,5,12,14,16-heptaen-5-yl)-3-(3-ethylphenyl)urea	RPS6KB1 - ribosomal protein S6 kinase B1 (human)	/gene/6198	NULL	NULL	9606	NULL	NULL	NULL	NULL
173419159	NULL	493040	103904402	49830398	6198	21336281	Literature-derived	20111202	0	0	Active	NULL	NULL	NULL	Abbott Labs	Navigating the Kinome	Aurora kinase inhibitor as703569	RPS6KB1 - ribosomal protein S6 kinase B1 (human)	/gene/6198	NULL	NULL	9606	NULL	NULL	NULL	NULL
173419557	NULL	493040	103904358	49830380	6198	21336281	Literature-derived	20111202	0	0	Active	NULL	NULL	NULL	Abbott Labs	Navigating the Kinome	1-[4-(3-methyl-2H-indazol-4-yl)phenyl]-3-[3-(trifluoromethyl)phenyl]urea	RPS6KB1 - ribosomal protein S6 kinase B1 (human)	/gene/6198	NULL	NULL	9606	NULL	NULL	NULL	NULL
173420072	NULL	493040	103904377	5329895	6198	21336281	Literature-derived	20111202	0	0	Active	NULL	NULL	NULL	Abbott Labs	Navigating the Kinome	1-(3,4-dimethylphenyl)-3-[4-(1-oxo-2,3-dihydro-1H-isoindol-4-yl)phenyl]urea	RPS6KB1 - ribosomal protein S6 kinase B1 (human)	/gene/6198	NULL	NULL	9606	NULL	NULL	NULL	NULL
173420598	NULL	493040	103904320	49830364	6198	21336281	Literature-derived	20111202	0	0	Active	NULL	NULL	NULL	Abbott Labs	Navigating the Kinome	3-[4-amino-3-[4-[(3-methylphenyl)carbamoylamino]phenyl]thieno[3,2-c]pyridin-7-yl]-N-[2-(diethylamino)ethyl]prop-2-enamide	RPS6KB1 - ribosomal protein S6 kinase B1 (human)	/gene/6198	NULL	NULL	9606	NULL	NULL	NULL	NULL
173421181	NULL	493040	103904319	11306240	6198	21336281	Literature-derived	20111202	0	0	Active	NULL	NULL	NULL	Abbott Labs	Navigating the Kinome	n-(4-{4-Amino-7-[3-(diethylamino)-1-propynyl]thieno[3,2-c]pyridin-3-yl}phenyl)-n'-(3-methylphenyl)urea	RPS6KB1 - ribosomal protein S6 kinase B1 (human)	/gene/6198	NULL	NULL	9606	NULL	NULL	NULL	NULL
173421299	NULL	493040	103904359	18450541	6198	21336281	Literature-derived	20111202	0	0	Active	NULL	NULL	NULL	Abbott Labs	Navigating the Kinome	1-(4-(4-Aminothieno[3,2-c]pyridin-3-yl)phenyl)-3-(3-chlorophenyl)urea	RPS6KB1 - ribosomal protein S6 kinase B1 (human)	/gene/6198	NULL	NULL	9606	NULL	NULL	NULL	NULL
173421490	NULL	493040	103904363	49830382	6198	21336281	Literature-derived	20111202	0	0	Active	NULL	NULL	NULL	Abbott Labs	Navigating the Kinome	1-[4-(2,4-Diaminothieno[2,3-d]pyrimidin-5-yl)phenyl]-3-(3-methylphenyl)urea	RPS6KB1 - ribosomal protein S6 kinase B1 (human)	/gene/6198	NULL	NULL	9606	NULL	NULL	NULL	NULL
173421614	NULL	493040	103904357	10409523	6198	21336281	Literature-derived	20111202	0	0	Active	NULL	NULL	NULL	Abbott Labs	Navigating the Kinome	1-(4-(4-Aminoisoxazolo[5,4-d]pyrimidin-3-yl)phenyl)-3-(3-(trifluoromethyl)phenyl)urea	RPS6KB1 - ribosomal protein S6 kinase B1 (human)	/gene/6198	NULL	NULL	9606	NULL	NULL	NULL	NULL
173421650	NULL	493040	103904370	11244819	6198	21336281	Literature-derived	20111202	0	0	Active	NULL	NULL	NULL	Abbott Labs	Navigating the Kinome	1-(4-(3-amino-1H-indazol-4-yl)phenyl)-3-phenylurea	RPS6KB1 - ribosomal protein S6 kinase B1 (human)	/gene/6198	NULL	NULL	9606	NULL	NULL	NULL	NULL
173422499	NULL	493040	103904478	22607266	6198	21336281	Literature-derived	20111202	0	0	Active	NULL	NULL	NULL	Abbott Labs	Navigating the Kinome	6-[5-[2-amino-3-(1H-indol-3-yl)propoxy]pyridin-3-yl]-3H-1,3-benzoxazol-2-one	RPS6KB1 - ribosomal protein S6 kinase B1 (human)	/gene/6198	NULL	NULL	9606	NULL	NULL	NULL	NULL
173422775	NULL	493040	103904193	49830272	6198	21336281	Literature-derived	20111202	0	0	Active	NULL	NULL	NULL	Abbott Labs	Navigating the Kinome	4-[[4-chloro-6-(1H-pyrrolo[2,3-b]pyridin-3-yl)pyrimidin-2-yl]amino]cyclohexan-1-ol	RPS6KB1 - ribosomal protein S6 kinase B1 (human)	/gene/6198	NULL	NULL	9606	NULL	NULL	NULL	NULL
173422875	NULL	493040	103904210	49830287	6198	21336281	Literature-derived	20111202	0	0	Active	NULL	NULL	NULL	Abbott Labs	Navigating the Kinome	3-methoxy-N-(3-phenyl-1H-pyrrolo[2,3-b]pyridin-5-yl)benzamide	RPS6KB1 - ribosomal protein S6 kinase B1 (human)	/gene/6198	NULL	NULL	9606	NULL	NULL	NULL	NULL
173423050	NULL	493040	103904197	49830279	6198	21336281	Literature-derived	20111202	0	0	Active	NULL	NULL	NULL	Abbott Labs	Navigating the Kinome	4-chloro-N-cyclohexyl-6-(1H-pyrrolo[2,3-b]pyridin-3-yl)pyrimidin-2-amine	RPS6KB1 - ribosomal protein S6 kinase B1 (human)	/gene/6198	NULL	NULL	9606	NULL	NULL	NULL	NULL
173423197	NULL	493040	103904202	49830281	6198	21336281	Literature-derived	20111202	0	0	Active	NULL	NULL	NULL	Abbott Labs	Navigating the Kinome	2-N-[4-(1H-pyrrolo[2,3-b]pyridin-3-yl)pyrimidin-2-yl]cyclohexane-1,2-diamine	RPS6KB1 - ribosomal protein S6 kinase B1 (human)	/gene/6198	NULL	NULL	9606	NULL	NULL	NULL	NULL
173423346	NULL	493040	103904191	49830274	6198	21336281	Literature-derived	20111202	0	0	Active	NULL	NULL	NULL	Abbott Labs	Navigating the Kinome	4-(4-chloro-1H-pyrrolo[2,3-b]pyridin-3-yl)benzamide	RPS6KB1 - ribosomal protein S6 kinase B1 (human)	/gene/6198	NULL	NULL	9606	NULL	NULL	NULL	NULL
173423566	NULL	493040	103904195	49830277	6198	21336281	Literature-derived	20111202	0	0	Active	NULL	NULL	NULL	Abbott Labs	Navigating the Kinome	3-(3-phenyl-1H-pyrrolo[2,3-b]pyridin-5-yl)benzamide	RPS6KB1 - ribosomal protein S6 kinase B1 (human)	/gene/6198	NULL	NULL	9606	NULL	NULL	NULL	NULL
173423691	NULL	493040	103904189	49830272	6198	21336281	Literature-derived	20111202	0	0	Active	NULL	NULL	NULL	Abbott Labs	Navigating the Kinome	4-[[4-chloro-6-(1H-pyrrolo[2,3-b]pyridin-3-yl)pyrimidin-2-yl]amino]cyclohexan-1-ol	RPS6KB1 - ribosomal protein S6 kinase B1 (human)	/gene/6198	NULL	NULL	9606	NULL	NULL	NULL	NULL
173423805	NULL	493040	103904204	49830282	6198	21336281	Literature-derived	20111202	0	0	Active	NULL	NULL	NULL	Abbott Labs	Navigating the Kinome	6-chloro-N-cyclohexyl-2-(1H-pyrrolo[2,3-b]pyridin-3-yl)pyrimidin-4-amine	RPS6KB1 - ribosomal protein S6 kinase B1 (human)	/gene/6198	NULL	NULL	9606	NULL	NULL	NULL	NULL
173424020	NULL	493040	103904192	49830275	6198	21336281	Literature-derived	20111202	0	0	Active	NULL	NULL	NULL	Abbott Labs	Navigating the Kinome	N-benzyl-6-chloro-4-(1H-pyrrolo[2,3-b]pyridin-3-yl)pyridin-2-amine	RPS6KB1 - ribosomal protein S6 kinase B1 (human)	/gene/6198	NULL	NULL	9606	NULL	NULL	NULL	NULL
173424317	NULL	493040	103904216	49830293	6198	21336281	Literature-derived	20111202	0	0	Active	NULL	NULL	NULL	Abbott Labs	Navigating the Kinome	4-[[6-chloro-2-(1H-pyrrolo[2,3-b]pyridin-3-yl)pyrimidin-4-yl]amino]cyclohexan-1-ol	RPS6KB1 - ribosomal protein S6 kinase B1 (human)	/gene/6198	NULL	NULL	9606	NULL	NULL	NULL	NULL
173424893	NULL	493040	103904203	44415997	6198	21336281	Literature-derived	20111202	0	0	Active	NULL	NULL	NULL	Abbott Labs	Navigating the Kinome	trans-N1-(4-(1H-pyrrolo[2,3-b]pyridin-3-yl)pyrimidin-2-yl)cyclohexane-1,4-diamine	RPS6KB1 - ribosomal protein S6 kinase B1 (human)	/gene/6198	NULL	NULL	9606	NULL	NULL	NULL	NULL
173425347	NULL	493040	103904209	49830286	6198	21336281	Literature-derived	20111202	0	0	Active	NULL	NULL	NULL	Abbott Labs	Navigating the Kinome	2-[(5-phenyl-7H-pyrrolo[2,3-d]pyrimidin-4-yl)amino]propane-1,3-diol	RPS6KB1 - ribosomal protein S6 kinase B1 (human)	/gene/6198	NULL	NULL	9606	NULL	NULL	NULL	NULL
173425621	NULL	493040	103904206	49830283	6198	21336281	Literature-derived	20111202	0	0	Active	NULL	NULL	NULL	Abbott Labs	Navigating the Kinome	N-(2-hydroxy-1-phenylethyl)-4-(1H-pyrrolo[2,3-b]pyridin-3-yl)-3,6-dihydro-2H-pyridine-1-carboxamide	RPS6KB1 - ribosomal protein S6 kinase B1 (human)	/gene/6198	NULL	NULL	9606	NULL	NULL	NULL	NULL
173426367	NULL	493040	103904285	18451199	6198	21336281	Literature-derived	20111202	0	0	Active	NULL	NULL	NULL	Abbott Labs	Navigating the Kinome	1-[4-[4-Amino-7-(furan-3-yl)thieno[3,2-c]pyridin-3-yl]phenyl]-3-(3-fluorophenyl)urea	RPS6KB1 - ribosomal protein S6 kinase B1 (human)	/gene/6198	NULL	NULL	9606	NULL	NULL	NULL	NULL
173426442	NULL	493040	103904293	49830353	6198	21336281	Literature-derived	20111202	0	0	Active	NULL	NULL	NULL	Abbott Labs	Navigating the Kinome	2-[4-[4-amino-3-[4-[(4-methylphenyl)carbamoylamino]phenyl]thieno[3,2-c]pyridin-7-yl]pyrazol-1-yl]-N-methylpropanamide	RPS6KB1 - ribosomal protein S6 kinase B1 (human)	/gene/6198	NULL	NULL	9606	NULL	NULL	NULL	NULL
173426592	NULL	493040	103904295	18451374	6198	21336281	Literature-derived	20111202	0	0	Active	NULL	NULL	NULL	Abbott Labs	Navigating the Kinome	1-(4-(4-Aminothieno[3,2-c]pyridin-3-yl)phenyl)-3-m-tolylurea	RPS6KB1 - ribosomal protein S6 kinase B1 (human)	/gene/6198	NULL	NULL	9606	NULL	NULL	NULL	NULL
173426795	NULL	493040	103904281	18451223	6198	21336281	Literature-derived	20111202	0	0	Active	NULL	NULL	NULL	Abbott Labs	Navigating the Kinome	1-[4-[4-Amino-7-(3-pyrrolidin-1-ylprop-1-ynyl)thieno[3,2-c]pyridin-3-yl]phenyl]-3-(3-methylphenyl)urea	RPS6KB1 - ribosomal protein S6 kinase B1 (human)	/gene/6198	NULL	NULL	9606	NULL	NULL	NULL	NULL
173426890	NULL	493040	103904272	46207586	6198	21336281	Literature-derived	20111202	0	0	Active	NULL	NULL	NULL	Abbott Labs	Navigating the Kinome	Ilorasertib	RPS6KB1 - ribosomal protein S6 kinase B1 (human)	/gene/6198	NULL	NULL	9606	NULL	NULL	NULL	NULL
173427011	NULL	493040	103904308	18451073	6198	21336281	Literature-derived	20111202	0	0	Active	NULL	NULL	NULL	Abbott Labs	Navigating the Kinome	1-[4-[4-amino-7-(1H-pyrazol-4-yl)thieno[3,2-c]pyridin-3-yl]phenyl]-3-(3-methylphenyl)urea	RPS6KB1 - ribosomal protein S6 kinase B1 (human)	/gene/6198	NULL	NULL	9606	NULL	NULL	NULL	NULL
173427340	NULL	493040	103904283	49830348	6198	21336281	Literature-derived	20111202	0	0	Active	NULL	NULL	NULL	Abbott Labs	Navigating the Kinome	2-[4-[4-amino-3-[4-[(4-methylphenyl)carbamoylamino]phenyl]thieno[3,2-c]pyridin-7-yl]pyrazol-1-yl]-N,N-dimethylpropanamide	RPS6KB1 - ribosomal protein S6 kinase B1 (human)	/gene/6198	NULL	NULL	9606	NULL	NULL	NULL	NULL
173427461	NULL	493040	103904279	11156716	6198	21336281	Literature-derived	20111202	0	0	Active	NULL	NULL	NULL	Abbott Labs	Navigating the Kinome	n-{4-[4-Amino-7-(4-pyridinyl)thieno[3,2-c]pyridin-3-yl]phenyl}-n'-[2-fluoro-5-(trifluoromethyl)phenyl]urea	RPS6KB1 - ribosomal protein S6 kinase B1 (human)	/gene/6198	NULL	NULL	9606	NULL	NULL	NULL	NULL
173427525	NULL	493040	103904280	18451176	6198	21336281	Literature-derived	20111202	0	0	Active	NULL	NULL	NULL	Abbott Labs	Navigating the Kinome	1-[4-[4-Amino-7-[3-(dimethylamino)prop-1-ynyl]thieno[3,2-c]pyridin-3-yl]phenyl]-3-(3-methylphenyl)urea	RPS6KB1 - ribosomal protein S6 kinase B1 (human)	/gene/6198	NULL	NULL	9606	NULL	NULL	NULL	NULL
173427604	NULL	493040	103904304	18450918	6198	21336281	Literature-derived	20111202	0	0	Active	NULL	NULL	NULL	Abbott Labs	Navigating the Kinome	1-[4-[4-Amino-7-[3-(methanesulfonamido)prop-1-ynyl]thieno[3,2-c]pyridin-3-yl]phenyl]-3-(3-methylphenyl)urea	RPS6KB1 - ribosomal protein S6 kinase B1 (human)	/gene/6198	NULL	NULL	9606	NULL	NULL	NULL	NULL
173428040	NULL	493040	103904278	21907506	6198	21336281	Literature-derived	20111202	0	0	Active	NULL	NULL	NULL	Abbott Labs	Navigating the Kinome	1-(3,5-Dimethylphenyl)-3-[3-methyl-4-(1-oxo-2,3-dihydroisoindol-4-yl)phenyl]urea	RPS6KB1 - ribosomal protein S6 kinase B1 (human)	/gene/6198	NULL	NULL	9606	NULL	NULL	NULL	NULL
173428122	NULL	493040	103904303	18451141	6198	21336281	Literature-derived	20111202	0	0	Active	NULL	NULL	NULL	Abbott Labs	Navigating the Kinome	1-[4-[4-Amino-7-(3-amino-3-methylbut-1-ynyl)thieno[3,2-c]pyridin-3-yl]phenyl]-3-(3-methylphenyl)urea	RPS6KB1 - ribosomal protein S6 kinase B1 (human)	/gene/6198	NULL	NULL	9606	NULL	NULL	NULL	NULL
173428302	NULL	493040	103904291	46223479	6198	21336281	Literature-derived	20111202	0	0	Active	NULL	NULL	NULL	Abbott Labs	Navigating the Kinome	1-[4-[4-Amino-7-[1-(2-hydroxy-2-methylpropyl)pyrazol-4-yl]thieno[3,2-c]pyridin-3-yl]phenyl]-3-(4-methoxyphenyl)urea	RPS6KB1 - ribosomal protein S6 kinase B1 (human)	/gene/6198	NULL	NULL	9606	NULL	NULL	NULL	NULL
173428400	NULL	493040	103904214	49830291	6198	21336281	Literature-derived	20111202	0	0	Active	NULL	NULL	NULL	Abbott Labs	Navigating the Kinome	1-(5-phenyl-7H-pyrrolo[2,3-d]pyrimidin-4-yl)piperidin-4-ol	RPS6KB1 - ribosomal protein S6 kinase B1 (human)	/gene/6198	NULL	NULL	9606	NULL	NULL	NULL	NULL
173428443	NULL	493040	103904277	9868229	6198	21336281	Literature-derived	20111202	0	0	Active	NULL	NULL	NULL	Abbott Labs	Navigating the Kinome	1-[4-(4-Aminothieno[2,3-D]pyrimidin-5-Yl)phenyl]-3-[2-Fluoro-5-(Trifluoromethyl)phenyl]urea	RPS6KB1 - ribosomal protein S6 kinase B1 (human)	/gene/6198	NULL	NULL	9606	NULL	NULL	NULL	NULL
173429106	NULL	493040	103904276	6539985	6198	21336281	Literature-derived	20111202	0	0	Active	NULL	NULL	NULL	Abbott Labs	Navigating the Kinome	1-[4-(4-Aminothieno[2,3-d]pyrimidin-5-yl)phenyl]-3-(3-methylphenyl)urea	RPS6KB1 - ribosomal protein S6 kinase B1 (human)	/gene/6198	NULL	NULL	9606	NULL	NULL	NULL	NULL
173429668	NULL	493040	103904362	18451366	6198	21336281	Literature-derived	20111202	0	0	Active	NULL	NULL	NULL	Abbott Labs	Navigating the Kinome	1-[4-(4-Aminothieno[3,2-c]pyridin-3-yl)phenyl]-3-(3-bromophenyl)urea	RPS6KB1 - ribosomal protein S6 kinase B1 (human)	/gene/6198	NULL	NULL	9606	NULL	NULL	NULL	NULL
173429717	NULL	493040	103904296	49830354	6198	21336281	Literature-derived	20111202	0	0	Active	NULL	NULL	NULL	Abbott Labs	Navigating the Kinome	1-[4-(4-Aminothieno[2,3-d]pyrimidin-5-yl)phenyl]-3-(3,4-dimethylphenyl)urea	RPS6KB1 - ribosomal protein S6 kinase B1 (human)	/gene/6198	NULL	NULL	9606	NULL	NULL	NULL	NULL
173430010	NULL	493040	103904348	6540027	6198	21336281	Literature-derived	20111202	0	0	Active	NULL	NULL	NULL	Abbott Labs	Navigating the Kinome	Thienopyrimidine deriv. 94	RPS6KB1 - ribosomal protein S6 kinase B1 (human)	/gene/6198	NULL	NULL	9606	NULL	NULL	NULL	NULL
173430115	NULL	493040	103904330	49830368	6198	21336281	Literature-derived	20111202	0	0	Active	NULL	NULL	NULL	Abbott Labs	Navigating the Kinome	1-(16-Amino-11-thia-13,15-diazatetracyclo[8.7.0.02,7.012,17]heptadeca-1(10),2(7),3,5,12,14,16-heptaen-5-yl)-3-(3,5-dimethylphenyl)urea	RPS6KB1 - ribosomal protein S6 kinase B1 (human)	/gene/6198	NULL	NULL	9606	NULL	NULL	NULL	NULL
173430371	NULL	493040	103904332	11189864	6198	21336281	Literature-derived	20111202	0	0	Active	NULL	NULL	NULL	Abbott Labs	Navigating the Kinome	1-(3,5-Dimethylphenyl)-3-[4-(1-oxo-2,3-dihydroisoindol-4-yl)-3-(trifluoromethyl)phenyl]urea	RPS6KB1 - ribosomal protein S6 kinase B1 (human)	/gene/6198	NULL	NULL	9606	NULL	NULL	NULL	NULL
173430494	NULL	493040	103904341	49830372	6198	21336281	Literature-derived	20111202	0	0	Active	NULL	NULL	NULL	Abbott Labs	Navigating the Kinome	2-[4-[4-Amino-3-[4-[(3-fluorophenyl)carbamoylamino]phenyl]thieno[3,2-c]pyridin-7-yl]pyrazol-1-yl]-2-methylpropanamide	RPS6KB1 - ribosomal protein S6 kinase B1 (human)	/gene/6198	NULL	NULL	9606	NULL	NULL	NULL	NULL
173430533	NULL	493040	103904290	49830351	6198	21336281	Literature-derived	20111202	0	0	Active	NULL	NULL	NULL	Abbott Labs	Navigating the Kinome	1-[4-[4-Amino-7-(1-methylpyrazol-4-yl)thieno[3,2-c]pyridin-3-yl]phenyl]-3-(4-methylphenyl)urea	RPS6KB1 - ribosomal protein S6 kinase B1 (human)	/gene/6198	NULL	NULL	9606	NULL	NULL	NULL	NULL
173430685	NULL	493040	103904479	20744829	6198	21336281	Literature-derived	20111202	0	0	Active	NULL	NULL	NULL	Abbott Labs	Navigating the Kinome	1-(3-chlorophenyl)-3-[5-(3-methyl-2H-indazol-5-yl)pyridin-3-yl]oxypropan-2-amine	RPS6KB1 - ribosomal protein S6 kinase B1 (human)	/gene/6198	NULL	NULL	9606	NULL	NULL	NULL	NULL
173431316	NULL	493040	103904472	49830437	6198	21336281	Literature-derived	20111202	0	0	Active	NULL	NULL	NULL	Abbott Labs	Navigating the Kinome	N-[4-(3-amino-1H-indazol-5-yl)phenyl]propane-1-sulfonamide	RPS6KB1 - ribosomal protein S6 kinase B1 (human)	/gene/6198	NULL	NULL	9606	NULL	NULL	NULL	NULL
173431436	NULL	493040	103904474	22607531	6198	21336281	Literature-derived	20111202	0	0	Active	NULL	NULL	NULL	Abbott Labs	Navigating the Kinome	2-(dimethylamino)-N-[1-(1H-indol-3-yl)-3-(5-isoquinolin-6-ylpyridin-3-yl)oxypropan-2-yl]acetamide	RPS6KB1 - ribosomal protein S6 kinase B1 (human)	/gene/6198	NULL	NULL	9606	NULL	NULL	NULL	NULL
173431503	NULL	493040	103904470	22607336	6198	21336281	Literature-derived	20111202	0	0	Active	NULL	NULL	NULL	Abbott Labs	Navigating the Kinome	2-benzyl-3-[5-(3-methyl-2H-indazol-5-yl)pyridin-3-yl]oxypropan-1-amine	RPS6KB1 - ribosomal protein S6 kinase B1 (human)	/gene/6198	NULL	NULL	9606	NULL	NULL	NULL	NULL
173432162	NULL	493040	103904468	20744853	6198	21336281	Literature-derived	20111202	0	0	Active	NULL	NULL	NULL	Abbott Labs	Navigating the Kinome	(2S)-1-[5-(3-methyl-2H-indazol-5-yl)pyridin-3-yl]oxy-3-phenylpropan-2-amine	RPS6KB1 - ribosomal protein S6 kinase B1 (human)	/gene/6198	NULL	NULL	9606	NULL	NULL	NULL	NULL
173432303	NULL	493040	103904450	14983992	6198	21336281	Literature-derived	20111202	0	0	Active	NULL	NULL	NULL	Abbott Labs	Navigating the Kinome	1-(4-Chlorophenyl)-3-[(2-hydroxy-2,2-diphenylacetyl)amino]thiourea	RPS6KB1 - ribosomal protein S6 kinase B1 (human)	/gene/6198	NULL	NULL	9606	NULL	NULL	NULL	NULL
173432645	NULL	493040	103904463	49830431	6198	21336281	Literature-derived	20111202	0	0	Active	NULL	NULL	NULL	Abbott Labs	Navigating the Kinome	1-[5-(3-methyl-2H-indazol-5-yl)pyridin-3-yl]oxy-3-[3-(trifluoromethoxy)phenyl]propan-2-amine	RPS6KB1 - ribosomal protein S6 kinase B1 (human)	/gene/6198	NULL	NULL	9606	NULL	NULL	NULL	NULL
173432758	NULL	493040	103904504	49830456	6198	21336281	Literature-derived	20111202	0	0	Active	NULL	NULL	NULL	Abbott Labs	Navigating the Kinome	3-[(5-methylsulfanyl-7H-pyrrolo[2,3-d]pyrimidin-4-yl)amino]propan-1-ol	RPS6KB1 - ribosomal protein S6 kinase B1 (human)	/gene/6198	NULL	NULL	9606	NULL	NULL	NULL	NULL
173433350	NULL	493040	103904381	11338239	6198	21336281	Literature-derived	20111202	0	0	Active	NULL	NULL	NULL	Abbott Labs	Navigating the Kinome	1-[4-(3-Amino-1,2-benzothiazol-4-yl)phenyl]-3-(3,5-dimethylphenyl)urea	RPS6KB1 - ribosomal protein S6 kinase B1 (human)	/gene/6198	NULL	NULL	9606	NULL	NULL	NULL	NULL
173433710	NULL	493040	103904489	49830445	6198	21336281	Literature-derived	20111202	0	0	Active	NULL	NULL	NULL	Abbott Labs	Navigating the Kinome	N-[4-(3-amino-1H-indazol-5-yl)phenyl]ethanesulfonamide	RPS6KB1 - ribosomal protein S6 kinase B1 (human)	/gene/6198	NULL	NULL	9606	NULL	NULL	NULL	NULL
173433866	NULL	493040	103904369	44560751	6198	21336281	Literature-derived	20111202	0	0	Active	NULL	NULL	NULL	Abbott Labs	Navigating the Kinome	1-(4-(5-Aminoquinoxalin-6-yl)phenyl)-3-m-tolylurea	RPS6KB1 - ribosomal protein S6 kinase B1 (human)	/gene/6198	NULL	NULL	9606	NULL	NULL	NULL	NULL
173434116	NULL	493040	103904517	25164884	6198	21336281	Literature-derived	20111202	0	0	Active	NULL	NULL	NULL	Abbott Labs	Navigating the Kinome	5-[1-(oxan-4-ylmethyl)triazol-4-yl]-1H-indazole	RPS6KB1 - ribosomal protein S6 kinase B1 (human)	/gene/6198	NULL	NULL	9606	NULL	NULL	NULL	NULL
173434261	NULL	493040	103904443	49830423	6198	21336281	Literature-derived	20111202	0	0	Active	NULL	NULL	NULL	Abbott Labs	Navigating the Kinome	1-[4-(3-Amino-7-methoxy-1,2-benzoxazol-4-yl)phenyl]-3-(3,5-difluorophenyl)urea	RPS6KB1 - ribosomal protein S6 kinase B1 (human)	/gene/6198	NULL	NULL	9606	NULL	NULL	NULL	NULL
173434492	NULL	493040	103904452	3810484	6198	21336281	Literature-derived	20111202	0	0	Active	NULL	NULL	NULL	Abbott Labs	Navigating the Kinome	3-amino-6-chloro-4-phenylquinolin-2(1H)-one	RPS6KB1 - ribosomal protein S6 kinase B1 (human)	/gene/6198	NULL	NULL	9606	NULL	NULL	NULL	NULL
173434586	NULL	493040	103904525	25164675	6198	21336281	Literature-derived	20111202	0	0	Active	NULL	NULL	NULL	Abbott Labs	Navigating the Kinome	3-benzyl-5-(1H-indazol-5-yl)isoxazole	RPS6KB1 - ribosomal protein S6 kinase B1 (human)	/gene/6198	NULL	NULL	9606	NULL	NULL	NULL	NULL
173435086	NULL	493040	103904515	49830461	6198	21336281	Literature-derived	20111202	0	0	Active	NULL	NULL	NULL	Abbott Labs	Navigating the Kinome	3-benzyl-5-(1H-indazol-5-yl)-N-methyl-N-propan-2-yltriazole-4-carboxamide	RPS6KB1 - ribosomal protein S6 kinase B1 (human)	/gene/6198	NULL	NULL	9606	NULL	NULL	NULL	NULL
173435339	NULL	493040	103904530	25166655	6198	21336281	Literature-derived	20111202	0	0	Active	NULL	NULL	NULL	Abbott Labs	Navigating the Kinome	5-[1-[(2,4-dimethylphenyl)methyl]triazol-4-yl]-1H-indazole	RPS6KB1 - ribosomal protein S6 kinase B1 (human)	/gene/6198	NULL	NULL	9606	NULL	NULL	NULL	NULL
173435392	NULL	493040	103904464	49830432	6198	21336281	Literature-derived	20111202	0	0	Active	NULL	NULL	NULL	Abbott Labs	Navigating the Kinome	5-(1-benzyl-5-phenyltriazol-4-yl)-1H-indazol-3-amine	RPS6KB1 - ribosomal protein S6 kinase B1 (human)	/gene/6198	NULL	NULL	9606	NULL	NULL	NULL	NULL
173435650	NULL	493040	103904511	25164676	6198	21336281	Literature-derived	20111202	0	0	Active	NULL	NULL	NULL	Abbott Labs	Navigating the Kinome	N-[5-(1-benzyltriazol-4-yl)-1H-indazol-3-yl]benzamide	RPS6KB1 - ribosomal protein S6 kinase B1 (human)	/gene/6198	NULL	NULL	9606	NULL	NULL	NULL	NULL
173435866	NULL	493040	103904520	25167075	6198	21336281	Literature-derived	20111202	0	0	Active	NULL	NULL	NULL	Abbott Labs	Navigating the Kinome	4-(1H-indazol-5-yl)-N-phenylthiazol-2-amine	RPS6KB1 - ribosomal protein S6 kinase B1 (human)	/gene/6198	NULL	NULL	9606	NULL	NULL	NULL	NULL
173435871	NULL	493040	103904505	49830457	6198	21336281	Literature-derived	20111202	0	0	Active	NULL	NULL	NULL	Abbott Labs	Navigating the Kinome	N-[5-(1-benzyltriazol-4-yl)-1H-indazol-3-yl]-3,4-dimethoxybenzamide	RPS6KB1 - ribosomal protein S6 kinase B1 (human)	/gene/6198	NULL	NULL	9606	NULL	NULL	NULL	NULL
173436119	NULL	493040	103904527	16661285	6198	21336281	Literature-derived	20111202	0	0	Active	NULL	NULL	NULL	Abbott Labs	Navigating the Kinome	4-(1H-indazol-5-yl)-6-phenylpyrimidin-2(1H)-one	RPS6KB1 - ribosomal protein S6 kinase B1 (human)	/gene/6198	NULL	NULL	9606	NULL	NULL	NULL	NULL
173436379	NULL	493040	103904483	49830442	6198	21336281	Literature-derived	20111202	0	0	Active	NULL	NULL	NULL	Abbott Labs	Navigating the Kinome	5-(1-benzyl-5-methyltriazol-4-yl)-1H-indazol-3-amine	RPS6KB1 - ribosomal protein S6 kinase B1 (human)	/gene/6198	NULL	NULL	9606	NULL	NULL	NULL	NULL
173436551	NULL	493040	103904508	25165861	6198	21336281	Literature-derived	20111202	0	0	Active	NULL	NULL	NULL	Abbott Labs	Navigating the Kinome	5-(1-Benzyl-1h-1,2,3-triazol-4-yl)-1h-indazole	RPS6KB1 - ribosomal protein S6 kinase B1 (human)	/gene/6198	NULL	NULL	9606	NULL	NULL	NULL	NULL
173436643	NULL	493040	103904480	49830441	6198	21336281	Literature-derived	20111202	0	0	Active	NULL	NULL	NULL	Abbott Labs	Navigating the Kinome	1-(3,4-dichlorophenyl)-3-[5-(3-methyl-2H-indazol-5-yl)pyridin-3-yl]oxypropan-2-amine	RPS6KB1 - ribosomal protein S6 kinase B1 (human)	/gene/6198	NULL	NULL	9606	NULL	NULL	NULL	NULL
173437249	NULL	493040	103904554	49830481	6198	21336281	Literature-derived	20111202	0	0	Active	NULL	NULL	NULL	Abbott Labs	Navigating the Kinome	N-(2-amino-1-phenylethyl)-4-pyridin-4-ylbenzamide	RPS6KB1 - ribosomal protein S6 kinase B1 (human)	/gene/6198	NULL	NULL	9606	NULL	NULL	NULL	NULL
173437441	NULL	493040	103904514	49830460	6198	21336281	Literature-derived	20111202	0	0	Active	NULL	NULL	NULL	Abbott Labs	Navigating the Kinome	N-[5-(1-benzyltriazol-4-yl)-1H-indazol-3-yl]-3-fluorobenzamide	RPS6KB1 - ribosomal protein S6 kinase B1 (human)	/gene/6198	NULL	NULL	9606	NULL	NULL	NULL	NULL
173437544	NULL	493040	103904513	49830459	6198	21336281	Literature-derived	20111202	0	0	Active	NULL	NULL	NULL	Abbott Labs	Navigating the Kinome	N-[5-(1-benzyl-5-phenyltriazol-4-yl)-1H-indazol-3-yl]butanamide	RPS6KB1 - ribosomal protein S6 kinase B1 (human)	/gene/6198	NULL	NULL	9606	NULL	NULL	NULL	NULL
173437688	NULL	493040	103904502	49830455	6198	21336281	Literature-derived	20111202	0	0	Active	NULL	NULL	NULL	Abbott Labs	Navigating the Kinome	4-butoxy-5-phenyl-7H-pyrrolo[2,3-d]pyrimidine	RPS6KB1 - ribosomal protein S6 kinase B1 (human)	/gene/6198	NULL	NULL	9606	NULL	NULL	NULL	NULL
173437792	NULL	493040	103904546	25166868	6198	21336281	Literature-derived	20111202	0	0	Active	NULL	NULL	NULL	Abbott Labs	Navigating the Kinome	5-[1-[[2,4-bis(trifluoromethyl)phenyl]methyl]triazol-4-yl]-1H-indazole	RPS6KB1 - ribosomal protein S6 kinase B1 (human)	/gene/6198	NULL	NULL	9606	NULL	NULL	NULL	NULL
173437910	NULL	493040	103904562	49830488	6198	21336281	Literature-derived	20111202	0	0	Active	NULL	NULL	NULL	Abbott Labs	Navigating the Kinome	N-(1-phenylethyl)-4-pyridin-4-ylbenzamide	RPS6KB1 - ribosomal protein S6 kinase B1 (human)	/gene/6198	NULL	NULL	9606	NULL	NULL	NULL	NULL
173438056	NULL	493040	103904326	49830367	6198	21336281	Literature-derived	20111202	0	0	Active	NULL	NULL	NULL	Abbott Labs	Navigating the Kinome	1-[4-[4-Amino-7-[1-(2-hydroxypropyl)pyrazol-4-yl]thieno[3,2-c]pyridin-3-yl]phenyl]-3-(3-methylphenyl)urea	RPS6KB1 - ribosomal protein S6 kinase B1 (human)	/gene/6198	NULL	NULL	9606	NULL	NULL	NULL	NULL
173438194	NULL	493040	103904333	11314310	6198	21336281	Literature-derived	20111202	0	0	Active	NULL	NULL	NULL	Abbott Labs	Navigating the Kinome	1-(4-(3-amino-1H-indazol-4-yl)phenyl)-3-m-tolylurea	RPS6KB1 - ribosomal protein S6 kinase B1 (human)	/gene/6198	NULL	NULL	9606	NULL	NULL	NULL	NULL
173438384	NULL	493040	103904560	49830486	6198	21336281	Literature-derived	20111202	0	0	Active	NULL	NULL	NULL	Abbott Labs	Navigating the Kinome	3-Phenyl-3-[(6-pyridin-4-yl-1,3-benzothiazol-2-yl)amino]propan-1-ol	RPS6KB1 - ribosomal protein S6 kinase B1 (human)	/gene/6198	NULL	NULL	9606	NULL	NULL	NULL	NULL
173438486	NULL	493040	103904524	49830467	6198	21336281	Literature-derived	20111202	0	0	Active	NULL	NULL	NULL	Abbott Labs	Navigating the Kinome	(3-hydroxypiperidin-1-yl)-[5-(1H-indazol-5-yl)-1,2-oxazol-3-yl]methanone	RPS6KB1 - ribosomal protein S6 kinase B1 (human)	/gene/6198	NULL	NULL	9606	NULL	NULL	NULL	NULL
173438658	NULL	493040	103904555	49830481	6198	21336281	Literature-derived	20111202	0	0	Active	NULL	NULL	NULL	Abbott Labs	Navigating the Kinome	N-(2-amino-1-phenylethyl)-4-pyridin-4-ylbenzamide	RPS6KB1 - ribosomal protein S6 kinase B1 (human)	/gene/6198	NULL	NULL	9606	NULL	NULL	NULL	NULL
173438750	NULL	493040	103904574	49830497	6198	21336281	Literature-derived	20111202	0	0	Active	NULL	NULL	NULL	Abbott Labs	Navigating the Kinome	N-[1-(4-chlorophenyl)-3-hydroxypropan-2-yl]-4-pyridin-4-ylbenzamide	RPS6KB1 - ribosomal protein S6 kinase B1 (human)	/gene/6198	NULL	NULL	9606	NULL	NULL	NULL	NULL
173438948	NULL	493040	103904592	15605335	6198	21336281	Literature-derived	20111202	0	0	Active	NULL	NULL	NULL	Abbott Labs	Navigating the Kinome	3-[[5-Bromo-4-[4-(cyanomethoxy)anilino]pyrimidin-2-yl]amino]benzenesulfonamide	RPS6KB1 - ribosomal protein S6 kinase B1 (human)	/gene/6198	NULL	NULL	9606	NULL	NULL	NULL	NULL
173439006	NULL	493040	103904519	25164472	6198	21336281	Literature-derived	20111202	0	0	Active	NULL	NULL	NULL	Abbott Labs	Navigating the Kinome	N-[5-(1-benzyltriazol-4-yl)-1H-indazol-3-yl]butanamide	RPS6KB1 - ribosomal protein S6 kinase B1 (human)	/gene/6198	NULL	NULL	9606	NULL	NULL	NULL	NULL
173439191	NULL	493040	103904558	49830484	6198	21336281	Literature-derived	20111202	0	0	Active	NULL	NULL	NULL	Abbott Labs	Navigating the Kinome	3-fluoro-N-[1-(3-methoxyphenyl)ethyl]-4-pyridin-4-ylbenzamide	RPS6KB1 - ribosomal protein S6 kinase B1 (human)	/gene/6198	NULL	NULL	9606	NULL	NULL	NULL	NULL
173439255	NULL	493040	103904545	25167078	6198	21336281	Literature-derived	20111202	0	0	Active	NULL	NULL	NULL	Abbott Labs	Navigating the Kinome	N-benzyl-4-(1H-indazol-5-yl)thiazol-2-amine	RPS6KB1 - ribosomal protein S6 kinase B1 (human)	/gene/6198	NULL	NULL	9606	NULL	NULL	NULL	NULL
173439337	NULL	493040	103904553	49830480	6198	21336281	Literature-derived	20111202	0	0	Active	NULL	NULL	NULL	Abbott Labs	Navigating the Kinome	N-[1-(3,5-dichlorophenyl)-2-hydroxyethyl]-4-pyridin-4-ylbenzamide	RPS6KB1 - ribosomal protein S6 kinase B1 (human)	/gene/6198	NULL	NULL	9606	NULL	NULL	NULL	NULL
173439643	NULL	493040	103904556	49830482	6198	21336281	Literature-derived	20111202	0	0	Active	NULL	NULL	NULL	Abbott Labs	Navigating the Kinome	N-[2-amino-1-(3-methoxyphenyl)ethyl]-4-pyridin-4-ylbenzamide	RPS6KB1 - ribosomal protein S6 kinase B1 (human)	/gene/6198	NULL	NULL	9606	NULL	NULL	NULL	NULL
173439716	NULL	493040	103904548	49830477	6198	21336281	Literature-derived	20111202	0	0	Active	NULL	NULL	NULL	Abbott Labs	Navigating the Kinome	1-[5-(1H-indazol-5-yl)-1,2-oxazole-3-carbonyl]piperidine-3-carboxamide	RPS6KB1 - ribosomal protein S6 kinase B1 (human)	/gene/6198	NULL	NULL	9606	NULL	NULL	NULL	NULL
173439848	NULL	493040	103904559	49830485	6198	21336281	Literature-derived	20111202	0	0	Active	NULL	NULL	NULL	Abbott Labs	Navigating the Kinome	N-[1-(3-methoxyphenyl)ethyl]-3-methyl-4-pyridin-4-ylbenzamide	RPS6KB1 - ribosomal protein S6 kinase B1 (human)	/gene/6198	NULL	NULL	9606	NULL	NULL	NULL	NULL
173440075	NULL	493040	103904598	16038120	6198	21336281	Literature-derived	20111202	0	0	Active	NULL	NULL	NULL	Abbott Labs	Navigating the Kinome	5-chloro-N4-(2-(isopropylsulfonyl)phenyl)-N2-(2-methoxy-4-(4-(4-methylpiperazin-1-yl)piperidin-1-yl)phenyl)pyrimidine-2,4-diamine	RPS6KB1 - ribosomal protein S6 kinase B1 (human)	/gene/6198	NULL	NULL	9606	NULL	NULL	NULL	NULL
173440506	NULL	493040	103904518	49830463	6198	21336281	Literature-derived	20111202	0	0	Active	NULL	NULL	NULL	Abbott Labs	Navigating the Kinome	3-benzyl-5-(1H-indazol-5-yl)-N,N-dimethyltriazole-4-carboxamide	RPS6KB1 - ribosomal protein S6 kinase B1 (human)	/gene/6198	NULL	NULL	9606	NULL	NULL	NULL	NULL
173441146	NULL	493040	103904651	49830540	6198	21336281	Literature-derived	20111202	0	0	Active	NULL	NULL	NULL	Abbott Labs	Navigating the Kinome	4-[4-(1,3-Benzoxazol-2-ylamino)phenyl]-2,3-dihydroisoindol-1-one	RPS6KB1 - ribosomal protein S6 kinase B1 (human)	/gene/6198	NULL	NULL	9606	NULL	NULL	NULL	NULL
173441276	NULL	493040	103904557	49830483	6198	21336281	Literature-derived	20111202	0	0	Active	NULL	NULL	NULL	Abbott Labs	Navigating the Kinome	N-[1-(3-methoxyphenyl)ethyl]-4-(3-methylpyridin-4-yl)benzamide	RPS6KB1 - ribosomal protein S6 kinase B1 (human)	/gene/6198	NULL	NULL	9606	NULL	NULL	NULL	NULL
173441556	NULL	493040	103904603	49830512	6198	21336281	Literature-derived	20111202	0	0	Active	NULL	NULL	NULL	Abbott Labs	Navigating the Kinome	2-[4-[[5-fluoro-2-(4-methyl-3-sulfamoylanilino)pyrimidin-4-yl]amino]phenoxy]-N-methylacetamide	RPS6KB1 - ribosomal protein S6 kinase B1 (human)	/gene/6198	NULL	NULL	9606	NULL	NULL	NULL	NULL
173441742	NULL	493040	103904565	49830489	6198	21336281	Literature-derived	20111202	0	0	Active	NULL	NULL	NULL	Abbott Labs	Navigating the Kinome	N-[1-(3-methoxyphenyl)ethyl]-4-(pyridin-4-yl)benzamide	RPS6KB1 - ribosomal protein S6 kinase B1 (human)	/gene/6198	NULL	NULL	9606	NULL	NULL	NULL	NULL
173441828	NULL	493040	103904563	11196984	6198	21336281	Literature-derived	20111202	0	0	Active	NULL	NULL	NULL	Abbott Labs	Navigating the Kinome	N-benzyl-4-(4-pyridinyl)benzamide	RPS6KB1 - ribosomal protein S6 kinase B1 (human)	/gene/6198	NULL	NULL	9606	NULL	NULL	NULL	NULL
173442335	NULL	493040	103904604	23647264	6198	21336281	Literature-derived	20111202	0	0	Active	NULL	NULL	NULL	Abbott Labs	Navigating the Kinome	2-((2-((1H-Indazol-6-yl)amino)pyrimidin-4-yl)amino)benzoic acid	RPS6KB1 - ribosomal protein S6 kinase B1 (human)	/gene/6198	NULL	NULL	9606	NULL	NULL	NULL	NULL
173442415	NULL	493040	103904465	49830433	6198	21336281	Literature-derived	20111202	0	0	Active	NULL	NULL	NULL	Abbott Labs	Navigating the Kinome	5-(1-benzyl-5-iodotriazol-4-yl)-1H-indazol-3-amine	RPS6KB1 - ribosomal protein S6 kinase B1 (human)	/gene/6198	NULL	NULL	9606	NULL	NULL	NULL	NULL
173442593	NULL	493040	103904403	6420138	6198	21336281	Literature-derived	20111202	0	0	Active	NULL	NULL	NULL	Abbott Labs	Navigating the Kinome	4-Methyl-5-(2-(4-morpholinophenylamino)pyrimidin-4-yl)thiazol-2-amine	RPS6KB1 - ribosomal protein S6 kinase B1 (human)	/gene/6198	NULL	NULL	9606	NULL	NULL	NULL	NULL
173442685	NULL	493040	103904528	25167280	6198	21336281	Literature-derived	20111202	0	0	Active	NULL	NULL	NULL	Abbott Labs	Navigating the Kinome	2-(1h-Indazol-5-yl)imidazo[1,2-a]pyrimidine	RPS6KB1 - ribosomal protein S6 kinase B1 (human)	/gene/6198	NULL	NULL	9606	NULL	NULL	NULL	NULL
173442822	NULL	493040	103904600	11213558	6198	21336281	Literature-derived	20111202	0	0	Active	NULL	NULL	NULL	Abbott Labs	Navigating the Kinome	Tamatinib	RPS6KB1 - ribosomal protein S6 kinase B1 (human)	/gene/6198	NULL	NULL	9606	NULL	NULL	NULL	NULL
173442971	NULL	493040	103904659	49830545	6198	21336281	Literature-derived	20111202	0	0	Active	NULL	NULL	NULL	Abbott Labs	Navigating the Kinome	1-[(3,4-dichlorophenyl)methyl]-3-(1H-indazol-5-yl)urea	RPS6KB1 - ribosomal protein S6 kinase B1 (human)	/gene/6198	NULL	NULL	9606	NULL	NULL	NULL	NULL
173443104	NULL	493040	103904666	24768216	6198	21336281	Literature-derived	20111202	0	0	Active	NULL	NULL	NULL	Abbott Labs	Navigating the Kinome	1-[(4-bromophenyl)methyl]-3-1H-indazol-5-ylurea	RPS6KB1 - ribosomal protein S6 kinase B1 (human)	/gene/6198	NULL	NULL	9606	NULL	NULL	NULL	NULL
173443169	NULL	493040	103904601	9934347	6198	21336281	Literature-derived	20111202	0	0	Active	NULL	NULL	NULL	Abbott Labs	Navigating the Kinome	2-({5-Chloro-2-[(2-Methoxy-4-Morpholin-4-Ylphenyl)amino]pyrimidin-4-Yl}amino)-N-Methylbenzamide	RPS6KB1 - ribosomal protein S6 kinase B1 (human)	/gene/6198	NULL	NULL	9606	NULL	NULL	NULL	NULL
173443454	NULL	493040	103904649	11210054	6198	21336281	Literature-derived	20111202	0	0	Active	NULL	NULL	NULL	Abbott Labs	Navigating the Kinome	3-Ethyl-5-[2-(3-methoxyanilino)pyrimidin-4-yl]-4-methyl-1,3-thiazol-2-one	RPS6KB1 - ribosomal protein S6 kinase B1 (human)	/gene/6198	NULL	NULL	9606	NULL	NULL	NULL	NULL
173443593	NULL	493040	103904657	23570850	6198	21336281	Literature-derived	20111202	0	0	Active	NULL	NULL	NULL	Abbott Labs	Navigating the Kinome	4-amino-2-(3,4-dichlorophenyl)-N-(1H-indazol-5-yl)butanamide	RPS6KB1 - ribosomal protein S6 kinase B1 (human)	/gene/6198	NULL	NULL	9606	NULL	NULL	NULL	NULL
173443914	NULL	493040	103904561	49830487	6198	21336281	Literature-derived	20111202	0	0	Active	NULL	NULL	NULL	Abbott Labs	Navigating the Kinome	2-(3-aminopropylamino)-N-[1-(3-methoxyphenyl)ethyl]-4-pyridin-4-ylbenzamide	RPS6KB1 - ribosomal protein S6 kinase B1 (human)	/gene/6198	NULL	NULL	9606	NULL	NULL	NULL	NULL
173444026	NULL	493040	103904595	9891182	6198	21336281	Literature-derived	20111202	0	0	Active	NULL	NULL	NULL	Abbott Labs	Navigating the Kinome	2-[[5-Nitro-2-(3,4,5-trimethoxyanilino)pyrimidin-4-yl]amino]benzamide	RPS6KB1 - ribosomal protein S6 kinase B1 (human)	/gene/6198	NULL	NULL	9606	NULL	NULL	NULL	NULL
173444149	NULL	493040	103904664	17163635	6198	21336281	Literature-derived	20111202	0	0	Active	NULL	NULL	NULL	Abbott Labs	Navigating the Kinome	4-chloro-N-(1H-indazol-5-yl)benzamide	RPS6KB1 - ribosomal protein S6 kinase B1 (human)	/gene/6198	NULL	NULL	9606	NULL	NULL	NULL	NULL
173444479	NULL	493040	103904564	44237411	6198	21336281	Literature-derived	20111202	0	0	Active	NULL	NULL	NULL	Abbott Labs	Navigating the Kinome	N-benzyl-6-pyridin-4-yl-1,3-benzothiazol-2-amine	RPS6KB1 - ribosomal protein S6 kinase B1 (human)	/gene/6198	NULL	NULL	9606	NULL	NULL	NULL	NULL
173445256	NULL	493040	103904591	49830508	6198	21336281	Literature-derived	20111202	0	0	Active	NULL	NULL	NULL	Abbott Labs	Navigating the Kinome	2-[[5-chloro-2-(3,4,5-trimethoxyanilino)pyrimidin-4-yl]amino]-N-methylbenzenesulfonamide	RPS6KB1 - ribosomal protein S6 kinase B1 (human)	/gene/6198	NULL	NULL	9606	NULL	NULL	NULL	NULL
173445427	NULL	493040	103904673	49830552	6198	21336281	Literature-derived	20111202	0	0	Active	NULL	NULL	NULL	Abbott Labs	Navigating the Kinome	1-Methoxy-9-(pyridin-4-ylamino)-5,11-dihydrobenzo[b][1,4]benzodiazepin-6-one	RPS6KB1 - ribosomal protein S6 kinase B1 (human)	/gene/6198	NULL	NULL	9606	NULL	NULL	NULL	NULL
173445709	NULL	493040	103904634	448014	6198	21336281	Literature-derived	20111202	0	0	Active	NULL	NULL	NULL	Abbott Labs	Navigating the Kinome	N-(4-Methoxybenzyl)-N'-(5-nitro-1,3-thiazol-2-YL)urea	RPS6KB1 - ribosomal protein S6 kinase B1 (human)	/gene/6198	NULL	NULL	9606	NULL	NULL	NULL	NULL
173445804	NULL	493040	103904650	49830539	6198	21336281	Literature-derived	20111202	0	0	Active	NULL	NULL	NULL	Abbott Labs	Navigating the Kinome	6-(3-Aminopropoxy)-4-[4-(1,3-benzoxazol-2-ylamino)phenyl]-2,3-dihydroisoindol-1-one	RPS6KB1 - ribosomal protein S6 kinase B1 (human)	/gene/6198	NULL	NULL	9606	NULL	NULL	NULL	NULL
173445948	NULL	493040	103904342	11710853	6198	21336281	Literature-derived	20111202	0	0	Active	NULL	NULL	NULL	Abbott Labs	Navigating the Kinome	1-[4-(3-Amino-1-methylpyrazolo[3,4-c]pyridin-4-yl)phenyl]-3-(2-fluoro-5-methylphenyl)urea	RPS6KB1 - ribosomal protein S6 kinase B1 (human)	/gene/6198	NULL	NULL	9606	NULL	NULL	NULL	NULL
173446105	NULL	493040	103904366	11676233	6198	21336281	Literature-derived	20111202	0	0	Active	NULL	NULL	NULL	Abbott Labs	Navigating the Kinome	N-[4-(3-amino-1-methyl-1H-pyrazolo[3,4-c]pyridin-4-yl)phenyl]-N'-[3-(trifluoromethyl)phenyl]urea	RPS6KB1 - ribosomal protein S6 kinase B1 (human)	/gene/6198	NULL	NULL	9606	NULL	NULL	NULL	NULL
173446302	NULL	493040	103904466	49830434	6198	21336281	Literature-derived	20111202	0	0	Active	NULL	NULL	NULL	Abbott Labs	Navigating the Kinome	5-[1-benzyl-5-(4-fluorophenyl)triazol-4-yl]-1H-indazol-3-amine	RPS6KB1 - ribosomal protein S6 kinase B1 (human)	/gene/6198	NULL	NULL	9606	NULL	NULL	NULL	NULL
173446442	NULL	493040	103904365	10067064	6198	21336281	Literature-derived	20111202	0	0	Active	NULL	NULL	NULL	Abbott Labs	Navigating the Kinome	1-(4-(4-Aminoisoxazolo[5,4-d]pyrimidin-3-yl)phenyl)-3-m-tolylurea	RPS6KB1 - ribosomal protein S6 kinase B1 (human)	/gene/6198	NULL	NULL	9606	NULL	NULL	NULL	NULL
173446549	NULL	493040	103904475	49830439	6198	21336281	Literature-derived	20111202	0	0	Active	NULL	NULL	NULL	Abbott Labs	Navigating the Kinome	N-[2-(5-isoquinolin-6-ylpyridin-3-yl)oxyethyl]methanesulfonamide	RPS6KB1 - ribosomal protein S6 kinase B1 (human)	/gene/6198	NULL	NULL	9606	NULL	NULL	NULL	NULL
173446683	NULL	493040	103904482	25165277	6198	21336281	Literature-derived	20111202	0	0	Active	NULL	NULL	NULL	Abbott Labs	Navigating the Kinome	5-[3-(2-methylpropyl)-1,2-oxazol-5-yl]-1H-indazol-3-amine	RPS6KB1 - ribosomal protein S6 kinase B1 (human)	/gene/6198	NULL	NULL	9606	NULL	NULL	NULL	NULL
173447227	NULL	493040	103904658	49830544	6198	21336281	Literature-derived	20111202	0	0	Active	NULL	NULL	NULL	Abbott Labs	Navigating the Kinome	N-[3-[[[2-(1H-indazol-5-ylamino)-3,4-dioxocyclobuten-1-yl]amino]methyl]phenyl]acetamide	RPS6KB1 - ribosomal protein S6 kinase B1 (human)	/gene/6198	NULL	NULL	9606	NULL	NULL	NULL	NULL
173447456	NULL	493040	103904648	49830538	6198	21336281	Literature-derived	20111202	0	0	Active	NULL	NULL	NULL	Abbott Labs	Navigating the Kinome	4-[4-(1,3-Benzoxazol-2-ylamino)phenyl]-6-[3-(dimethylamino)propoxy]-2,3-dihydroisoindol-1-one	RPS6KB1 - ribosomal protein S6 kinase B1 (human)	/gene/6198	NULL	NULL	9606	NULL	NULL	NULL	NULL
173447941	NULL	493040	103904688	9905711	6198	21336281	Literature-derived	20111202	0	0	Active	NULL	NULL	NULL	Abbott Labs	Navigating the Kinome	2-pyridin-4-yl-1H-benzimidazole-4-carboxamide	RPS6KB1 - ribosomal protein S6 kinase B1 (human)	/gene/6198	NULL	NULL	9606	NULL	NULL	NULL	NULL
173448355	NULL	493040	103904677	49830554	6198	21336281	Literature-derived	20111202	0	0	Active	NULL	NULL	NULL	Abbott Labs	Navigating the Kinome	4,5-Dichloro-3-[(4-chlorobenzoyl)amino]-1-benzothiophene-2-carboxamide	RPS6KB1 - ribosomal protein S6 kinase B1 (human)	/gene/6198	NULL	NULL	9606	NULL	NULL	NULL	NULL
173448462	NULL	493040	103904693	49830560	6198	21336281	Literature-derived	20111202	0	0	Active	NULL	NULL	NULL	Abbott Labs	Navigating the Kinome	2-[3-[2-(dimethylamino)ethoxy]phenyl]-1H-benzimidazole-4-carboxamide	RPS6KB1 - ribosomal protein S6 kinase B1 (human)	/gene/6198	NULL	NULL	9606	NULL	NULL	NULL	NULL
173449300	NULL	493040	103904742	15941246	6198	21336281	Literature-derived	20111202	0	0	Active	NULL	NULL	NULL	Abbott Labs	Navigating the Kinome	1-[4-(4-amino-8,9-dihydro-7H-pyrimido[4,5-b][1,4]diazepin-6-yl)phenyl]-3-[3-(trifluoromethyl)phenyl]urea	RPS6KB1 - ribosomal protein S6 kinase B1 (human)	/gene/6198	NULL	NULL	9606	NULL	NULL	NULL	NULL
173449447	NULL	493040	103904683	49830556	6198	21336281	Literature-derived	20111202	0	0	Active	NULL	NULL	NULL	Abbott Labs	Navigating the Kinome	2-amino-3-(1H-indol-3-yl)-N-[5-(2-pyridin-4-ylethenyl)pyridin-3-yl]propanamide	RPS6KB1 - ribosomal protein S6 kinase B1 (human)	/gene/6198	NULL	NULL	9606	NULL	NULL	NULL	NULL
173449837	NULL	493040	103904713	10317442	6198	21336281	Literature-derived	20111202	0	0	Active	NULL	NULL	NULL	Abbott Labs	Navigating the Kinome	9-(4-Hydroxy-3-methoxyphenyl)-3-nitro-5,11-dihydrobenzo[b][1,4]benzodiazepin-6-one	RPS6KB1 - ribosomal protein S6 kinase B1 (human)	/gene/6198	NULL	NULL	9606	NULL	NULL	NULL	NULL
173450093	NULL	493040	103904751	49830599	6198	21336281	Literature-derived	20111202	0	0	Active	NULL	NULL	NULL	Abbott Labs	Navigating the Kinome	1-(1H-indol-3-yl)-3-(5-thieno[3,2-c]pyridin-2-ylpyridin-3-yl)oxypropan-2-amine	RPS6KB1 - ribosomal protein S6 kinase B1 (human)	/gene/6198	NULL	NULL	9606	NULL	NULL	NULL	NULL
173450509	NULL	493040	103904684	135398510	6198	21336281	Literature-derived	20111202	0	0	Active	NULL	NULL	NULL	Abbott Labs	Navigating the Kinome	Dovitinib	RPS6KB1 - ribosomal protein S6 kinase B1 (human)	/gene/6198	NULL	NULL	9606	NULL	NULL	NULL	NULL
173450732	NULL	493040	103904647	49830537	6198	21336281	Literature-derived	20111202	0	0	Active	NULL	NULL	NULL	Abbott Labs	Navigating the Kinome	6-(3-Aminopropoxy)-4-[4-[(6-chloro-1,3-benzoxazol-2-yl)amino]phenyl]-2,3-dihydroisoindol-1-one	RPS6KB1 - ribosomal protein S6 kinase B1 (human)	/gene/6198	NULL	NULL	9606	NULL	NULL	NULL	NULL
173450868	NULL	493040	103904722	49830577	6198	21336281	Literature-derived	20111202	0	0	Active	NULL	NULL	NULL	Abbott Labs	Navigating the Kinome	2-[2-Methoxy-4-[3-[2-(4-morpholin-4-ylphenoxy)ethyl]-6-oxo-5,11-dihydrobenzo[b][1,4]benzodiazepin-9-yl]phenyl]acetonitrile	RPS6KB1 - ribosomal protein S6 kinase B1 (human)	/gene/6198	NULL	NULL	9606	NULL	NULL	NULL	NULL
173451015	NULL	493040	103904663	6466450	6198	21336281	Literature-derived	20111202	0	0	Active	NULL	NULL	NULL	Abbott Labs	Navigating the Kinome	3-fluoro-N-(1H-indazol-5-yl)benzamide	RPS6KB1 - ribosomal protein S6 kinase B1 (human)	/gene/6198	NULL	NULL	9606	NULL	NULL	NULL	NULL
173451100	NULL	493040	103904594	23647251	6198	21336281	Literature-derived	20111202	0	0	Active	NULL	NULL	NULL	Abbott Labs	Navigating the Kinome	2-({2-[(3-Hydroxyphenyl)amino]pyrimidin-4-yl}amino)benzoic acid	RPS6KB1 - ribosomal protein S6 kinase B1 (human)	/gene/6198	NULL	NULL	9606	NULL	NULL	NULL	NULL
173451697	NULL	493040	103904702	49830565	6198	21336281	Literature-derived	20111202	0	0	Active	NULL	NULL	NULL	Abbott Labs	Navigating the Kinome	N-[(3-methoxyphenyl)methyl]-3-phenyl-2H-thieno[2,3-c]pyrazole-5-carboxamide	RPS6KB1 - ribosomal protein S6 kinase B1 (human)	/gene/6198	NULL	NULL	9606	NULL	NULL	NULL	NULL
173451914	NULL	493040	103904690	49830559	6198	21336281	Literature-derived	20111202	0	0	Active	NULL	NULL	NULL	Abbott Labs	Navigating the Kinome	2-[4-[(3-morpholin-4-ylsulfonylbenzoyl)amino]phenyl]-1H-benzimidazole-4-carboxamide	RPS6KB1 - ribosomal protein S6 kinase B1 (human)	/gene/6198	NULL	NULL	9606	NULL	NULL	NULL	NULL
173451949	NULL	493040	103904596	49830509	6198	21336281	Literature-derived	20111202	0	0	Active	NULL	NULL	NULL	Abbott Labs	Navigating the Kinome	2-[4-[[5-Methyl-2-(3-sulfamoylanilino)pyrimidin-4-yl]amino]phenoxy]acetamide	RPS6KB1 - ribosomal protein S6 kinase B1 (human)	/gene/6198	NULL	NULL	9606	NULL	NULL	NULL	NULL
173452074	NULL	493040	103904711	49830569	6198	21336281	Literature-derived	20111202	0	0	Active	NULL	NULL	NULL	Abbott Labs	Navigating the Kinome	N-[(3-fluorophenyl)methyl]-9-(4-hydroxy-3-methoxyphenyl)-6-oxo-5,11-dihydrobenzo[b][1,4]benzodiazepine-3-carboxamide	RPS6KB1 - ribosomal protein S6 kinase B1 (human)	/gene/6198	NULL	NULL	9606	NULL	NULL	NULL	NULL
173453599	NULL	493040	103904444	216239	6198	21336281	Literature-derived	20111202	0	0	Active	NULL	NULL	NULL	Abbott Labs	Navigating the Kinome	Sorafenib	RPS6KB1 - ribosomal protein S6 kinase B1 (human)	/gene/6198	NULL	NULL	9606	NULL	NULL	NULL	NULL
173453690	NULL	493040	103904467	49830435	6198	21336281	Literature-derived	20111202	0	0	Active	NULL	NULL	NULL	Abbott Labs	Navigating the Kinome	1-[5-(4-fluorophenyl)pyridin-3-yl]oxy-3-(1H-indol-3-yl)propan-2-amine	RPS6KB1 - ribosomal protein S6 kinase B1 (human)	/gene/6198	NULL	NULL	9606	NULL	NULL	NULL	NULL
173453850	NULL	493040	103904749	49830597	6198	21336281	Literature-derived	20111202	0	0	Active	NULL	NULL	NULL	Abbott Labs	Navigating the Kinome	1-(1H-indol-3-yl)-3-[5-(2-pyridin-4-ylethenyl)pyridin-3-yl]oxypropan-2-amine	RPS6KB1 - ribosomal protein S6 kinase B1 (human)	/gene/6198	NULL	NULL	9606	NULL	NULL	NULL	NULL
173454089	NULL	493040	103904729	49830582	6198	21336281	Literature-derived	20111202	0	0	Active	NULL	NULL	NULL	Abbott Labs	Navigating the Kinome	3-[(2-Fluorophenyl)methylamino]-4-(pyridin-4-ylamino)cyclobut-3-ene-1,2-dione	RPS6KB1 - ribosomal protein S6 kinase B1 (human)	/gene/6198	NULL	NULL	9606	NULL	NULL	NULL	NULL
173454281	NULL	493040	103904510	25167074	6198	21336281	Literature-derived	20111202	0	0	Active	NULL	NULL	NULL	Abbott Labs	Navigating the Kinome	2-(1h-Indazol-5-yl)-n-isopropylimidazo[1,2-a]pyrimidin-3-amine	RPS6KB1 - ribosomal protein S6 kinase B1 (human)	/gene/6198	NULL	NULL	9606	NULL	NULL	NULL	NULL
173455063	NULL	493040	103904788	49830623	6198	21336281	Literature-derived	20111202	0	0	Active	NULL	NULL	NULL	Abbott Labs	Navigating the Kinome	N-[4-[1-[4-(4-acetylpiperazin-1-yl)cyclohexyl]-4-aminopyrazolo[3,4-d]pyrimidin-3-yl]phenyl]-1-methylindole-2-carboxamide	RPS6KB1 - ribosomal protein S6 kinase B1 (human)	/gene/6198	NULL	NULL	9606	NULL	NULL	NULL	NULL
173455592	NULL	493040	103904796	49830628	6198	21336281	Literature-derived	20111202	0	0	Active	NULL	NULL	NULL	Abbott Labs	Navigating the Kinome	3-[4-amino-3-(4-bromophenyl)thieno[3,2-c]pyridin-7-yl]-N-(3-imidazol-1-ylpropyl)prop-2-enamide	RPS6KB1 - ribosomal protein S6 kinase B1 (human)	/gene/6198	NULL	NULL	9606	NULL	NULL	NULL	NULL
173455987	NULL	493040	103904752	22607792	6198	21336281	Literature-derived	20111202	0	0	Active	NULL	NULL	NULL	Abbott Labs	Navigating the Kinome	1-(1H-indol-3-yl)-3-(5-thieno[2,3-c]pyridin-2-ylpyridin-3-yl)oxypropan-2-amine	RPS6KB1 - ribosomal protein S6 kinase B1 (human)	/gene/6198	NULL	NULL	9606	NULL	NULL	NULL	NULL
173456152	NULL	493040	103904789	49830624	6198	21336281	Literature-derived	20111202	0	0	Active	NULL	NULL	NULL	Abbott Labs	Navigating the Kinome	trans-4-(4-Amino-3-iodo-pyrazolo[3,4-d]pyrimidin-1-yl)-cyclohexanol	RPS6KB1 - ribosomal protein S6 kinase B1 (human)	/gene/6198	NULL	NULL	9606	NULL	NULL	NULL	NULL
173456561	NULL	493040	103904509	25167072	6198	21336281	Literature-derived	20111202	0	0	Active	NULL	NULL	NULL	Abbott Labs	Navigating the Kinome	N-Cyclohexyl-2-(1H-indazole-5-yl)imidazo[1,2-a]pyrimidine-3-amine	RPS6KB1 - ribosomal protein S6 kinase B1 (human)	/gene/6198	NULL	NULL	9606	NULL	NULL	NULL	NULL
173456597	NULL	493040	103904753	49830600	6198	21336281	Literature-derived	20111202	0	0	Active	NULL	NULL	NULL	Abbott Labs	Navigating the Kinome	1-[2-chloro-5-(2-pyridin-4-ylethenyl)pyridin-3-yl]oxy-3-(1H-indol-3-yl)propan-2-amine	RPS6KB1 - ribosomal protein S6 kinase B1 (human)	/gene/6198	NULL	NULL	9606	NULL	NULL	NULL	NULL
173456816	NULL	493040	103904552	49830479	6198	21336281	Literature-derived	20111202	0	0	Active	NULL	NULL	NULL	Abbott Labs	Navigating the Kinome	N-(2-hydroxy-1-phenylethyl)-4-pyridin-4-ylbenzamide	RPS6KB1 - ribosomal protein S6 kinase B1 (human)	/gene/6198	NULL	NULL	9606	NULL	NULL	NULL	NULL
173457976	NULL	493040	103904806	22665513	6198	21336281	Literature-derived	20111202	0	0	Active	NULL	NULL	NULL	Abbott Labs	Navigating the Kinome	5-[(2-Aminocyclohexyl)amino]-3-(3-methylanilino)pyrazine-2-carboxamide	RPS6KB1 - ribosomal protein S6 kinase B1 (human)	/gene/6198	NULL	NULL	9606	NULL	NULL	NULL	NULL
173458014	NULL	493040	103904738	49830589	6198	21336281	Literature-derived	20111202	0	0	Active	NULL	NULL	NULL	Abbott Labs	Navigating the Kinome	N-[1-(3-methoxyphenyl)ethyl]-4-methyl-5-(3-methyl-2H-indazol-5-yl)thiophene-2-carboxamide	RPS6KB1 - ribosomal protein S6 kinase B1 (human)	/gene/6198	NULL	NULL	9606	NULL	NULL	NULL	NULL
173458814	NULL	493040	103904817	44442347	6198	21336281	Literature-derived	20111202	0	0	Active	NULL	NULL	NULL	Abbott Labs	Navigating the Kinome	5-(7-(2-Morpholinoethoxy)-1,4-dihydroindeno[1,2-c]pyrazol-3-yl)picolinonitrile	RPS6KB1 - ribosomal protein S6 kinase B1 (human)	/gene/6198	NULL	NULL	9606	NULL	NULL	NULL	NULL
173458903	NULL	493040	103904859	49830673	6198	21336281	Literature-derived	20111202	0	0	Active	NULL	NULL	NULL	Abbott Labs	Navigating the Kinome	ABT-869 acid metabolite A-849529	RPS6KB1 - ribosomal protein S6 kinase B1 (human)	/gene/6198	NULL	NULL	9606	NULL	NULL	NULL	NULL
173459227	NULL	493040	103904746	49830595	6198	21336281	Literature-derived	20111202	0	0	Active	NULL	NULL	NULL	Abbott Labs	Navigating the Kinome	4,5-Dichloro-3-[(4-methylbenzoyl)amino]-1-benzothiophene-2-carboxamide	RPS6KB1 - ribosomal protein S6 kinase B1 (human)	/gene/6198	NULL	NULL	9606	NULL	NULL	NULL	NULL
173459371	NULL	493040	103904783	1400	6198	21336281	Literature-derived	20111202	0	0	Active	NULL	NULL	NULL	Abbott Labs	Navigating the Kinome	1-(tert-Butyl)-3-(p-tolyl)-1H-pyrazolo[3,4-d]pyrimidin-4-amine	RPS6KB1 - ribosomal protein S6 kinase B1 (human)	/gene/6198	NULL	NULL	9606	NULL	NULL	NULL	NULL
173459472	NULL	493040	103904855	49830670	6198	21336281	Literature-derived	20111202	0	0	Active	NULL	NULL	NULL	Abbott Labs	Navigating the Kinome	1-[4-(3-amino-1H-indazol-4-yl)phenyl]-3-[2-fluoro-5-(hydroxymethyl)phenyl]urea	RPS6KB1 - ribosomal protein S6 kinase B1 (human)	/gene/6198	NULL	NULL	9606	NULL	NULL	NULL	NULL
173459659	NULL	493040	103904847	49830663	6198	21336281	Literature-derived	20111202	0	0	Active	NULL	NULL	NULL	Abbott Labs	Navigating the Kinome	3-[3-tert-butyl-5-(naphthalen-1-ylcarbamoylamino)pyrazol-1-yl]-N-(cyanomethyl)benzamide	RPS6KB1 - ribosomal protein S6 kinase B1 (human)	/gene/6198	NULL	NULL	9606	NULL	NULL	NULL	NULL
173460412	NULL	493040	103904857	11407183	6198	21336281	Literature-derived	20111202	0	0	Active	NULL	NULL	NULL	Abbott Labs	Navigating the Kinome	3-[4-(3-Amino-1,2-benzoxazol-4-yl)phenyl]-1-(3-chloro-4-methoxyphenyl)urea	RPS6KB1 - ribosomal protein S6 kinase B1 (human)	/gene/6198	NULL	NULL	9606	NULL	NULL	NULL	NULL
173461046	NULL	493040	103904810	49830635	6198	21336281	Literature-derived	20111202	0	0	Active	NULL	NULL	NULL	Abbott Labs	Navigating the Kinome	5-[7-[3-(Diethylamino)prop-1-ynyl]-1,4-dihydroindeno[1,2-c]pyrazol-3-yl]pyridine-2-carbonitrile	RPS6KB1 - ribosomal protein S6 kinase B1 (human)	/gene/6198	NULL	NULL	9606	NULL	NULL	NULL	NULL
173461199	NULL	493040	103904610	667926	6198	21336281	Literature-derived	20111202	0	0	Active	NULL	NULL	NULL	Abbott Labs	Navigating the Kinome	5-fluoro-N,N'-diphenylpyrimidine-2,4-diamine	RPS6KB1 - ribosomal protein S6 kinase B1 (human)	/gene/6198	NULL	NULL	9606	NULL	NULL	NULL	NULL
173461231	NULL	493040	103904739	49830590	6198	21336281	Literature-derived	20111202	0	0	Active	NULL	NULL	NULL	Abbott Labs	Navigating the Kinome	Acetamide, N-[2-[6-[[4-(cyclobutylamino)-5-(trifluoromethyl)-2-pyrimidinyl]amino]-1,2,3,4-tetrahydronaphthalen-1,4-imin-9-yl]-2-oxoethyl]-	RPS6KB1 - ribosomal protein S6 kinase B1 (human)	/gene/6198	NULL	NULL	9606	NULL	NULL	NULL	NULL
173461682	NULL	493040	103904889	24772168	6198	21336281	Literature-derived	20111202	0	0	Active	NULL	NULL	NULL	Abbott Labs	Navigating the Kinome	1-(Pyrazin-2-yl)-3-(quinolin-4-yl)urea	RPS6KB1 - ribosomal protein S6 kinase B1 (human)	/gene/6198	NULL	NULL	9606	NULL	NULL	NULL	NULL
173463217	NULL	493040	103904904	136027064	6198	21336281	Literature-derived	20111202	0	0	Active	NULL	NULL	NULL	Abbott Labs	Navigating the Kinome	6-tert-butyl-2-(1H-indazol-3-yl)-1H-benzimidazole	RPS6KB1 - ribosomal protein S6 kinase B1 (human)	/gene/6198	NULL	NULL	9606	NULL	NULL	NULL	NULL
173463609	NULL	493040	103904566	49830490	6198	21336281	Literature-derived	20111202	0	0	Active	NULL	NULL	NULL	Abbott Labs	Navigating the Kinome	N-[1-(3-propoxyphenyl)ethyl]-4-pyridin-4-ylbenzamide	RPS6KB1 - ribosomal protein S6 kinase B1 (human)	/gene/6198	NULL	NULL	9606	NULL	NULL	NULL	NULL
173463737	NULL	493040	103904593	23647265	6198	21336281	Literature-derived	20111202	0	0	Active	NULL	NULL	NULL	Abbott Labs	Navigating the Kinome	2-{[2-(1H-indazol-5-ylamino)pyrimidin-4-yl]amino}benzoic acid	RPS6KB1 - ribosomal protein S6 kinase B1 (human)	/gene/6198	NULL	NULL	9606	NULL	NULL	NULL	NULL
173463804	NULL	493040	103904611	948954	6198	21336281	Literature-derived	20111202	0	0	Active	NULL	NULL	NULL	Abbott Labs	Navigating the Kinome	2-N,4-N-diphenylpyrimidine-2,4-diamine	RPS6KB1 - ribosomal protein S6 kinase B1 (human)	/gene/6198	NULL	NULL	9606	NULL	NULL	NULL	NULL
173465004	NULL	493040	103904906	136027064	6198	21336281	Literature-derived	20111202	0	0	Active	NULL	NULL	NULL	Abbott Labs	Navigating the Kinome	6-tert-butyl-2-(1H-indazol-3-yl)-1H-benzimidazole	RPS6KB1 - ribosomal protein S6 kinase B1 (human)	/gene/6198	NULL	NULL	9606	NULL	NULL	NULL	NULL
173466134	NULL	493040	103904883	49830694	6198	21336281	Literature-derived	20111202	0	0	Active	NULL	NULL	NULL	Abbott Labs	Navigating the Kinome	1-(7,8-Dichloroquinolin-4-yl)-3-[6-(trifluoromethyl)pyridin-2-yl]urea	RPS6KB1 - ribosomal protein S6 kinase B1 (human)	/gene/6198	NULL	NULL	9606	NULL	NULL	NULL	NULL
173467065	NULL	493040	103904815	49830638	6198	21336281	Literature-derived	20111202	0	0	Active	NULL	NULL	NULL	Abbott Labs	Navigating the Kinome	5-(6-Ethynyl-7-methoxy-1,4-dihydroindeno[1,2-c]pyrazol-3-yl)pyridine-2-carbonitrile	RPS6KB1 - ribosomal protein S6 kinase B1 (human)	/gene/6198	NULL	NULL	9606	NULL	NULL	NULL	NULL
173467208	NULL	493040	103904938	49830730	6198	21336281	Literature-derived	20111202	0	0	Active	NULL	NULL	NULL	Abbott Labs	Navigating the Kinome	3-[[2-(3,4-Dimethoxyanilino)pyrimidin-4-yl]amino]-4-(3,3-dimethylbutan-2-ylamino)cyclobut-3-ene-1,2-dione	RPS6KB1 - ribosomal protein S6 kinase B1 (human)	/gene/6198	NULL	NULL	9606	NULL	NULL	NULL	NULL
173467603	NULL	493040	103904955	25205762	6198	21336281	Literature-derived	20111202	0	0	Active	NULL	NULL	NULL	Abbott Labs	Navigating the Kinome	3-[(4-Methylphenyl)methylamino]-4-(pyridin-4-ylamino)cyclobut-3-ene-1,2-dione	RPS6KB1 - ribosomal protein S6 kinase B1 (human)	/gene/6198	NULL	NULL	9606	NULL	NULL	NULL	NULL
173468572	NULL	493040	103904785	49830621	6198	21336281	Literature-derived	20111202	0	0	Active	NULL	NULL	NULL	Abbott Labs	Navigating the Kinome	N-[4-[4-amino-1-[4-(2-methoxyethoxy)cyclohexyl]pyrazolo[3,4-d]pyrimidin-3-yl]phenyl]-7-chloro-5-methyl-1,3-benzoxazol-2-amine	RPS6KB1 - ribosomal protein S6 kinase B1 (human)	/gene/6198	NULL	NULL	9606	NULL	NULL	NULL	NULL
173468833	NULL	493040	103904908	49830708	6198	21336281	Literature-derived	20111202	0	0	Active	NULL	NULL	NULL	Abbott Labs	Navigating the Kinome	N-[1-(3-methoxyphenyl)ethyl]-2-pyridin-4-yl-1,3-thiazole-5-carboxamide	RPS6KB1 - ribosomal protein S6 kinase B1 (human)	/gene/6198	NULL	NULL	9606	NULL	NULL	NULL	NULL
173469040	NULL	493040	103904741	49830591	6198	21336281	Literature-derived	20111202	0	0	Active	NULL	NULL	NULL	Abbott Labs	Navigating the Kinome	N-methyl-4-(4-(3-(3-(trifluoromethyl)phenyl)ureido)phenoxy)picolinamide	RPS6KB1 - ribosomal protein S6 kinase B1 (human)	/gene/6198	NULL	NULL	9606	NULL	NULL	NULL	NULL
173469146	NULL	493040	103904743	136027061	6198	21336281	Literature-derived	20111202	0	0	Active	NULL	NULL	NULL	Abbott Labs	Navigating the Kinome	1-N,3-N-bis[3,5-bis(N-carbamimidamido-C-methylcarbonimidoyl)phenyl]benzene-1,3-dicarboxamide	RPS6KB1 - ribosomal protein S6 kinase B1 (human)	/gene/6198	NULL	NULL	9606	NULL	NULL	NULL	NULL
173469254	NULL	493040	103904750	49830598	6198	21336281	Literature-derived	20111202	0	0	Active	NULL	NULL	NULL	Abbott Labs	Navigating the Kinome	1-(1H-indol-3-yl)-3-[5-(2-pyridin-4-ylethenyl)pyridin-3-yl]oxypropan-2-ol	RPS6KB1 - ribosomal protein S6 kinase B1 (human)	/gene/6198	NULL	NULL	9606	NULL	NULL	NULL	NULL
173470025	NULL	493040	103904951	25205919	6198	21336281	Literature-derived	20111202	0	0	Active	NULL	NULL	NULL	Abbott Labs	Navigating the Kinome	3-[(3,4-Dimethylphenyl)methylamino]-4-(pyridin-4-ylamino)cyclobut-3-ene-1,2-dione	RPS6KB1 - ribosomal protein S6 kinase B1 (human)	/gene/6198	NULL	NULL	9606	NULL	NULL	NULL	NULL
173470165	NULL	493040	103904884	24858859	6198	21336281	Literature-derived	20111202	0	0	Active	NULL	NULL	NULL	Abbott Labs	Navigating the Kinome	1-Pyrazin-2-yl-3-(6-trifluoromethyl-quinolin-4-yl)-urea	RPS6KB1 - ribosomal protein S6 kinase B1 (human)	/gene/6198	NULL	NULL	9606	NULL	NULL	NULL	NULL
173470608	NULL	493040	103905001	49830762	6198	21336281	Literature-derived	20111202	0	0	Active	NULL	NULL	NULL	Abbott Labs	Navigating the Kinome	N-[[4-(dimethylamino)phenyl]methyl]-3-phenyl-2H-thieno[2,3-c]pyrazole-5-carboxamide	RPS6KB1 - ribosomal protein S6 kinase B1 (human)	/gene/6198	NULL	NULL	9606	NULL	NULL	NULL	NULL
173470643	NULL	493040	103904926	2858224	6198	21336281	Literature-derived	20111202	0	0	Active	NULL	NULL	NULL	Abbott Labs	Navigating the Kinome	2-(1H-benzimidazol-2-yl)-3-(2-bromo-4-hydroxy-5-methoxyphenyl)prop-2-enenitrile	RPS6KB1 - ribosomal protein S6 kinase B1 (human)	/gene/6198	NULL	NULL	9606	NULL	NULL	NULL	NULL
173470768	NULL	493040	103904965	11992146	6198	21336281	Literature-derived	20111202	0	0	Active	NULL	NULL	NULL	Abbott Labs	Navigating the Kinome	2-[2-(2-fluorophenyl)pyridin-4-yl]-1,5,6,7-tetrahydro-4H-pyrrolo[3,2-c]pyridin-4-one	RPS6KB1 - ribosomal protein S6 kinase B1 (human)	/gene/6198	NULL	NULL	9606	NULL	NULL	NULL	NULL
173471011	NULL	493040	103904972	49830749	6198	21336281	Literature-derived	20111202	0	0	Active	NULL	NULL	NULL	Abbott Labs	Navigating the Kinome	3-[5-(2-Pyridin-4-ylethenyl)pyridin-3-yl]oxypropan-1-amine	RPS6KB1 - ribosomal protein S6 kinase B1 (human)	/gene/6198	NULL	NULL	9606	NULL	NULL	NULL	NULL
173471244	NULL	493040	103904991	6539952	6198	21336281	Literature-derived	20111202	0	0	Active	NULL	NULL	NULL	Abbott Labs	Navigating the Kinome	7-[trans-4-(4-Methylpiperazin-1-Yl)cyclohexyl]-5-(4-Phenoxyphenyl)-7h-Pyrrolo[2,3-D]pyrimidin-4-Amine	RPS6KB1 - ribosomal protein S6 kinase B1 (human)	/gene/6198	NULL	NULL	9606	NULL	NULL	NULL	NULL
173471293	NULL	493040	103905023	22032610	6198	21336281	Literature-derived	20111202	0	0	Active	NULL	NULL	NULL	Abbott Labs	Navigating the Kinome	N-[(4-bromophenyl)methyl]-2-isoquinolin-5-ylacetamide	RPS6KB1 - ribosomal protein S6 kinase B1 (human)	/gene/6198	NULL	NULL	9606	NULL	NULL	NULL	NULL
173471384	NULL	493040	103904968	49830745	6198	21336281	Literature-derived	20111202	0	0	Active	NULL	NULL	NULL	Abbott Labs	Navigating the Kinome	1-Phenylmethoxy-3-[5-(2-pyridin-4-ylethenyl)pyridin-3-yl]oxypropan-2-amine	RPS6KB1 - ribosomal protein S6 kinase B1 (human)	/gene/6198	NULL	NULL	9606	NULL	NULL	NULL	NULL
173471489	NULL	493040	103904995	10073297	6198	21336281	Literature-derived	20111202	0	0	Active	NULL	NULL	NULL	Abbott Labs	Navigating the Kinome	5-(3-Phenylmethoxyphenyl)-7-(4-pyrrolidin-1-ylcyclohexyl)pyrrolo[2,3-d]pyrimidin-4-amine	RPS6KB1 - ribosomal protein S6 kinase B1 (human)	/gene/6198	NULL	NULL	9606	NULL	NULL	NULL	NULL
173471687	NULL	493040	103905000	49830761	6198	21336281	Literature-derived	20111202	0	0	Active	NULL	NULL	NULL	Abbott Labs	Navigating the Kinome	N-[2-(4-chlorophenyl)ethyl]-3-methyl-2H-thieno[2,3-c]pyrazole-5-carboxamide	RPS6KB1 - ribosomal protein S6 kinase B1 (human)	/gene/6198	NULL	NULL	9606	NULL	NULL	NULL	NULL
173471830	NULL	493040	103904970	49830747	6198	21336281	Literature-derived	20111202	0	0	Active	NULL	NULL	NULL	Abbott Labs	Navigating the Kinome	3-(2-Pyridin-4-ylethenyl)-5-pyrrolidin-3-yloxypyridine	RPS6KB1 - ribosomal protein S6 kinase B1 (human)	/gene/6198	NULL	NULL	9606	NULL	NULL	NULL	NULL
173472988	NULL	493040	103904811	49830636	6198	21336281	Literature-derived	20111202	0	0	Active	NULL	NULL	NULL	Abbott Labs	Navigating the Kinome	3-[5-[3-(Cyclopropylmethoxy)prop-1-ynyl]thiophen-3-yl]-6-[(4-methylpiperazin-1-yl)methyl]-1,4-dihydroindeno[1,2-c]pyrazole	RPS6KB1 - ribosomal protein S6 kinase B1 (human)	/gene/6198	NULL	NULL	9606	NULL	NULL	NULL	NULL
173473617	NULL	493040	103904993	49830757	6198	21336281	Literature-derived	20111202	0	0	Active	NULL	NULL	NULL	Abbott Labs	Navigating the Kinome	trans-5-(3-Benzyloxy-phenyl)-6-methyl-7-(3-pyrrolidin-1-ylmethyl-cyclobutyl)-7h-pyrrolo[2,3-d]pyrimidin-4-ylamine	RPS6KB1 - ribosomal protein S6 kinase B1 (human)	/gene/6198	NULL	NULL	9606	NULL	NULL	NULL	NULL
173473848	NULL	493040	103904996	9825149	6198	21336281	Literature-derived	20111202	0	0	Active	NULL	NULL	NULL	Abbott Labs	Navigating the Kinome	5-(3-Phenylmethoxyphenyl)-7-[3-(pyrrolidin-1-ylmethyl)cyclobutyl]pyrrolo[2,3-d]pyrimidin-4-amine	RPS6KB1 - ribosomal protein S6 kinase B1 (human)	/gene/6198	NULL	NULL	9606	NULL	NULL	NULL	NULL
173474275	NULL	493040	103905041	18516349	6198	21336281	Literature-derived	20111202	0	0	Active	NULL	NULL	NULL	Abbott Labs	Navigating the Kinome	4-Phenylthieno[2,3-c]pyridine-2-carboxamide	RPS6KB1 - ribosomal protein S6 kinase B1 (human)	/gene/6198	NULL	NULL	9606	NULL	NULL	NULL	NULL
173474379	NULL	493040	103905055	135543617	6198	21336281	Literature-derived	20111202	0	0	Active	NULL	NULL	NULL	Abbott Labs	Navigating the Kinome	N-(9-oxo-3,10,11-triazatricyclo[6.4.1.04,13]trideca-1,4,6,8(13),11-pentaen-6-yl)-2-phenylcyclopropane-1-carboxamide	RPS6KB1 - ribosomal protein S6 kinase B1 (human)	/gene/6198	NULL	NULL	9606	NULL	NULL	NULL	NULL
173474528	NULL	493040	103905056	10296883	6198	21336281	Literature-derived	20111202	0	0	Active	NULL	NULL	NULL	Abbott Labs	Navigating the Kinome	Sotrastaurin	RPS6KB1 - ribosomal protein S6 kinase B1 (human)	/gene/6198	NULL	NULL	9606	NULL	NULL	NULL	NULL
173475110	NULL	493040	103904967	49830744	6198	21336281	Literature-derived	20111202	0	0	Active	NULL	NULL	NULL	Abbott Labs	Navigating the Kinome	1-Phenyl-3-[5-(2-pyridin-4-ylethenyl)pyridin-3-yl]oxypropan-2-amine	RPS6KB1 - ribosomal protein S6 kinase B1 (human)	/gene/6198	NULL	NULL	9606	NULL	NULL	NULL	NULL
173475405	NULL	493040	103905060	136027072	6198	21336281	Literature-derived	20111202	0	0	Active	NULL	NULL	NULL	Abbott Labs	Navigating the Kinome	N-[(6-hydroxy-5-methyl-3,4-dihydro-2H-naphthalen-1-ylidene)amino]-2-naphthalen-1-ylacetamide	RPS6KB1 - ribosomal protein S6 kinase B1 (human)	/gene/6198	NULL	NULL	9606	NULL	NULL	NULL	NULL
173475628	NULL	493040	103904966	49830743	6198	21336281	Literature-derived	20111202	0	0	Active	NULL	NULL	NULL	Abbott Labs	Navigating the Kinome	1-[6-Chloro-5-(2-pyridin-4-ylethenyl)pyridin-3-yl]oxypropan-2-amine	RPS6KB1 - ribosomal protein S6 kinase B1 (human)	/gene/6198	NULL	NULL	9606	NULL	NULL	NULL	NULL
173476329	NULL	493040	103905043	49830790	6198	21336281	Literature-derived	20111202	0	0	Active	NULL	NULL	NULL	Abbott Labs	Navigating the Kinome	4-(4-Bromo-2,3-difluorophenyl)thieno[2,3-c]pyridine-2-carboxamide	RPS6KB1 - ribosomal protein S6 kinase B1 (human)	/gene/6198	NULL	NULL	9606	NULL	NULL	NULL	NULL
173476382	NULL	493040	103905052	49830796	6198	21336281	Literature-derived	20111202	0	0	Active	NULL	NULL	NULL	Abbott Labs	Navigating the Kinome	Methyl 4-(3-fluorophenyl)thieno[2,3-c]pyridine-2-carboxylate	RPS6KB1 - ribosomal protein S6 kinase B1 (human)	/gene/6198	NULL	NULL	9606	NULL	NULL	NULL	NULL
173476565	NULL	493040	103904999	49830760	6198	21336281	Literature-derived	20111202	0	0	Active	NULL	NULL	NULL	Abbott Labs	Navigating the Kinome	N-[(4-chlorophenyl)methyl]-3-phenyl-2H-thieno[2,3-c]pyrazole-5-carboxamide	RPS6KB1 - ribosomal protein S6 kinase B1 (human)	/gene/6198	NULL	NULL	9606	NULL	NULL	NULL	NULL
173476854	NULL	493040	103905044	18516214	6198	21336281	Literature-derived	20111202	0	0	Active	NULL	NULL	NULL	Abbott Labs	Navigating the Kinome	4-(2,4-Difluorophenyl)thieno[2,3-c]pyridine-2-carboxamide	RPS6KB1 - ribosomal protein S6 kinase B1 (human)	/gene/6198	NULL	NULL	9606	NULL	NULL	NULL	NULL
173477263	NULL	493040	103904952	25206387	6198	21336281	Literature-derived	20111202	0	0	Active	NULL	NULL	NULL	Abbott Labs	Navigating the Kinome	3-[(4-Chlorophenyl)methylamino]-4-(pyridin-4-ylamino)cyclobut-3-ene-1,2-dione	RPS6KB1 - ribosomal protein S6 kinase B1 (human)	/gene/6198	NULL	NULL	9606	NULL	NULL	NULL	NULL
173478304	NULL	493040	103905032	49830785	6198	21336281	Literature-derived	20111202	0	0	Active	NULL	NULL	NULL	Abbott Labs	Navigating the Kinome	4-(4-bromophenyl)-1H-indazol-3-amine	RPS6KB1 - ribosomal protein S6 kinase B1 (human)	/gene/6198	NULL	NULL	9606	NULL	NULL	NULL	NULL
173478432	NULL	493040	103905092	49830814	6198	21336281	Literature-derived	20111202	0	0	Active	NULL	NULL	NULL	Abbott Labs	Navigating the Kinome	3-(4-aminophenyl)-7-[2-(1H-benzimidazol-2-yl)ethenyl]thieno[3,2-c]pyridin-4-amine	RPS6KB1 - ribosomal protein S6 kinase B1 (human)	/gene/6198	NULL	NULL	9606	NULL	NULL	NULL	NULL
173479243	NULL	493040	103905120	49830825	6198	21336281	Literature-derived	20111202	0	0	Active	NULL	NULL	NULL	Abbott Labs	Navigating the Kinome	4-(3-fluoropyridin-4-yl)-2-methoxy-N-[1-(3-methoxyphenyl)ethyl]benzamide	RPS6KB1 - ribosomal protein S6 kinase B1 (human)	/gene/6198	NULL	NULL	9606	NULL	NULL	NULL	NULL
173479570	NULL	493040	103905091	49830813	6198	21336281	Literature-derived	20111202	0	0	Active	NULL	NULL	NULL	Abbott Labs	Navigating the Kinome	3-[4-amino-3-(2-methyl-1,3-benzothiazol-5-yl)thieno[3,2-c]pyridin-7-yl]-N-methylprop-2-enamide	RPS6KB1 - ribosomal protein S6 kinase B1 (human)	/gene/6198	NULL	NULL	9606	NULL	NULL	NULL	NULL
173479752	NULL	493040	103905119	49830824	6198	21336281	Literature-derived	20111202	0	0	Active	NULL	NULL	NULL	Abbott Labs	Navigating the Kinome	N-[1-(3-methoxyphenyl)ethyl]-4-(1H-pyrrolo[2,3-b]pyridin-3-yl)-3,6-dihydro-2H-pyridine-1-carboxamide	RPS6KB1 - ribosomal protein S6 kinase B1 (human)	/gene/6198	NULL	NULL	9606	NULL	NULL	NULL	NULL
173479996	NULL	493040	103905121	49830826	6198	21336281	Literature-derived	20111202	0	0	Active	NULL	NULL	NULL	Abbott Labs	Navigating the Kinome	N-[1-(3-methoxyphenyl)ethyl]-4-pyrimidin-4-ylbenzamide	RPS6KB1 - ribosomal protein S6 kinase B1 (human)	/gene/6198	NULL	NULL	9606	NULL	NULL	NULL	NULL
173480203	NULL	493040	103905094	49830816	6198	21336281	Literature-derived	20111202	0	0	Active	NULL	NULL	NULL	Abbott Labs	Navigating the Kinome	3-[4-amino-3-(7-fluoro-2-methyl-1H-indol-5-yl)thieno[3,2-c]pyridin-7-yl]-N-methylprop-2-enamide	RPS6KB1 - ribosomal protein S6 kinase B1 (human)	/gene/6198	NULL	NULL	9606	NULL	NULL	NULL	NULL
173480509	NULL	493040	103905112	123015	6198	21336281	Literature-derived	20111202	0	0	Active	NULL	NULL	NULL	Abbott Labs	Navigating the Kinome	3-[(3,5-dimethyl-1H-pyrrol-2-yl)methylidene]-1H-indol-2-one	RPS6KB1 - ribosomal protein S6 kinase B1 (human)	/gene/6198	NULL	NULL	9606	NULL	NULL	NULL	NULL
173480763	NULL	493040	103905117	24906268	6198	21336281	Literature-derived	20111202	0	0	Active	NULL	NULL	NULL	Abbott Labs	Navigating the Kinome	3-(1H-imidazol-5-ylmethylidene)-5-methoxy-1H-indol-2-one	RPS6KB1 - ribosomal protein S6 kinase B1 (human)	/gene/6198	NULL	NULL	9606	NULL	NULL	NULL	NULL
173480997	NULL	493040	103905033	11164136	6198	21336281	Literature-derived	20111202	0	0	Active	NULL	NULL	NULL	Abbott Labs	Navigating the Kinome	2-[4-(3-amino-1H-indazol-4-yl)phenyl]-N-(3-methylphenyl)acetamide	RPS6KB1 - ribosomal protein S6 kinase B1 (human)	/gene/6198	NULL	NULL	9606	NULL	NULL	NULL	NULL
173481102	NULL	493040	103905096	49830818	6198	21336281	Literature-derived	20111202	0	0	Active	NULL	NULL	NULL	Abbott Labs	Navigating the Kinome	3-(2-aminoethylsulfamoyl)-N-[4-(4-oxo-3H-phthalazin-1-yl)phenyl]benzamide	RPS6KB1 - ribosomal protein S6 kinase B1 (human)	/gene/6198	NULL	NULL	9606	NULL	NULL	NULL	NULL
173481354	NULL	493040	103905082	3541	6198	21336281	Literature-derived	20111202	0	0	Active	NULL	NULL	NULL	Abbott Labs	Navigating the Kinome	N-[2-(4-bromocinnamylamino)ethyl]isoquinoline-5-sulfonamide	RPS6KB1 - ribosomal protein S6 kinase B1 (human)	/gene/6198	NULL	NULL	9606	NULL	NULL	NULL	NULL
173481721	NULL	493040	103904953	3536	6198	21336281	Literature-derived	20111202	0	0	Active	NULL	NULL	NULL	Abbott Labs	Navigating the Kinome	4-[(7-oxo-6H-pyrrolo[2,3-g][1,3]benzothiazol-8-ylidene)methylamino]-N-(2-pyridinyl)benzenesulfonamide	RPS6KB1 - ribosomal protein S6 kinase B1 (human)	/gene/6198	NULL	NULL	9606	NULL	NULL	NULL	NULL
173481881	NULL	493040	103905113	206042	6198	21336281	Literature-derived	20111202	0	0	Active	NULL	NULL	NULL	Abbott Labs	Navigating the Kinome	3-(2,4-Dimethyl-5-(2-oxo-1,2-dihydroindol-3-ylidenemethyl)-1H-pyrrol-3-yl)propionic acid	RPS6KB1 - ribosomal protein S6 kinase B1 (human)	/gene/6198	NULL	NULL	9606	NULL	NULL	NULL	NULL
173482246	NULL	493040	103905136	49830832	6198	21336281	Literature-derived	20111202	0	0	Active	NULL	NULL	NULL	Abbott Labs	Navigating the Kinome	N-[5-[4-(propylsulfonylamino)phenyl]-1H-indazol-3-yl]propanamide	RPS6KB1 - ribosomal protein S6 kinase B1 (human)	/gene/6198	NULL	NULL	9606	NULL	NULL	NULL	NULL
173482330	NULL	493040	103905095	49830817	6198	21336281	Literature-derived	20111202	0	0	Active	NULL	NULL	NULL	Abbott Labs	Navigating the Kinome	3-[4-amino-3-(1,3-benzodioxol-5-yl)thieno[3,2-c]pyridin-7-yl]-N-methylprop-2-enamide	RPS6KB1 - ribosomal protein S6 kinase B1 (human)	/gene/6198	NULL	NULL	9606	NULL	NULL	NULL	NULL
173482864	NULL	493040	103905149	11430448	6198	21336281	Literature-derived	20111202	0	0	Active	NULL	NULL	NULL	Abbott Labs	Navigating the Kinome	7-Chloro-8-(2-hydroxyethoxy)-3-oxo-11,17-dioxa-2,4,20,22-tetraazatricyclo[16.3.1.0^{5,10}]docosa-1(21),5(10),6,8,18(22),19-hexaene-19-carbonitrile	RPS6KB1 - ribosomal protein S6 kinase B1 (human)	/gene/6198	NULL	NULL	9606	NULL	NULL	NULL	NULL
173483144	NULL	493040	103905144	25205759	6198	21336281	Literature-derived	20111202	0	0	Active	NULL	NULL	NULL	Abbott Labs	Navigating the Kinome	3-(Pyridin-4-ylamino)-4-[[3-(trifluoromethyl)phenyl]methylamino]cyclobut-3-ene-1,2-dione	RPS6KB1 - ribosomal protein S6 kinase B1 (human)	/gene/6198	NULL	NULL	9606	NULL	NULL	NULL	NULL
173483801	NULL	493040	103905152	11397177	6198	21336281	Literature-derived	20111202	0	0	Active	NULL	NULL	NULL	Abbott Labs	Navigating the Kinome	N-{7-chloro-19-cyano-3-oxo-11,17-dioxa-2,4,20,22-tetraazatricyclo[16.3.1.0^{5,10}]docosa-1(21),5(10),6,8,18(22),19-hexaen-8-yl}methanesulfonamide	RPS6KB1 - ribosomal protein S6 kinase B1 (human)	/gene/6198	NULL	NULL	9606	NULL	NULL	NULL	NULL
173483873	NULL	493040	103905137	49830833	6198	21336281	Literature-derived	20111202	0	0	Active	NULL	NULL	NULL	Abbott Labs	Navigating the Kinome	N-[5-[4-(propylsulfonylamino)phenyl]-1H-indazol-3-yl]acetamide	RPS6KB1 - ribosomal protein S6 kinase B1 (human)	/gene/6198	NULL	NULL	9606	NULL	NULL	NULL	NULL
173484326	NULL	493040	103905189	11624601	6198	21336281	Literature-derived	20111202	0	0	Active	NULL	NULL	NULL	Abbott Labs	Navigating the Kinome	JNK Inhibitor VIII	RPS6KB1 - ribosomal protein S6 kinase B1 (human)	/gene/6198	NULL	NULL	9606	NULL	NULL	NULL	NULL
173485034	NULL	493040	103905034	11268820	6198	21336281	Literature-derived	20111202	0	0	Active	NULL	NULL	NULL	Abbott Labs	Navigating the Kinome	2-[4-(3-amino-1H-indazol-4-yl)phenyl]-N-(4-fluoro-3-methylphenyl)acetamide	RPS6KB1 - ribosomal protein S6 kinase B1 (human)	/gene/6198	NULL	NULL	9606	NULL	NULL	NULL	NULL
173485968	NULL	493040	103905145	10391182	6198	21336281	Literature-derived	20111202	0	0	Active	NULL	NULL	NULL	Abbott Labs	Navigating the Kinome	N-(2-aminoethyl)-5-(dimethylamino)-N-(5-isoquinolin-6-ylpyridin-3-yl)naphthalene-1-sulfonamide	RPS6KB1 - ribosomal protein S6 kinase B1 (human)	/gene/6198	NULL	NULL	9606	NULL	NULL	NULL	NULL
173486401	NULL	493040	103905148	11293798	6198	21336281	Literature-derived	20111202	0	0	Active	NULL	NULL	NULL	Abbott Labs	Navigating the Kinome	7-Chloro-8-(3-hydroxypropoxy)-3-oxo-11,17-dioxa-2,4,20,22-tetraazatricyclo[16.3.1.0^{5,10}]docosa-1(21),5(10),6,8,18(22),19-hexaene-19-carbonitrile	RPS6KB1 - ribosomal protein S6 kinase B1 (human)	/gene/6198	NULL	NULL	9606	NULL	NULL	NULL	NULL
173486775	NULL	493040	103905206	2868675	6198	21336281	Literature-derived	20111202	0	0	Active	NULL	NULL	NULL	Abbott Labs	Navigating the Kinome	3-amino-5-[1-cyano-2-(4-hydroxy-3-methoxyphenyl)ethenyl]-1H-pyrazole-4-carbonitrile	RPS6KB1 - ribosomal protein S6 kinase B1 (human)	/gene/6198	NULL	NULL	9606	NULL	NULL	NULL	NULL
173487020	NULL	493040	103905204	4306353	6198	21336281	Literature-derived	20111202	0	0	Active	NULL	NULL	NULL	Abbott Labs	Navigating the Kinome	1-(Imidazo[1,2-a]pyridin-2-ylmethylsulfanyl)-5-methyl-[1,2,4]triazolo[4,3-a]quinoline	RPS6KB1 - ribosomal protein S6 kinase B1 (human)	/gene/6198	NULL	NULL	9606	NULL	NULL	NULL	NULL
173487326	NULL	493040	103905153	11784520	6198	21336281	Literature-derived	20111202	0	0	Active	NULL	NULL	NULL	Abbott Labs	Navigating the Kinome	7-Chloro-8-(2,3-dihydroxypropoxy)-3-oxo-11,17-dioxa-2,4,20,22-tetraazatricyclo[16.3.1.0^{5,10}]docosa-1(21),5(10),6,8,18(22),19-hexaene-19-carbonitrile	RPS6KB1 - ribosomal protein S6 kinase B1 (human)	/gene/6198	NULL	NULL	9606	NULL	NULL	NULL	NULL
173487451	NULL	493040	103905167	11715767	6198	21336281	Literature-derived	20111202	0	0	Active	NULL	NULL	NULL	Abbott Labs	Navigating the Kinome	2-Pyridin-4-yl-1,5,6,7-tetrahydropyrrolo[3,2-c]pyridin-4-one	RPS6KB1 - ribosomal protein S6 kinase B1 (human)	/gene/6198	NULL	NULL	9606	NULL	NULL	NULL	NULL
173487740	NULL	493040	103905042	49830789	6198	21336281	Literature-derived	20111202	0	0	Active	NULL	NULL	NULL	Abbott Labs	Navigating the Kinome	4-(3-Fluorophenyl)thieno[2,3-c]pyridine-2-carboxamide	RPS6KB1 - ribosomal protein S6 kinase B1 (human)	/gene/6198	NULL	NULL	9606	NULL	NULL	NULL	NULL
173488151	NULL	493040	103905142	5031818	6198	21336281	Literature-derived	20111202	0	0	Active	NULL	NULL	NULL	Abbott Labs	Navigating the Kinome	1-(4-amino-1,2,5-oxadiazol-3-yl)-5-phenyl-N-(thiophen-2-ylmethylideneamino)triazole-4-carboxamide	RPS6KB1 - ribosomal protein S6 kinase B1 (human)	/gene/6198	NULL	NULL	9606	NULL	NULL	NULL	NULL
173488377	NULL	493040	103905205	2831603	6198	21336281	Literature-derived	20111202	0	0	Active	NULL	NULL	NULL	Abbott Labs	Navigating the Kinome	5-(4-Hydroxy-3-methoxybenzylidene)rhodanine	RPS6KB1 - ribosomal protein S6 kinase B1 (human)	/gene/6198	NULL	NULL	9606	NULL	NULL	NULL	NULL
173488958	NULL	493040	103905187	44611456	6198	21336281	Literature-derived	20111202	0	0	Active	NULL	NULL	NULL	Abbott Labs	Navigating the Kinome	4-amino-5-cyano-6-ethoxy-N-[(4-sulfamoylphenyl)methyl]pyridine-2-carboxamide	RPS6KB1 - ribosomal protein S6 kinase B1 (human)	/gene/6198	NULL	NULL	9606	NULL	NULL	NULL	NULL
173490243	NULL	493040	103905247	11597571	6198	21336281	Literature-derived	20111202	0	0	Active	NULL	NULL	NULL	Abbott Labs	Navigating the Kinome	3-(1-(2,6-dichloro-3-fluorophenyl)ethoxy)-5-(1-(piperidin-4-yl)-1H-pyrazol-4-yl)pyridin-2-amine	RPS6KB1 - ribosomal protein S6 kinase B1 (human)	/gene/6198	NULL	NULL	9606	NULL	NULL	NULL	NULL
173490403	NULL	493040	103905208	135444250	6198	21336281	Literature-derived	20111202	0	0	Active	NULL	NULL	NULL	Abbott Labs	Navigating the Kinome	5-[(3-Hydroxy-4-methoxyphenyl)methylidene]-2-phenylimino-1,3-thiazolidin-4-one	RPS6KB1 - ribosomal protein S6 kinase B1 (human)	/gene/6198	NULL	NULL	9606	NULL	NULL	NULL	NULL
173490615	NULL	493040	103905237	49830874	6198	21336281	Literature-derived	20111202	0	0	Active	NULL	NULL	NULL	Abbott Labs	Navigating the Kinome	2-(1-Methylindol-3-yl)-2-[5-(2-pyridin-4-ylethenyl)pyridin-3-yl]ethanamine	RPS6KB1 - ribosomal protein S6 kinase B1 (human)	/gene/6198	NULL	NULL	9606	NULL	NULL	NULL	NULL
173490886	NULL	493040	103905157	23646814	6198	21336281	Literature-derived	20111202	0	0	Active	NULL	NULL	NULL	Abbott Labs	Navigating the Kinome	1-[5-Chloro-2-methoxy-4-(piperidin-1-ylmethyl)phenyl]-3-(5-cyanopyrazin-2-yl)urea	RPS6KB1 - ribosomal protein S6 kinase B1 (human)	/gene/6198	NULL	NULL	9606	NULL	NULL	NULL	NULL
173491042	NULL	493040	103905265	49830883	6198	21336281	Literature-derived	20111202	0	0	Active	NULL	NULL	NULL	Abbott Labs	Navigating the Kinome	3-[(2,4-Dimethoxyphenyl)methylamino]-4-(pyridin-4-ylamino)cyclobut-3-ene-1,2-dione	RPS6KB1 - ribosomal protein S6 kinase B1 (human)	/gene/6198	NULL	NULL	9606	NULL	NULL	NULL	NULL
173491264	NULL	493040	103905150	11362471	6198	21336281	Literature-derived	20111202	0	0	Active	NULL	NULL	NULL	Abbott Labs	Navigating the Kinome	7-Chloro-8-(3-hydroxypropyl)-3-oxo-11,17-dioxa-2,4,20,22-tetraazatricyclo[16.3.1.0^{5,10}]docosa-1(21),5(10),6,8,18(22),19-hexaene-19-carbonitrile	RPS6KB1 - ribosomal protein S6 kinase B1 (human)	/gene/6198	NULL	NULL	9606	NULL	NULL	NULL	NULL
173492520	NULL	493040	103905291	9972405	6198	21336281	Literature-derived	20111202	0	0	Active	NULL	NULL	NULL	Abbott Labs	Navigating the Kinome	7-(3-aminopyrrolidin-1-yl)-6-fluoro-5-methyl-4-oxo-1H-1,8-naphthyridine-3-carboxylic acid	RPS6KB1 - ribosomal protein S6 kinase B1 (human)	/gene/6198	NULL	NULL	9606	NULL	NULL	NULL	NULL
173492648	NULL	493040	103905263	49830881	6198	21336281	Literature-derived	20111202	0	0	Active	NULL	NULL	NULL	Abbott Labs	Navigating the Kinome	3-[(3,4-Dichlorophenyl)methylamino]-4-(pyridin-4-ylamino)cyclobut-3-ene-1,2-dione	RPS6KB1 - ribosomal protein S6 kinase B1 (human)	/gene/6198	NULL	NULL	9606	NULL	NULL	NULL	NULL
173493279	NULL	493040	103905284	24203040	6198	21336281	Literature-derived	20111202	0	0	Active	NULL	NULL	NULL	Abbott Labs	Navigating the Kinome	8-Thia-3,5,10,12-tetrazatricyclo[7.4.0.02,7]trideca-1(13),2(7),3,5,9,11-hexaene-6,13-diamine	RPS6KB1 - ribosomal protein S6 kinase B1 (human)	/gene/6198	NULL	NULL	9606	NULL	NULL	NULL	NULL
173493380	NULL	493040	103905302	4130632	6198	21336281	Literature-derived	20111202	0	0	Active	NULL	NULL	NULL	Abbott Labs	Navigating the Kinome	2-[[2-(3-bromophenyl)-5-methyl-3-oxo-1H-pyrazol-4-yl]methylidene]-3-methyl-1-oxopyrido[1,2-a]benzimidazole-4-carbonitrile	RPS6KB1 - ribosomal protein S6 kinase B1 (human)	/gene/6198	NULL	NULL	9606	NULL	NULL	NULL	NULL
173493761	NULL	493040	103905209	135435475	6198	21336281	Literature-derived	20111202	0	0	Active	NULL	NULL	NULL	Abbott Labs	Navigating the Kinome	5-[(4-Hydroxy-3-methoxyphenyl)methylidene]-2-phenylimino-1,3-thiazolidin-4-one	RPS6KB1 - ribosomal protein S6 kinase B1 (human)	/gene/6198	NULL	NULL	9606	NULL	NULL	NULL	NULL
173493856	NULL	493040	103905218	49830867	6198	21336281	Literature-derived	20111202	0	0	Active	NULL	NULL	NULL	Abbott Labs	Navigating the Kinome	1-[3,5-bis[N-(diaminomethylideneamino)-C-methylcarbonimidoyl]phenyl]-3-[3-[3-[[3,5-bis[N-(diaminomethylideneamino)-C-methylcarbonimidoyl]phenyl]carbamoylamino]propyl-methylamino]propyl]urea	RPS6KB1 - ribosomal protein S6 kinase B1 (human)	/gene/6198	NULL	NULL	9606	NULL	NULL	NULL	NULL
173494524	NULL	493040	103905300	135465267	6198	21336281	Literature-derived	20111202	0	0	Active	NULL	NULL	NULL	Abbott Labs	Navigating the Kinome	4-Cyano-1-hydroxy-3-methylpyrido[1,2-a]benzoimidazole-2-carbaldehyde	RPS6KB1 - ribosomal protein S6 kinase B1 (human)	/gene/6198	NULL	NULL	9606	NULL	NULL	NULL	NULL
173495095	NULL	493040	103905389	3547	6198	21336281	Literature-derived	20111202	0	0	Active	NULL	NULL	NULL	Abbott Labs	Navigating the Kinome	Fasudil	RPS6KB1 - ribosomal protein S6 kinase B1 (human)	/gene/6198	NULL	NULL	9606	NULL	NULL	NULL	NULL
173495222	NULL	493040	103905259	49830880	6198	21336281	Literature-derived	20111202	0	0	Active	NULL	NULL	NULL	Abbott Labs	Navigating the Kinome	2-[2-(2-Phenylethenyl)pyridin-4-yl]-1,5,6,7-tetrahydropyrrolo[3,2-c]pyridin-4-one	RPS6KB1 - ribosomal protein S6 kinase B1 (human)	/gene/6198	NULL	NULL	9606	NULL	NULL	NULL	NULL
173495253	NULL	493040	103905250	49830876	6198	21336281	Literature-derived	20111202	0	0	Active	NULL	NULL	NULL	Abbott Labs	Navigating the Kinome	3-[(7-Phenylpyrrolo[2,3-d]pyrimidin-2-yl)amino]benzenesulfonamide	RPS6KB1 - ribosomal protein S6 kinase B1 (human)	/gene/6198	NULL	NULL	9606	NULL	NULL	NULL	NULL
173495442	NULL	493040	103905322	135741883	6198	21336281	Literature-derived	20111202	0	0	Active	NULL	NULL	NULL	Abbott Labs	Navigating the Kinome	8-Iodo-2-phenylimidazo[1,2-C]pyrimidin-5(6H)-one	RPS6KB1 - ribosomal protein S6 kinase B1 (human)	/gene/6198	NULL	NULL	9606	NULL	NULL	NULL	NULL
173496470	NULL	493040	103905407	49830944	6198	21336281	Literature-derived	20111202	0	0	Active	NULL	NULL	NULL	Abbott Labs	Navigating the Kinome	Ethyl 1-oxo-2,3,4,9-tetrahydro-1H-pyrido[3,4-b]indole-6-carboxylate	RPS6KB1 - ribosomal protein S6 kinase B1 (human)	/gene/6198	NULL	NULL	9606	NULL	NULL	NULL	NULL
173496783	NULL	493040	103905309	135566504	6198	21336281	Literature-derived	20111202	0	0	Active	NULL	NULL	NULL	Abbott Labs	Navigating the Kinome	6,9-dichloro[1]benzothieno[3,2-d]pyrimidin-4(3H)-one	RPS6KB1 - ribosomal protein S6 kinase B1 (human)	/gene/6198	NULL	NULL	9606	NULL	NULL	NULL	NULL
173496950	NULL	493040	103905260	10389239	6198	21336281	Literature-derived	20111202	0	0	Active	NULL	NULL	NULL	Abbott Labs	Navigating the Kinome	2-(2-Quinolin-3-Ylpyridin-4-Yl)-1,5,6,7-Tetrahydro-4h-Pyrrolo[3,2-C]pyridin-4-One	RPS6KB1 - ribosomal protein S6 kinase B1 (human)	/gene/6198	NULL	NULL	9606	NULL	NULL	NULL	NULL
173497294	NULL	493040	103905238	16219401	6198	21336281	Literature-derived	20111202	0	0	Active	NULL	NULL	NULL	Abbott Labs	Navigating the Kinome	3-[(1-methyl-3-indolyl)methylidene]-1H-pyrrolo[3,2-b]pyridin-2-one	RPS6KB1 - ribosomal protein S6 kinase B1 (human)	/gene/6198	NULL	NULL	9606	NULL	NULL	NULL	NULL
173497997	NULL	493040	103905315	49830900	6198	21336281	Literature-derived	20111202	0	0	Active	NULL	NULL	NULL	Abbott Labs	Navigating the Kinome	2-Amino-3-[4-[(5,7-dimethyl-1,3-benzoxazol-2-yl)amino]-3-fluorophenyl]benzamide	RPS6KB1 - ribosomal protein S6 kinase B1 (human)	/gene/6198	NULL	NULL	9606	NULL	NULL	NULL	NULL
173498634	NULL	493040	103905308	49830895	6198	21336281	Literature-derived	20111202	0	0	Active	NULL	NULL	NULL	Abbott Labs	Navigating the Kinome	3-Amino-7-bromo-4-chloro-1-benzothiophene-2-carboxamide	RPS6KB1 - ribosomal protein S6 kinase B1 (human)	/gene/6198	NULL	NULL	9606	NULL	NULL	NULL	NULL
173498922	NULL	493040	103905355	49830915	6198	21336281	Literature-derived	20111202	0	0	Active	NULL	NULL	NULL	Abbott Labs	Navigating the Kinome	1-(4-Hydroxy-2-methylphenyl)-4-oxo-7-pyridin-4-ylquinoline-3-carbohydrazide	RPS6KB1 - ribosomal protein S6 kinase B1 (human)	/gene/6198	NULL	NULL	9606	NULL	NULL	NULL	NULL
173499646	NULL	493040	103905371	136027078	6198	21336281	Literature-derived	20111202	0	0	Active	NULL	NULL	NULL	Abbott Labs	Navigating the Kinome	3-(4-(4-iodophenoxy)thieno[2,3-c]pyridin-2-yl)-1,2,4-oxadiazol-5(2H)-one	RPS6KB1 - ribosomal protein S6 kinase B1 (human)	/gene/6198	NULL	NULL	9606	NULL	NULL	NULL	NULL
173500021	NULL	493040	103905354	10363069	6198	21336281	Literature-derived	20111202	0	0	Active	NULL	NULL	NULL	Abbott Labs	Navigating the Kinome	1-(2-Chloro-4-hydroxyphenyl)-4-oxo-7-(pyridin-4-yl)-1,4-dihydroquinoline-3-carboxamide	RPS6KB1 - ribosomal protein S6 kinase B1 (human)	/gene/6198	NULL	NULL	9606	NULL	NULL	NULL	NULL
173500225	NULL	493040	103905169	25100740	6198	21336281	Literature-derived	20111202	0	0	Active	NULL	NULL	NULL	Abbott Labs	Navigating the Kinome	3-(2-Methylphenyl)-1-(3-(1-naphthyloxy)propyl)-1h-indole-2-carboxylic acid	RPS6KB1 - ribosomal protein S6 kinase B1 (human)	/gene/6198	NULL	NULL	9606	NULL	NULL	NULL	NULL
173500363	NULL	493040	103905185	11846125	6198	21336281	Literature-derived	20111202	0	0	Active	NULL	NULL	NULL	Abbott Labs	Navigating the Kinome	4-amino-5-cyano-6-ethoxy-N-[(2-sulfamoylphenyl)methyl]pyridine-2-carboxamide	RPS6KB1 - ribosomal protein S6 kinase B1 (human)	/gene/6198	NULL	NULL	9606	NULL	NULL	NULL	NULL
173501598	NULL	493040	103905378	49830925	6198	21336281	Literature-derived	20111202	0	0	Active	NULL	NULL	NULL	Abbott Labs	Navigating the Kinome	1-Amino-4-(4-amino-5-iodopyrrolo[2,3-d]pyrimidin-7-yl)butane-2,3-diol	RPS6KB1 - ribosomal protein S6 kinase B1 (human)	/gene/6198	NULL	NULL	9606	NULL	NULL	NULL	NULL
173501848	NULL	493040	103905428	25263111	6198	21336281	Literature-derived	20111202	0	0	Active	NULL	NULL	NULL	Abbott Labs	Navigating the Kinome	5-(5,6-dimethoxy-1H-1,3-benzodiazol-1-yl)-3-{[2-(trifluoromethyl)phenyl]methoxy}thiophene-2-carboxylic acid	RPS6KB1 - ribosomal protein S6 kinase B1 (human)	/gene/6198	NULL	NULL	9606	NULL	NULL	NULL	NULL
173502190	NULL	493040	103905398	49830938	6198	21336281	Literature-derived	20111202	0	0	Active	NULL	NULL	NULL	Abbott Labs	Navigating the Kinome	3-methyl-4-phenyl-2H-pyrazolo[3,4-b]pyridine-5-carbonitrile	RPS6KB1 - ribosomal protein S6 kinase B1 (human)	/gene/6198	NULL	NULL	9606	NULL	NULL	NULL	NULL
173502571	NULL	493040	103905410	9841863	6198	21336281	Literature-derived	20111202	0	0	Active	NULL	NULL	NULL	Abbott Labs	Navigating the Kinome	4-[4-(4-Fluorophenyl)-2-[4-(methylthio)phenyl]-1H-imidazol-5-yl]pyridine	RPS6KB1 - ribosomal protein S6 kinase B1 (human)	/gene/6198	NULL	NULL	9606	NULL	NULL	NULL	NULL
173502910	NULL	493040	103905409	2744272	6198	21336281	Literature-derived	20111202	0	0	Active	NULL	NULL	NULL	Abbott Labs	Navigating the Kinome	4-[2-[(2-Chlorophenoxy)methyl]-4-methyl-1,3-thiazol-5-yl]pyrimidin-2-amine	RPS6KB1 - ribosomal protein S6 kinase B1 (human)	/gene/6198	NULL	NULL	9606	NULL	NULL	NULL	NULL
173503283	NULL	493040	103905453	49830966	6198	21336281	Literature-derived	20111202	0	0	Active	NULL	NULL	NULL	Abbott Labs	Navigating the Kinome	1-[5-(3-methyl-2H-pyrazolo[3,4-c]pyridin-5-yl)pyridin-3-yl]oxy-3-[3-(trifluoromethyl)phenyl]propan-2-amine	RPS6KB1 - ribosomal protein S6 kinase B1 (human)	/gene/6198	NULL	NULL	9606	NULL	NULL	NULL	NULL
173503698	NULL	493040	103905403	18458813	6198	21336281	Literature-derived	20111202	0	0	Active	NULL	NULL	NULL	Abbott Labs	Navigating the Kinome	3-[(1-Methylazetidin-2-yl)methoxy]-5-(2-pyridin-4-ylethyl)pyridine	RPS6KB1 - ribosomal protein S6 kinase B1 (human)	/gene/6198	NULL	NULL	9606	NULL	NULL	NULL	NULL
173504252	NULL	493040	103905515	49830994	6198	21336281	Literature-derived	20111202	0	0	Active	NULL	NULL	NULL	Abbott Labs	Navigating the Kinome	N-tert-butyl-6H-indolo[2,3-b]quinoxaline-2-carboxamide	RPS6KB1 - ribosomal protein S6 kinase B1 (human)	/gene/6198	NULL	NULL	9606	NULL	NULL	NULL	NULL
173504802	NULL	493040	103905425	695484	6198	21336281	Literature-derived	20111202	0	0	Active	NULL	NULL	NULL	Abbott Labs	Navigating the Kinome	7,9-Dimethylpyrido[3',2':4,5]thieno[3,2-d]pyrimidin-4-amine	RPS6KB1 - ribosomal protein S6 kinase B1 (human)	/gene/6198	NULL	NULL	9606	NULL	NULL	NULL	NULL
173505238	NULL	493040	103905459	3128424	6198	21336281	Literature-derived	20111202	0	0	Active	NULL	NULL	NULL	Abbott Labs	Navigating the Kinome	4-[[4-(2-Methylimidazo[1,2-a]pyridin-3-yl)-1,3-thiazol-2-yl]amino]phenol	RPS6KB1 - ribosomal protein S6 kinase B1 (human)	/gene/6198	NULL	NULL	9606	NULL	NULL	NULL	NULL
173505622	NULL	493040	103905450	49830964	6198	21336281	Literature-derived	20111202	0	0	Active	NULL	NULL	NULL	Abbott Labs	Navigating the Kinome	2-[(6-Pyridin-4-ylisoquinolin-3-yl)amino]ethanol	RPS6KB1 - ribosomal protein S6 kinase B1 (human)	/gene/6198	NULL	NULL	9606	NULL	NULL	NULL	NULL
173505835	NULL	493040	103905478	21979999	6198	21336281	Literature-derived	20111202	0	0	Active	NULL	NULL	NULL	Abbott Labs	Navigating the Kinome	2-[2-(2-methylpyrrolidin-1-yl)ethyl]-5-[4-(trifluoromethoxy)phenyl]-1H-indole	RPS6KB1 - ribosomal protein S6 kinase B1 (human)	/gene/6198	NULL	NULL	9606	NULL	NULL	NULL	NULL
173505851	NULL	493040	103905464	11442386	6198	21336281	Literature-derived	20111202	0	0	Active	NULL	NULL	NULL	Abbott Labs	Navigating the Kinome	cis-1-(3-(Benzyloxy)phenyl)-3-(3-(pyrrolidin-1-ylmethyl)cyclobutyl)imidazo[1,5-a]pyrazin-8-amine	RPS6KB1 - ribosomal protein S6 kinase B1 (human)	/gene/6198	NULL	NULL	9606	NULL	NULL	NULL	NULL
173506050	NULL	493040	103905366	49830921	6198	21336281	Literature-derived	20111202	0	0	Active	NULL	NULL	NULL	Abbott Labs	Navigating the Kinome	1-[3,5-bis[N-(diaminomethylideneamino)-C-methylcarbonimidoyl]phenyl]-3-[6-[[3,5-bis[N-(diaminomethylideneamino)-C-methylcarbonimidoyl]phenyl]carbamoylamino]hexyl]urea	RPS6KB1 - ribosomal protein S6 kinase B1 (human)	/gene/6198	NULL	NULL	9606	NULL	NULL	NULL	NULL
173506243	NULL	493040	103905509	4121107	6198	21336281	Literature-derived	20111202	0	0	Active	NULL	NULL	NULL	Abbott Labs	Navigating the Kinome	1-(2,1,3-Benzothiadiazol-4-yl)-3-[(2,4-dihydroxyphenyl)methylideneamino]urea	RPS6KB1 - ribosomal protein S6 kinase B1 (human)	/gene/6198	NULL	NULL	9606	NULL	NULL	NULL	NULL
173506754	NULL	493040	103905481	1268887	6198	21336281	Literature-derived	20111202	0	0	Active	NULL	NULL	NULL	Abbott Labs	Navigating the Kinome	(3Z)-5-bromo-3-(4-oxo-2-thioxo-1,3-thiazolidin-5-ylidene)-1,3-dihydro-2H-indol-2-one	RPS6KB1 - ribosomal protein S6 kinase B1 (human)	/gene/6198	NULL	NULL	9606	NULL	NULL	NULL	NULL
173506999	NULL	493040	103905539	3086685	6198	21336281	Literature-derived	20111202	0	0	Active	NULL	NULL	NULL	Abbott Labs	Navigating the Kinome	N-methyl-2-[[3-[2-(2-pyridinyl)ethenyl]-1H-indazol-6-yl]thio]benzamide	RPS6KB1 - ribosomal protein S6 kinase B1 (human)	/gene/6198	NULL	NULL	9606	NULL	NULL	NULL	NULL
173507832	NULL	493040	103905496	49830987	6198	21336281	Literature-derived	20111202	0	0	Active	NULL	NULL	NULL	Abbott Labs	Navigating the Kinome	N-[[5-[(4-amino-1,3,5-triazin-2-yl)amino]-3-(4-chlorophenyl)-2-hydroxyphenyl]methyl]-2,2,2-trifluoroacetamide	RPS6KB1 - ribosomal protein S6 kinase B1 (human)	/gene/6198	NULL	NULL	9606	NULL	NULL	NULL	NULL
173507957	NULL	493040	103905488	135398504	6198	21336281	Literature-derived	20111202	0	0	Active	NULL	NULL	NULL	Abbott Labs	Navigating the Kinome	(3Z)-4-[[(2S)-2-(3-chlorophenyl)-2-hydroxyethyl]amino]-3-(4-methyl-6-morpholin-4-yl-1,3-dihydrobenzimidazol-2-ylidene)pyridin-2-one	RPS6KB1 - ribosomal protein S6 kinase B1 (human)	/gene/6198	NULL	NULL	9606	NULL	NULL	NULL	NULL
173507996	NULL	493040	103905210	233113	6198	21336281	Literature-derived	20111202	0	0	Active	NULL	NULL	NULL	Abbott Labs	Navigating the Kinome	5-[(4-Hydroxy-3-methoxyphenyl)methylidene]-1,3-thiazolidine-2,4-dione	RPS6KB1 - ribosomal protein S6 kinase B1 (human)	/gene/6198	NULL	NULL	9606	NULL	NULL	NULL	NULL
173508113	NULL	493040	103905531	49831000	6198	21336281	Literature-derived	20111202	0	0	Active	NULL	NULL	NULL	Abbott Labs	Navigating the Kinome	Antibiotic AM-2282;STS;AM-2282	RPS6KB1 - ribosomal protein S6 kinase B1 (human)	/gene/6198	NULL	NULL	9606	NULL	NULL	NULL	NULL
173508249	NULL	493040	103905212	49830865	6198	21336281	Literature-derived	20111202	0	0	Active	NULL	NULL	NULL	Abbott Labs	Navigating the Kinome	5-(1H-indazol-6-yl)-1H-pyrrolo[2,3-b]pyridine	RPS6KB1 - ribosomal protein S6 kinase B1 (human)	/gene/6198	NULL	NULL	9606	NULL	NULL	NULL	NULL
173509440	NULL	493040	103905548	151194	6198	21336281	Literature-derived	20111202	0	0	Active	NULL	NULL	NULL	Abbott Labs	Navigating the Kinome	Vatalanib	RPS6KB1 - ribosomal protein S6 kinase B1 (human)	/gene/6198	NULL	NULL	9606	NULL	NULL	NULL	NULL
173509553	NULL	493040	103905551	23829003	6198	21336281	Literature-derived	20111202	0	0	Active	NULL	NULL	NULL	Abbott Labs	Navigating the Kinome	5-Ethyl-7,8-dimethoxy-pyrrolo[3,4-c]isoquinoline-1,3-dione	RPS6KB1 - ribosomal protein S6 kinase B1 (human)	/gene/6198	NULL	NULL	9606	NULL	NULL	NULL	NULL
173509680	NULL	493040	103905532	3501	6198	21336281	Literature-derived	20111202	0	0	Active	NULL	NULL	NULL	Abbott Labs	Navigating the Kinome	Go-6976	RPS6KB1 - ribosomal protein S6 kinase B1 (human)	/gene/6198	NULL	NULL	9606	NULL	NULL	NULL	NULL
173510150	NULL	493040	103905550	15314616	6198	21336281	Literature-derived	20111202	0	0	Active	NULL	NULL	NULL	Abbott Labs	Navigating the Kinome	7,8-Dimethoxypyrrolo[3,4-c]isoquinoline-1,3-dione	RPS6KB1 - ribosomal protein S6 kinase B1 (human)	/gene/6198	NULL	NULL	9606	NULL	NULL	NULL	NULL
173510858	NULL	493040	103905558	49831008	6198	21336281	Literature-derived	20111202	0	0	Active	NULL	NULL	NULL	Abbott Labs	Navigating the Kinome	6-(4-methylpiperazin-1-yl)-N-(5-methyl-1H-pyrazol-3-yl)-2-[(E)-2-phenylethenyl]pyrimidin-4-amine	RPS6KB1 - ribosomal protein S6 kinase B1 (human)	/gene/6198	NULL	NULL	9606	NULL	NULL	NULL	NULL
173511608	NULL	493040	103905578	135566832	6198	21336281	Literature-derived	20111202	0	0	Active	NULL	NULL	NULL	Abbott Labs	Navigating the Kinome	4,4'-{3-[(4-Hydroxyphenyl)amino]-1h-Pyrazole-4,5-Diyl}diphenol	RPS6KB1 - ribosomal protein S6 kinase B1 (human)	/gene/6198	NULL	NULL	9606	NULL	NULL	NULL	NULL
173512292	NULL	493040	103905579	49831015	6198	21336281	Literature-derived	20111202	0	0	Active	NULL	NULL	NULL	Abbott Labs	Navigating the Kinome	3-(3-Amino-1,2-benzoxazol-4-yl)phenol	RPS6KB1 - ribosomal protein S6 kinase B1 (human)	/gene/6198	NULL	NULL	9606	NULL	NULL	NULL	NULL
173512549	NULL	493040	103905605	49831025	6198	21336281	Literature-derived	20111202	0	0	Active	NULL	NULL	NULL	Abbott Labs	Navigating the Kinome	3-Acetamido-4,5-dichloro-1-benzothiophene-2-carboxamide	RPS6KB1 - ribosomal protein S6 kinase B1 (human)	/gene/6198	NULL	NULL	9606	NULL	NULL	NULL	NULL
173512637	NULL	493040	103905585	1568886	6198	21336281	Literature-derived	20111202	0	0	Active	NULL	NULL	NULL	Abbott Labs	Navigating the Kinome	11,12-dihydro-10H-cyclopenta[4,5]thieno[3,2-e]bis[1,2,4]triazolo[4,3-a:4',3'-c]pyrimidine-3,7-dithiol	RPS6KB1 - ribosomal protein S6 kinase B1 (human)	/gene/6198	NULL	NULL	9606	NULL	NULL	NULL	NULL
173512746	NULL	493040	103905559	11299662	6198	21336281	Literature-derived	20111202	0	0	Active	NULL	NULL	NULL	Abbott Labs	Navigating the Kinome	5-Amino-3-methylsulfanyl-1-pyridin-2-ylpyrazole-4-carboxamide	RPS6KB1 - ribosomal protein S6 kinase B1 (human)	/gene/6198	NULL	NULL	9606	NULL	NULL	NULL	NULL
173512834	NULL	493040	103905576	49831012	6198	21336281	Literature-derived	20111202	0	0	Active	NULL	NULL	NULL	Abbott Labs	Navigating the Kinome	3-methylsulfanyl-1H-1,8-phenanthrolin-4-one	RPS6KB1 - ribosomal protein S6 kinase B1 (human)	/gene/6198	NULL	NULL	9606	NULL	NULL	NULL	NULL
173513059	NULL	493040	103905590	23882428	6198	21336281	Literature-derived	20111202	0	0	Active	NULL	NULL	NULL	Abbott Labs	Navigating the Kinome	(4-Chloropyrido[4,3-b][1,4]benzothiazin-10-yl)-(4-methoxyphenyl)methanone	RPS6KB1 - ribosomal protein S6 kinase B1 (human)	/gene/6198	NULL	NULL	9606	NULL	NULL	NULL	NULL
173513760	NULL	493040	103905586	24995524	6198	21336281	Literature-derived	20111202	0	0	Active	NULL	NULL	NULL	Abbott Labs	Navigating the Kinome	Sns-314	RPS6KB1 - ribosomal protein S6 kinase B1 (human)	/gene/6198	NULL	NULL	9606	NULL	NULL	NULL	NULL
173514546	NULL	493040	103905577	136027088	6198	21336281	Literature-derived	20111202	0	0	Active	NULL	NULL	NULL	Abbott Labs	Navigating the Kinome	4-[3-(3-chloroanilino)-5-(4-hydroxyphenyl)-1H-pyrazol-4-yl]phenol	RPS6KB1 - ribosomal protein S6 kinase B1 (human)	/gene/6198	NULL	NULL	9606	NULL	NULL	NULL	NULL
173514980	NULL	493040	103905491	5207138	6198	21336281	Literature-derived	20111202	0	0	Active	NULL	NULL	NULL	Abbott Labs	Navigating the Kinome	4-(5-phenyl-1H-pyrazol-4-yl)pyridine	RPS6KB1 - ribosomal protein S6 kinase B1 (human)	/gene/6198	NULL	NULL	9606	NULL	NULL	NULL	NULL
173515146	NULL	493040	103905665	136027090	6198	21336281	Literature-derived	20111202	0	0	Active	NULL	NULL	NULL	Abbott Labs	Navigating the Kinome	3-(4-amino-1,2,5-oxadiazol-3-yl)-N-[1-(2,4-dihydroxyphenyl)ethylideneamino]-5-(methoxymethyl)triazole-4-carboxamide	RPS6KB1 - ribosomal protein S6 kinase B1 (human)	/gene/6198	NULL	NULL	9606	NULL	NULL	NULL	NULL
173515428	NULL	493040	103905614	9820195	6198	21336281	Literature-derived	20111202	0	0	Active	NULL	NULL	NULL	Abbott Labs	Navigating the Kinome	4-(1-aminoethyl)-N-(1H-pyrrolo[2,3-b]pyridin-4-yl)cyclohexane-1-carboxamide	RPS6KB1 - ribosomal protein S6 kinase B1 (human)	/gene/6198	NULL	NULL	9606	NULL	NULL	NULL	NULL
173515504	NULL	493040	103905648	5494449	6198	21336281	Literature-derived	20111202	0	0	Active	NULL	NULL	NULL	Abbott Labs	Navigating the Kinome	Tozasertib	RPS6KB1 - ribosomal protein S6 kinase B1 (human)	/gene/6198	NULL	NULL	9606	NULL	NULL	NULL	NULL
173515913	NULL	493040	103905649	11524200	6198	21336281	Literature-derived	20111202	0	0	Active	NULL	NULL	NULL	Abbott Labs	Navigating the Kinome	ROCK Inhibitor	RPS6KB1 - ribosomal protein S6 kinase B1 (human)	/gene/6198	NULL	NULL	9606	NULL	NULL	NULL	NULL
173516309	NULL	493040	103905674	16095342	6198	21336281	Literature-derived	20111202	0	0	Active	NULL	NULL	NULL	Abbott Labs	Navigating the Kinome	N-[3-[2-(4-amino-1,2,5-oxadiazol-3-yl)-1-ethylimidazo[4,5-c]pyridin-6-yl]oxyphenyl]-4-(2-morpholin-4-ylethoxy)benzamide	RPS6KB1 - ribosomal protein S6 kinase B1 (human)	/gene/6198	NULL	NULL	9606	NULL	NULL	NULL	NULL
173516663	NULL	493040	103905670	3086686	6198	21336281	Literature-derived	20111202	0	0	Active	NULL	NULL	NULL	Abbott Labs	Navigating the Kinome	5-(5-Fluoro-2-oxo-1,2-dihydroindol-3-ylidenemethyl)-2,4-dimethyl-1H-pyrrole-3-carboxylic Acid (2-diethylaminoethyl)amide	RPS6KB1 - ribosomal protein S6 kinase B1 (human)	/gene/6198	NULL	NULL	9606	NULL	NULL	NULL	NULL
173516980	NULL	493040	103905591	44352395	6198	21336281	Literature-derived	20111202	0	0	Active	NULL	NULL	NULL	Abbott Labs	Navigating the Kinome	1-Methyl-2-oxo-5-[4-(trifluoromethoxy)phenyl]-6-[alpha-(1-methyl-1H-imidazole-5-yl)-4-cyanobenzyloxymethyl]-1,2-dihydropyridine-3-carbonitrile	RPS6KB1 - ribosomal protein S6 kinase B1 (human)	/gene/6198	NULL	NULL	9606	NULL	NULL	NULL	NULL
173517145	NULL	493040	103905606	49831026	6198	21336281	Literature-derived	20111202	0	0	Active	NULL	NULL	NULL	Abbott Labs	Navigating the Kinome	2-Cyano-2-(3-ethyl-4-oxo-5-((phenylamino)methylene)thiazolidin-2-ylidene)acetic acid	RPS6KB1 - ribosomal protein S6 kinase B1 (human)	/gene/6198	NULL	NULL	9606	NULL	NULL	NULL	NULL
173517232	NULL	493040	103905640	9956119	6198	21336281	Literature-derived	20111202	0	0	Active	NULL	NULL	NULL	Abbott Labs	Navigating the Kinome	6-((2-((4-(2,4-Dichlorophenyl)-5-(4-methyl-1H-imidazol-2-yl)pyrimidin-2-yl)amino)ethyl)amino)nicotinonitrile	RPS6KB1 - ribosomal protein S6 kinase B1 (human)	/gene/6198	NULL	NULL	9606	NULL	NULL	NULL	NULL
173517604	NULL	493040	103905554	13984334	6198	21336281	Literature-derived	20111202	0	0	Active	NULL	NULL	NULL	Abbott Labs	Navigating the Kinome	6-(Butylamino)-2-[2-(2-hydroxyethylamino)ethyl]benzo[de]isoquinoline-1,3-dione	RPS6KB1 - ribosomal protein S6 kinase B1 (human)	/gene/6198	NULL	NULL	9606	NULL	NULL	NULL	NULL
173517698	NULL	493040	103905621	5005498	6198	21336281	Literature-derived	20111202	0	0	Active	NULL	NULL	NULL	Abbott Labs	Navigating the Kinome	Alsterpaullone	RPS6KB1 - ribosomal protein S6 kinase B1 (human)	/gene/6198	NULL	NULL	9606	NULL	NULL	NULL	NULL
173517895	NULL	493040	103905653	49831041	6198	21336281	Literature-derived	20111202	0	0	Active	NULL	NULL	NULL	Abbott Labs	Navigating the Kinome	2-(4-Amino-3-iodopyrazolo[3,4-d]pyrimidin-1-yl)-5-(hydroxymethyl)oxolane-3,4-diol	RPS6KB1 - ribosomal protein S6 kinase B1 (human)	/gene/6198	NULL	NULL	9606	NULL	NULL	NULL	NULL
173518024	NULL	493040	103905618	2858816	6198	21336281	Literature-derived	20111202	0	0	Active	NULL	NULL	NULL	Abbott Labs	Navigating the Kinome	3-(2-bromo-4-hydroxy-5-methoxyphenyl)-2-(6-methyl-1H-benzimidazol-2-yl)prop-2-enenitrile	RPS6KB1 - ribosomal protein S6 kinase B1 (human)	/gene/6198	NULL	NULL	9606	NULL	NULL	NULL	NULL
173518442	NULL	493040	103905641	49831037	6198	21336281	Literature-derived	20111202	0	0	Active	NULL	NULL	NULL	Abbott Labs	Navigating the Kinome	2,4-Diamino-8-chloro-10-(4-hydroxy-2-methylphenyl)pyrimido[4,5-b]quinolin-5-one	RPS6KB1 - ribosomal protein S6 kinase B1 (human)	/gene/6198	NULL	NULL	9606	NULL	NULL	NULL	NULL
173518804	NULL	493040	103905387	49830931	6198	21336281	Literature-derived	20111202	0	0	Active	NULL	NULL	NULL	Abbott Labs	Navigating the Kinome	4-amino-5-cyano-N-(2,5-dimethoxybenzyl)-6-isopropoxypyridine-2-carboxamide	RPS6KB1 - ribosomal protein S6 kinase B1 (human)	/gene/6198	NULL	NULL	9606	NULL	NULL	NULL	NULL
173519481	NULL	493040	103905603	49831024	6198	21336281	Literature-derived	20111202	0	0	Active	NULL	NULL	NULL	Abbott Labs	Navigating the Kinome	8H-Purin-8-one, 2-(6-fluoro-1H-benzimidazol-1-yl)-9-[(4R)-8-fluoro-3,4-dihydro-2H-1-benzopyran-4-yl]-7,9-dihydro-	RPS6KB1 - ribosomal protein S6 kinase B1 (human)	/gene/6198	NULL	NULL	9606	NULL	NULL	NULL	NULL
173520460	NULL	493040	103905684	11713159	6198	21336281	Literature-derived	20111202	0	0	Active	NULL	NULL	NULL	Abbott Labs	Navigating the Kinome	PF-00562271 free base	RPS6KB1 - ribosomal protein S6 kinase B1 (human)	/gene/6198	NULL	NULL	9606	NULL	NULL	NULL	NULL
173520686	NULL	493040	103905675	8515	6198	21336281	Literature-derived	20111202	0	0	Active	NULL	NULL	NULL	Abbott Labs	Navigating the Kinome	1,9-Pyrazoloanthrone	RPS6KB1 - ribosomal protein S6 kinase B1 (human)	/gene/6198	NULL	NULL	9606	NULL	NULL	NULL	NULL
173520889	NULL	493040	103905662	794531	6198	21336281	Literature-derived	20111202	0	0	Active	NULL	NULL	NULL	Abbott Labs	Navigating the Kinome	1-benzyl-2,3-dimethyl-N-(1H-1,2,4-triazol-5-yl)indole-5-carboxamide	RPS6KB1 - ribosomal protein S6 kinase B1 (human)	/gene/6198	NULL	NULL	9606	NULL	NULL	NULL	NULL
173521022	NULL	493040	103905678	49831050	6198	21336281	Literature-derived	20111202	0	0	Active	NULL	NULL	NULL	Abbott Labs	Navigating the Kinome	Ethyl 2-[(2,2,3,3-tetramethylcyclopropanecarbonyl)amino]thieno[2,3-c]pyridine-3-carboxylate	RPS6KB1 - ribosomal protein S6 kinase B1 (human)	/gene/6198	NULL	NULL	9606	NULL	NULL	NULL	NULL
173521063	NULL	493040	103905683	3038489	6198	21336281	Literature-derived	20111202	0	0	Active	NULL	NULL	NULL	Abbott Labs	Navigating the Kinome	Lauroguadine	RPS6KB1 - ribosomal protein S6 kinase B1 (human)	/gene/6198	NULL	NULL	9606	NULL	NULL	NULL	NULL
198350767	NULL	507292	123084139	135398491	6198	18849971	Literature-derived	20220318	0	0	Active	P23443	NULL	NULL	ChEMBL	Inhibition of p70S6K1 in human U87 cells at 0.04 to 10 uM by Western blot analysis	N-(7,8-dimethoxy-2,3-dihydroimidazo[1,2-c]quinazolin-5-yl)nicotinamide	RPS6KB1 - ribosomal protein S6 kinase B1 (human)	/gene/6198	2.7.11.1	P23443	9606	22	NULL	NULL	NULL
198350768	NULL	507292	104250046	24905152	6198	18849971	Literature-derived	20220318	0	0	Active	P23443	NULL	NULL	ChEMBL	Inhibition of p70S6K1 in human U87 cells at 0.04 to 10 uM by Western blot analysis	1-(1-Methylethyl)-3-Quinolin-6-Yl-1h-Pyrazolo[3,4-D]pyrimidin-4-Amine	RPS6KB1 - ribosomal protein S6 kinase B1 (human)	/gene/6198	2.7.11.1	P23443	9606	22	NULL	NULL	NULL
198350769	NULL	507292	103742055	24905142	6198	18849971	Literature-derived	20220318	0	0	Active	P23443	NULL	NULL	ChEMBL	Inhibition of p70S6K1 in human U87 cells at 0.04 to 10 uM by Western blot analysis	1-cyclopentyl-3-(1H-pyrrolo[2,3-b]pyridin-5-yl)-1H-pyrazolo[3,4-d]pyrimidin-4-amine	RPS6KB1 - ribosomal protein S6 kinase B1 (human)	/gene/6198	2.7.11.1	P23443	9606	22	NULL	NULL	NULL
198350994	NULL	507294	104250046	24905152	6198	18849971	Literature-derived	20220318	0	0	Active	P23443	NULL	NULL	ChEMBL	Inhibition of p70S6K1 in human LN229 cells at 0.04 to 10 uM by Western blot analysis	1-(1-Methylethyl)-3-Quinolin-6-Yl-1h-Pyrazolo[3,4-D]pyrimidin-4-Amine	RPS6KB1 - ribosomal protein S6 kinase B1 (human)	/gene/6198	2.7.11.1	P23443	9606	NULL	NULL	NULL	NULL
198350995	NULL	507294	103742055	24905142	6198	18849971	Literature-derived	20220318	0	0	Active	P23443	NULL	NULL	ChEMBL	Inhibition of p70S6K1 in human LN229 cells at 0.04 to 10 uM by Western blot analysis	1-cyclopentyl-3-(1H-pyrrolo[2,3-b]pyridin-5-yl)-1H-pyrazolo[3,4-d]pyrimidin-4-amine	RPS6KB1 - ribosomal protein S6 kinase B1 (human)	/gene/6198	2.7.11.1	P23443	9606	NULL	NULL	NULL	NULL
198350996	NULL	507294	123084139	135398491	6198	18849971	Literature-derived	20220318	0	0	Active	P23443	NULL	NULL	ChEMBL	Inhibition of p70S6K1 in human LN229 cells at 0.04 to 10 uM by Western blot analysis	N-(7,8-dimethoxy-2,3-dihydroimidazo[1,2-c]quinazolin-5-yl)nicotinamide	RPS6KB1 - ribosomal protein S6 kinase B1 (human)	/gene/6198	2.7.11.1	P23443	9606	NULL	NULL	NULL	NULL
237810746	NULL	619112	134453131	51051074	6198	21823616	Literature-derived	20220318	0	0	Active	P23443	NULL	NULL	ChEMBL	Inhibition of p70S6K in human PC3 cells assessed as decrease in phosphorylated S6 by Western blot analysis	Ilk-IN-1	RPS6KB1 - ribosomal protein S6 kinase B1 (human)	/gene/6198	2.7.11.1	P23443	9606	35	NULL	NULL	NULL
254402637	NULL	642576	136930288	10801110	6198	22104147	Literature-derived	20220318	0	0	Active	P23443	NULL	NULL	ChEMBL	Inhibition of p70S6K at 10 uM by colorimetric analysis	4-[1-(4-Chloro-phenyl)-1H-[1,2,3]triazol-4-yl]-pyridine	RPS6KB1 - ribosomal protein S6 kinase B1 (human)	/gene/6198	2.7.11.1	P23443	9606	NULL	NULL	NULL	NULL
254402638	NULL	642576	103253022	13714290	6198	22104147	Literature-derived	20220318	0	0	Active	P23443	NULL	NULL	ChEMBL	Inhibition of p70S6K at 10 uM by colorimetric analysis	4-[3-(3-Chlorophenyl)triazol-4-yl]pyridine	RPS6KB1 - ribosomal protein S6 kinase B1 (human)	/gene/6198	2.7.11.1	P23443	9606	NULL	NULL	NULL	NULL
254402639	NULL	642576	136933786	57397197	6198	22104147	Literature-derived	20220318	0	0	Active	P23443	NULL	NULL	ChEMBL	Inhibition of p70S6K at 10 uM by colorimetric analysis	4-[1-(3-Chlorophenyl)triazol-4-yl]pyridine	RPS6KB1 - ribosomal protein S6 kinase B1 (human)	/gene/6198	2.7.11.1	P23443	9606	NULL	NULL	NULL	NULL
254402640	NULL	642576	103253992	12440913	6198	22104147	Literature-derived	20220318	0	0	Active	P23443	NULL	NULL	ChEMBL	Inhibition of p70S6K at 10 uM by colorimetric analysis	1-(4-Chlorophenyl)-5-(4-pyridyl)-1H-1,2,3-triazole	RPS6KB1 - ribosomal protein S6 kinase B1 (human)	/gene/6198	2.7.11.1	P23443	9606	NULL	NULL	NULL	NULL
354572373	NULL	1260429	336859817	117622317	6198	NULL	Other	20220318	0	0	Active	P23443	NULL	NULL	ChEMBL	Inhibition of RPS6 kinase phosphorylation in cells (unknown origin) incubated for 6 hrs by Western blot based cell based method	N-(2-hydroxyethyl)-2,4-dimethyl-5-[(Z)-[2-oxo-5-(2-phenyl-1,3-thiazol-4-yl)-1H-indol-3-ylidene]methyl]-1H-pyrrole-3-carboxamide	RPS6KB1 - ribosomal protein S6 kinase B1 (human)	/gene/6198	2.7.11.1	P23443	9606	NULL	NULL	NULL	NULL
354572381	NULL	1260429	336860239	117622318	6198	NULL	Other	20220318	0	0	Active	P23443	NULL	NULL	ChEMBL	Inhibition of RPS6 kinase phosphorylation in cells (unknown origin) incubated for 6 hrs by Western blot based cell based method	N-ethyl-2,4-dimethyl-5-[(Z)-[2-oxo-5-(2-phenyl-1,3-thiazol-4-yl)-1H-indol-3-ylidene]methyl]-1H-pyrrole-3-carboxamide	RPS6KB1 - ribosomal protein S6 kinase B1 (human)	/gene/6198	2.7.11.1	P23443	9606	NULL	NULL	NULL	NULL
354575120	NULL	1271664	336885083	126591927	6198	26652860	Literature-derived	20220318	0	0	Active	P23443	NULL	NULL	ChEMBL	Inhibition of p70S6K in human TT cells assessed as suppression of S6 phosphorylation at Y317 at 0.1 to 10 uM after 4 hrs by Western blot analysis	1-Isopropyl-3-(5-cyclopropylisoxazole-3-yl)-1H-pyrazolo[3,4-d]pyrimidine-4-amine	RPS6KB1 - ribosomal protein S6 kinase B1 (human)	/gene/6198	2.7.11.1	P23443	9606	4231	NULL	NULL	NULL
354848601	NULL	1345305	249565716	51371303	6198	20704563	Literature-derived	20181023	0	0	Active	NP_003152	NULL	NULL	IUPHAR/BPS Guide to PHARMACOLOGY	Human ribosomal protein S6 kinase B1 (p70 subfamily)	2-{[4-(5-Ethylpyrimidin-4-Yl)piperazin-1-Yl]methyl}-5-(Trifluoromethyl)-1h-Benzimidazole	RPS6KB1 - ribosomal protein S6 kinase B1 (human)	/gene/6198	2.7.11.1	P23443	9606	NULL	NULL	NULL	NULL
354848602	NULL	1345305	249565861	46225540	6198	20005102	Literature-derived	20181023	0	0	Active	NP_003152	NULL	NULL	IUPHAR/BPS Guide to PHARMACOLOGY	Human ribosomal protein S6 kinase B1 (p70 subfamily)	(2s)-1-{[6-Furan-3-Yl-5-(3-Methyl-2h-Indazol-5-Yl)pyridin-3-Yl]oxy}-3-(1h-Indol-3-Yl)propan-2-Amine	RPS6KB1 - ribosomal protein S6 kinase B1 (human)	/gene/6198	2.7.11.1	P23443	9606	NULL	NULL	NULL	NULL
354848603	NULL	1345305	328083457	72547959	6198	17201405	Literature-derived	20181023	0	0	Active	NP_003152	NULL	NULL	IUPHAR/BPS Guide to PHARMACOLOGY	Human ribosomal protein S6 kinase B1 (p70 subfamily)	2-[[6-[3,3-Bis(Fluoranyl)pyrrolidin-1-Yl]-4-[1-(Oxetan-3-Yl)piperidin-4-Yl]pyridin-2-Yl]amino]pyridine-4-Carbonitrile	RPS6KB1 - ribosomal protein S6 kinase B1 (human)	/gene/6198	2.7.11.1	P23443	9606	NULL	NULL	NULL	NULL
354848604	NULL	1345305	249565928	25118925	6198	24440085	Literature-derived	20181023	0	0	Active	NP_003152	NULL	NULL	IUPHAR/BPS Guide to PHARMACOLOGY	Human ribosomal protein S6 kinase B1 (p70 subfamily)	4-[4-[4-[4-fluoro-3-(trifluoromethyl)phenyl]-1-methylimidazol-2-yl]piperidin-1-yl]-1H-pyrazolo[3,4-d]pyrimidine	RPS6KB1 - ribosomal protein S6 kinase B1 (human)	/gene/6198	2.7.11.1	P23443	9606	NULL	NULL	NULL	NULL
355612367	NULL	1341944	312467947	45375953	6198	NULL	Other	20220318	0	0	Active	P23443	NULL	NULL	ChEMBL	Inhibition of mTOR pS6K in human U87 cells assessed as inhibition of 4EBP1 phosphorylation by Western blot analysis	Sapanisertib	RPS6KB1 - ribosomal protein S6 kinase B1 (human)	/gene/6198	2.7.11.1	P23443	9606	22	NULL	NULL	NULL
355613948	NULL	1341947	312467947	45375953	6198	NULL	Other	20220318	0	0	Active	P23443	NULL	NULL	ChEMBL	Inhibition of mTOR pS6K in human U87 cells assessed as inhibition of RAS40 phosphorylation by Western blot analysis	Sapanisertib	RPS6KB1 - ribosomal protein S6 kinase B1 (human)	/gene/6198	2.7.11.1	P23443	9606	22	NULL	NULL	NULL
363429305	NULL	1388456	318418542	136232557	6198	29150397	Literature-derived	20220318	0	0	Active	P23443	NULL	NULL	ChEMBL	Inhibition of p70S6K (unknown origin) at 500 nM	2,2-difluoro-N-(3-(5-morpholino-1H-benzo[d]imidazol-2-yl)-1H-indazol-5-yl)cyclopropanecarboxamide	RPS6KB1 - ribosomal protein S6 kinase B1 (human)	/gene/6198	2.7.11.1	P23443	9606	NULL	NULL	NULL	NULL
363456405	NULL	1449641	381842002	137635038	6198	28324785	Literature-derived	20220318	0	0	Active	P23443	NULL	NULL	ChEMBL	Inhibition of S6K1 phosphorylation at T389 in human OVCAR3 cells at 29.74 uM after 24 hrs by Western blot analysis	(4S,5S)-4-(hydroxymethyl)-3-methylidene-5-octyloxolan-2-one	RPS6KB1 - ribosomal protein S6 kinase B1 (human)	/gene/6198	2.7.11.1	P23443	9606	NULL	NULL	NULL	NULL
363465243	NULL	1503926	404652015	145949517	6198	29057049	Literature-derived	20220318	0	0	Active	P23443	NULL	NULL	ChEMBL	Inhibition of S6 phosphorylation in MDP-stimulated human PBMCs pretreated for 15 mins followed by MDP stimulation measured after 30 mins by flow cytometric method	4-[6-Tert-butylsulfonyl-7-(2-methoxyethoxy)imidazo[1,2-a]pyridin-3-yl]-6-chloropyridin-2-amine	RPS6KB1 - ribosomal protein S6 kinase B1 (human)	/gene/6198	2.7.11.1	P23443	9606	NULL	NULL	NULL	NULL
363465335	NULL	1503921	404652015	145949517	6198	29057049	Literature-derived	20220318	0	0	Active	P23443	NULL	NULL	ChEMBL	Inhibition of S6 phosphorylation in MDP-stimulated human PBMCs pretreated for 15 mins followed by MDP stimulation measured after 30 mins by CyTOF method	4-[6-Tert-butylsulfonyl-7-(2-methoxyethoxy)imidazo[1,2-a]pyridin-3-yl]-6-chloropyridin-2-amine	RPS6KB1 - ribosomal protein S6 kinase B1 (human)	/gene/6198	2.7.11.1	P23443	9606	NULL	NULL	NULL	NULL
363465453	NULL	1503926	404667003	145959914	6198	29057049	Literature-derived	20220318	0	0	Active	P23443	NULL	NULL	ChEMBL	Inhibition of S6 phosphorylation in MDP-stimulated human PBMCs pretreated for 15 mins followed by MDP stimulation measured after 30 mins by flow cytometric method	4-(7-Ethoxy-6-propan-2-ylsulfonylimidazo[1,2-a]pyridin-3-yl)-6-fluoropyridin-2-amine	RPS6KB1 - ribosomal protein S6 kinase B1 (human)	/gene/6198	2.7.11.1	P23443	9606	NULL	NULL	NULL	NULL
366242302	NULL	1554892	440161920	122703613	6198	31013427	Literature-derived	20220318	0	0	Active	P23443	NULL	NULL	ChEMBL	Inhibition of human p70S6K at 10 uM using KKRNRTLTK as substrate in presence of [gamma-33P]-ATP	GSK963 (Racemate)	RPS6KB1 - ribosomal protein S6 kinase B1 (human)	/gene/6198	2.7.11.1	P23443	9606	NULL	NULL	NULL	NULL
373899739	NULL	1770250	404719202	72734520	6198	34315040	Literature-derived	20220830	0	0	Active	P23443	NULL	NULL	ChEMBL	Inhibition of P70S6K phosphorylation in human NCI-H1975 cells at 0.1 to 5 uM incubated for 2 hrs by immunoblotting analysis	Abivertinib	RPS6KB1 - ribosomal protein S6 kinase B1 (human)	/gene/6198	2.7.11.1	P23443	9606	NULL	NULL	NULL	Lung
373899740	NULL	1770250	469801702	164611139	6198	34315040	Literature-derived	20220830	0	0	Active	P23443	NULL	NULL	ChEMBL	Inhibition of P70S6K phosphorylation in human NCI-H1975 cells at 0.1 to 5 uM incubated for 2 hrs by immunoblotting analysis	N-[3-[[2-[4-(4-methylpiperazin-1-yl)-3-nitroanilino]-7H-pyrrolo[2,3-d]pyrimidin-4-yl]oxy]phenyl]prop-2-enamide	RPS6KB1 - ribosomal protein S6 kinase B1 (human)	/gene/6198	2.7.11.1	P23443	9606	NULL	NULL	NULL	Lung
373899741	NULL	1770250	469807702	164615451	6198	34315040	Literature-derived	20220830	0	0	Active	P23443	NULL	NULL	ChEMBL	Inhibition of P70S6K phosphorylation in human NCI-H1975 cells at 0.1 to 5 uM incubated for 2 hrs by immunoblotting analysis	N-[3-[[2-[3-amino-4-(4-methylpiperazin-1-yl)anilino]-7H-pyrrolo[2,3-d]pyrimidin-4-yl]oxy]phenyl]prop-2-enamide	RPS6KB1 - ribosomal protein S6 kinase B1 (human)	/gene/6198	2.7.11.1	P23443	9606	NULL	NULL	NULL	Lung
373899753	NULL	1770252	404719202	72734520	6198	34315040	Literature-derived	20220830	0	0	Active	P23443	NULL	NULL	ChEMBL	Inhibition of P70S6K phosphorylation in human HCC827 cells at 0.1 to 5 uM incubated for 2 hrs by immunoblotting analysis	Abivertinib	RPS6KB1 - ribosomal protein S6 kinase B1 (human)	/gene/6198	2.7.11.1	P23443	9606	NULL	NULL	NULL	Lung
373899754	NULL	1770252	469801702	164611139	6198	34315040	Literature-derived	20220830	0	0	Active	P23443	NULL	NULL	ChEMBL	Inhibition of P70S6K phosphorylation in human HCC827 cells at 0.1 to 5 uM incubated for 2 hrs by immunoblotting analysis	N-[3-[[2-[4-(4-methylpiperazin-1-yl)-3-nitroanilino]-7H-pyrrolo[2,3-d]pyrimidin-4-yl]oxy]phenyl]prop-2-enamide	RPS6KB1 - ribosomal protein S6 kinase B1 (human)	/gene/6198	2.7.11.1	P23443	9606	NULL	NULL	NULL	Lung
373899755	NULL	1770252	469807702	164615451	6198	34315040	Literature-derived	20220830	0	0	Active	P23443	NULL	NULL	ChEMBL	Inhibition of P70S6K phosphorylation in human HCC827 cells at 0.1 to 5 uM incubated for 2 hrs by immunoblotting analysis	N-[3-[[2-[3-amino-4-(4-methylpiperazin-1-yl)anilino]-7H-pyrrolo[2,3-d]pyrimidin-4-yl]oxy]phenyl]prop-2-enamide	RPS6KB1 - ribosomal protein S6 kinase B1 (human)	/gene/6198	2.7.11.1	P23443	9606	NULL	NULL	NULL	Lung
389162677	6e-05	1801673	313634223	89450643	6198	NULL	Confirmatory	20230307	0	0	Active	P23443	IC50	NULL	BindingDB	P70S6K Enzyme Assay from US Patent US9145392: 'Imidazole amines as modulators of kinase activity'	5-Ethyl-6-[4-[4-(4-fluoro-3-methylphenyl)-1-[(1-methylazetidin-3-yl)methyl]imidazol-2-yl]piperidin-1-yl]pyrimidin-4-amine	RPS6KB1 - ribosomal protein S6 kinase B1 (human)	/gene/6198	2.7.11.1	P23443	9606	NULL	NULL	NULL	NULL
389157084	0.0001	1801673	313634015	89442737	6198	NULL	Confirmatory	20230307	0	0	Active	P23443	IC50	NULL	BindingDB	P70S6K Enzyme Assay from US Patent US9145392: 'Imidazole amines as modulators of kinase activity'	6-{4-[1-(2-Azetidin-1-yl-ethyl)-4-(4-fluoro-3-methyl-phenyl)-1H-imidazol-2-yl]-piperidin-1-yl}-5-bromo-pyrimidin-4-ylamine	RPS6KB1 - ribosomal protein S6 kinase B1 (human)	/gene/6198	2.7.11.1	P23443	9606	NULL	NULL	NULL	NULL
389153795	0.00011	1801673	313634006	89442743	6198	NULL	Confirmatory	20230307	0	0	Active	P23443	IC50	NULL	BindingDB	P70S6K Enzyme Assay from US Patent US9145392: 'Imidazole amines as modulators of kinase activity'	6-{4-[1-(2-Azetidin-1-yl-ethyl)-4-(2-isopropyl-pyridin-4-yl)-1H-imidazol-2-yl]-piperidin-1-yl}-5-bromo-pyrimidin-4-ylamine	RPS6KB1 - ribosomal protein S6 kinase B1 (human)	/gene/6198	2.7.11.1	P23443	9606	NULL	NULL	NULL	NULL
389067730	0.00012	1800352	199996887	46869311	6198	NULL	Confirmatory	20230307	0	0	Active	P23443	IC50	NULL	BindingDB	Enzyme Assay from US Patent US8637532: 'Amino azaheterocyclic carboxamides'	6-Methoxy-4-(2-methylamino-1-phenyl-ethylamino)-quinazoline-8-carboxylic acid amide	RPS6KB1 - ribosomal protein S6 kinase B1 (human)	/gene/6198	2.7.11.1	P23443	9606	NULL	NULL	NULL	NULL
389071259	0.00014	1800352	199996888	46869312	6198	NULL	Confirmatory	20230307	0	0	Active	P23443	IC50	NULL	BindingDB	Enzyme Assay from US Patent US8637532: 'Amino azaheterocyclic carboxamides'	4-[[2-(Dimethylamino)-1-[4-(trifluoromethyl)phenyl]ethyl]amino]quinazoline-8-carboxamide	RPS6KB1 - ribosomal protein S6 kinase B1 (human)	/gene/6198	2.7.11.1	P23443	9606	NULL	NULL	NULL	NULL
389071732	0.0002	1800352	199997395	46869256	6198	NULL	Confirmatory	20230307	0	0	Active	P23443	IC50	NULL	BindingDB	Enzyme Assay from US Patent US8637532: 'Amino azaheterocyclic carboxamides'	4-[[(1S)-1-(3-chlorophenyl)-2-(methylamino)ethyl]amino]-6-methoxyquinazoline-8-carboxamide	RPS6KB1 - ribosomal protein S6 kinase B1 (human)	/gene/6198	2.7.11.1	P23443	9606	NULL	NULL	NULL	NULL
389155419	0.0002	1801673	313634077	117704702	6198	NULL	Confirmatory	20230307	0	0	Active	P23443	IC50	NULL	BindingDB	P70S6K Enzyme Assay from US Patent US9145392: 'Imidazole amines as modulators of kinase activity'	6-[4-[4-(3-Chloro-4-fluorophenyl)-1-(2-pyrrolidin-1-ylethyl)imidazol-2-yl]piperidin-1-yl]-5-ethylpyrimidin-4-amine	RPS6KB1 - ribosomal protein S6 kinase B1 (human)	/gene/6198	2.7.11.1	P23443	9606	NULL	NULL	NULL	NULL
389161989	0.0002	1801673	313634195	89442820	6198	NULL	Confirmatory	20230307	0	0	Active	P23443	IC50	NULL	BindingDB	P70S6K Enzyme Assay from US Patent US9145392: 'Imidazole amines as modulators of kinase activity'	4-Amino-6-{4-[4-(4-fluoro-3-trifluoromethyl-phenyl)-1-(2-isobutylamino-ethyl)-1H-imidazol-2-yl]-piperidin-1-yl}-pyrimidine-5-carbonitrile	RPS6KB1 - ribosomal protein S6 kinase B1 (human)	/gene/6198	2.7.11.1	P23443	9606	NULL	NULL	NULL	NULL
389153798	0.00026	1801673	313634009	89450712	6198	NULL	Confirmatory	20230307	0	0	Active	P23443	IC50	NULL	BindingDB	P70S6K Enzyme Assay from US Patent US9145392: 'Imidazole amines as modulators of kinase activity'	6-[4-[1-(Azetidin-3-ylmethyl)-4-(4-fluoro-3-methylphenyl)imidazol-2-yl]piperidin-1-yl]-5-methoxypyrimidin-4-amine	RPS6KB1 - ribosomal protein S6 kinase B1 (human)	/gene/6198	2.7.11.1	P23443	9606	NULL	NULL	NULL	NULL
389067257	0.00028	1800352	199996889	136277828	6198	NULL	Confirmatory	20230307	0	0	Active	P23443	IC50	NULL	BindingDB	Enzyme Assay from US Patent US8637532: 'Amino azaheterocyclic carboxamides'	(2R)-2-(6,8a-dihydro-3H-quinazolin-4-ylideneamino)-N-methyl-2-phenylethanamine	RPS6KB1 - ribosomal protein S6 kinase B1 (human)	/gene/6198	2.7.11.1	P23443	9606	NULL	NULL	NULL	NULL
389068394	0.00036	1800352	199996890	46869314	6198	NULL	Confirmatory	20230307	0	0	Active	P23443	IC50	NULL	BindingDB	Enzyme Assay from US Patent US8637532: 'Amino azaheterocyclic carboxamides'	4-[[1-(3,4-Dichlorophenyl)-2-(methylamino)ethyl]amino]quinazoline-8-carboxamide	RPS6KB1 - ribosomal protein S6 kinase B1 (human)	/gene/6198	2.7.11.1	P23443	9606	NULL	NULL	NULL	NULL
389067244	0.00039	1800352	199996891	46869380	6198	NULL	Confirmatory	20230307	0	0	Active	P23443	IC50	NULL	BindingDB	Enzyme Assay from US Patent US8637532: 'Amino azaheterocyclic carboxamides'	4-[[(1S)-2-amino-1-phenylethyl]amino]-6-methoxyquinazoline-8-carboxamide	RPS6KB1 - ribosomal protein S6 kinase B1 (human)	/gene/6198	2.7.11.1	P23443	9606	NULL	NULL	NULL	NULL
389162687	0.0004	1801673	313634197	89442565	6198	NULL	Confirmatory	20230307	0	0	Active	P23443	IC50	NULL	BindingDB	P70S6K Enzyme Assay from US Patent US9145392: 'Imidazole amines as modulators of kinase activity'	4-Amino-6-{4-[4-(4-fluoro-3-trifluoromethyl-phenyl)-1-(2-methylamino-ethyl)-1H-imidazol-2-yl]-piperidin-1-yl}-pyrimidine-5-carbonitrile	RPS6KB1 - ribosomal protein S6 kinase B1 (human)	/gene/6198	2.7.11.1	P23443	9606	NULL	NULL	NULL	NULL
389067239	0.00042	1800352	199996893	46869381	6198	NULL	Confirmatory	20230307	0	0	Active	P23443	IC50	NULL	BindingDB	Enzyme Assay from US Patent US8637532: 'Amino azaheterocyclic carboxamides'	4-[[1-(3-Fluorophenyl)-2-(methylamino)ethyl]amino]-6-methoxyquinazoline-8-carboxamide	RPS6KB1 - ribosomal protein S6 kinase B1 (human)	/gene/6198	2.7.11.1	P23443	9606	NULL	NULL	NULL	NULL
389068871	0.00042	1800352	199996892	46869379	6198	NULL	Confirmatory	20230307	0	0	Active	P23443	IC50	NULL	BindingDB	Enzyme Assay from US Patent US8637532: 'Amino azaheterocyclic carboxamides'	4-[[1-[3-[(3,4-Difluorobenzoyl)amino]phenyl]-2-(methylamino)ethyl]amino]quinazoline-8-carboxamide	RPS6KB1 - ribosomal protein S6 kinase B1 (human)	/gene/6198	2.7.11.1	P23443	9606	NULL	NULL	NULL	NULL
372334998	0.00043	1715234	123092436	44259	6198	29523467	Confirmatory	20220830	0	0	Active	P23443	IC50	=	ChEMBL	Inhibition of human p70S6K using KKRNRTLTK as substrate by [gamma-33P]-ATP assay	Staurosporine	RPS6KB1 - ribosomal protein S6 kinase B1 (human)	/gene/6198	2.7.11.1	P23443	9606	NULL	NULL	NULL	NULL
389154535	0.00044	1801673	313633999	71516766	6198	NULL	Confirmatory	20230307	0	0	Active	P23443	IC50	NULL	BindingDB	P70S6K Enzyme Assay from US Patent US9145392: 'Imidazole amines as modulators of kinase activity'	6-[4-[1-[2-(Ethylamino)ethyl]-4-[4-fluoro-3-(trifluoromethyl)phenyl]imidazol-2-yl]piperidin-1-yl]-5-propan-2-yloxypyrimidin-4-amine	RPS6KB1 - ribosomal protein S6 kinase B1 (human)	/gene/6198	2.7.11.1	P23443	9606	NULL	NULL	NULL	NULL
389064263	0.0005	1800352	199996705	46853753	6198	NULL	Confirmatory	20230307	0	0	Active	P23443	IC50	NULL	BindingDB	Enzyme Assay from US Patent US8637532: 'Amino azaheterocyclic carboxamides'	4-[[2-Amino-1-(3,4-dichlorophenyl)ethyl]amino]quinazoline-8-carboxamide	RPS6KB1 - ribosomal protein S6 kinase B1 (human)	/gene/6198	2.7.11.1	P23443	9606	NULL	NULL	NULL	NULL
389065070	0.0005	1800352	199996824	46869252	6198	NULL	Confirmatory	20230307	0	0	Active	P23443	IC50	NULL	BindingDB	Enzyme Assay from US Patent US8637532: 'Amino azaheterocyclic carboxamides'	4-[[2-Amino-1-(3,4-dimethoxyphenyl)ethyl]amino]quinazoline-8-carboxamide	RPS6KB1 - ribosomal protein S6 kinase B1 (human)	/gene/6198	2.7.11.1	P23443	9606	NULL	NULL	NULL	NULL
389070711	0.0005	1800352	199996819	46869251	6198	NULL	Confirmatory	20230307	0	0	Active	P23443	IC50	NULL	BindingDB	Enzyme Assay from US Patent US8637532: 'Amino azaheterocyclic carboxamides'	4-[[2-Amino-1-(3-fluorophenyl)ethyl]amino]quinazoline-8-carboxamide	RPS6KB1 - ribosomal protein S6 kinase B1 (human)	/gene/6198	2.7.11.1	P23443	9606	NULL	NULL	NULL	NULL
389151984	0.0005	1801673	313633951	89442759	6198	NULL	Confirmatory	20230307	0	0	Active	P23443	IC50	NULL	BindingDB	P70S6K Enzyme Assay from US Patent US9145392: 'Imidazole amines as modulators of kinase activity'	6-(4-(1-(2-(azetidin-1-yl)ethyl)-4-(2-(trifluoromethyl)pyridin-4-yl)-1H-imidazol-2-yl)piperidin-1-yl)-5-bromopyrimidin-4-amine	RPS6KB1 - ribosomal protein S6 kinase B1 (human)	/gene/6198	2.7.11.1	P23443	9606	NULL	NULL	NULL	NULL
389155418	0.0005	1801673	313634148	117704724	6198	NULL	Confirmatory	20230307	0	0	Active	P23443	IC50	NULL	BindingDB	P70S6K Enzyme Assay from US Patent US9145392: 'Imidazole amines as modulators of kinase activity'	4-Amino-6-[4-[1-[2-(dimethylamino)ethyl]-4-(4-fluoro-3-methylphenyl)imidazol-2-yl]piperidin-1-yl]pyrimidine-5-carbonitrile	RPS6KB1 - ribosomal protein S6 kinase B1 (human)	/gene/6198	2.7.11.1	P23443	9606	NULL	NULL	NULL	NULL
389157081	0.0005	1801673	313634061	89450720	6198	NULL	Confirmatory	20230307	0	0	Active	P23443	IC50	NULL	BindingDB	P70S6K Enzyme Assay from US Patent US9145392: 'Imidazole amines as modulators of kinase activity'	5-Chloro-6-[4-[4-(3-fluorophenyl)-1-(2-pyrrolidin-1-ylethyl)imidazol-2-yl]piperidin-1-yl]pyrimidin-4-amine	RPS6KB1 - ribosomal protein S6 kinase B1 (human)	/gene/6198	2.7.11.1	P23443	9606	NULL	NULL	NULL	NULL
389070078	0.00053	1800352	199996894	46869382	6198	NULL	Confirmatory	20230307	0	0	Active	P23443	IC50	NULL	BindingDB	Enzyme Assay from US Patent US8637532: 'Amino azaheterocyclic carboxamides'	4-[(3,4-Dimethylphenyl)methylamino]quinazoline-8-carboxamide	RPS6KB1 - ribosomal protein S6 kinase B1 (human)	/gene/6198	2.7.11.1	P23443	9606	NULL	NULL	NULL	NULL
389067254	0.00055	1800352	199996895	46869383	6198	NULL	Confirmatory	20230307	0	0	Active	P23443	IC50	NULL	BindingDB	Enzyme Assay from US Patent US8637532: 'Amino azaheterocyclic carboxamides'	4-[[2-(Dimethylamino)-1-[3-[[4-(trifluoromethyl)benzoyl]amino]phenyl]ethyl]amino]quinazoline-8-carboxamide	RPS6KB1 - ribosomal protein S6 kinase B1 (human)	/gene/6198	2.7.11.1	P23443	9606	NULL	NULL	NULL	NULL
366314556	0.000553	1531814	123092436	44259	6198	30384048	Confirmatory	20220830	0	0	Active	P23443	IC50	=	ChEMBL	Inhibition of human p70S6K using KKRNRTLTK as substrate by [gamma-33P]-ATP assay	Staurosporine	RPS6KB1 - ribosomal protein S6 kinase B1 (human)	/gene/6198	2.7.11.1	P23443	9606	NULL	NULL	NULL	NULL
389070423	0.00058	1800352	199996896	46869384	6198	NULL	Confirmatory	20230307	0	0	Active	P23443	IC50	NULL	BindingDB	Enzyme Assay from US Patent US8637532: 'Amino azaheterocyclic carboxamides'	4-[[2-(Dimethylamino)-1-[3-[(2-fluorobenzoyl)amino]phenyl]ethyl]amino]quinazoline-8-carboxamide	RPS6KB1 - ribosomal protein S6 kinase B1 (human)	/gene/6198	2.7.11.1	P23443	9606	NULL	NULL	NULL	NULL
389064266	0.0006	1800352	199996708	46869308	6198	NULL	Confirmatory	20230307	0	0	Active	P23443	IC50	NULL	BindingDB	Enzyme Assay from US Patent US8637532: 'Amino azaheterocyclic carboxamides'	4-[[2-Amino-1-(4-methylphenyl)ethyl]amino]quinazoline-8-carboxamide	RPS6KB1 - ribosomal protein S6 kinase B1 (human)	/gene/6198	2.7.11.1	P23443	9606	NULL	NULL	NULL	NULL
389064553	0.0006	1800352	199996768	46869309	6198	NULL	Confirmatory	20230307	0	0	Active	P23443	IC50	NULL	BindingDB	Enzyme Assay from US Patent US8637532: 'Amino azaheterocyclic carboxamides'	4-((S)-2-Amino-1-phenyl-ethylamino)-quinazoline-8-carboxylic acid amide	RPS6KB1 - ribosomal protein S6 kinase B1 (human)	/gene/6198	2.7.11.1	P23443	9606	NULL	NULL	NULL	NULL
389071736	0.0006	1800352	199997396	66763327	6198	NULL	Confirmatory	20230307	0	0	Active	P23443	IC50	NULL	BindingDB	Enzyme Assay from US Patent US8637532: 'Amino azaheterocyclic carboxamides'	4-{[(1S)-1-(3-fluorophenyl)-2-(methylamino)ethyl]amino}quinazoline-8-carboxamide	RPS6KB1 - ribosomal protein S6 kinase B1 (human)	/gene/6198	2.7.11.1	P23443	9606	NULL	NULL	NULL	NULL
389150082	0.0006	1801673	313633831	89442718	6198	NULL	Confirmatory	20230307	0	0	Active	P23443	IC50	NULL	BindingDB	P70S6K Enzyme Assay from US Patent US9145392: 'Imidazole amines as modulators of kinase activity'	4-amino-6-(4-{4-[4-fluoro-3-(trifluoromethyl)phenyl]-1-methyl-1H-imidazol-2-yl}piperidin-1-yl)pyrimidine-5-carbaldehyde	RPS6KB1 - ribosomal protein S6 kinase B1 (human)	/gene/6198	2.7.11.1	P23443	9606	NULL	NULL	NULL	NULL
389152827	0.0006	1801673	313633996	89442676	6198	NULL	Confirmatory	20230307	0	0	Active	P23443	IC50	NULL	BindingDB	P70S6K Enzyme Assay from US Patent US9145392: 'Imidazole amines as modulators of kinase activity'	5-Ethyl-6-[4-[1-[2-(methylamino)ethyl]-4-[2-(trifluoromethyl)pyridin-4-yl]imidazol-2-yl]piperidin-1-yl]pyrimidin-4-amine	RPS6KB1 - ribosomal protein S6 kinase B1 (human)	/gene/6198	2.7.11.1	P23443	9606	NULL	NULL	NULL	NULL
389154546	0.0006	1801673	313634043	117704688	6198	NULL	Confirmatory	20230307	0	0	Active	P23443	IC50	NULL	BindingDB	P70S6K Enzyme Assay from US Patent US9145392: 'Imidazole amines as modulators of kinase activity'	6-[4-[1-[2-(Azetidin-1-yl)ethyl]-4-[4-fluoro-3-(trifluoromethyl)phenyl]imidazol-2-yl]piperidin-1-yl]-5-chloropyrimidin-4-amine	RPS6KB1 - ribosomal protein S6 kinase B1 (human)	/gene/6198	2.7.11.1	P23443	9606	NULL	NULL	NULL	NULL
389161986	0.0006	1801673	313634110	117704711	6198	NULL	Confirmatory	20230307	0	0	Active	P23443	IC50	NULL	BindingDB	P70S6K Enzyme Assay from US Patent US9145392: 'Imidazole amines as modulators of kinase activity'	4-Amino-6-[4-[4-[4-fluoro-3-(trifluoromethyl)phenyl]-1-(2-pyrrolidin-1-ylethyl)imidazol-2-yl]piperidin-1-yl]pyrimidine-5-carbaldehyde	RPS6KB1 - ribosomal protein S6 kinase B1 (human)	/gene/6198	2.7.11.1	P23443	9606	NULL	NULL	NULL	NULL
389069213	0.00061	1800352	199996897	46869448	6198	NULL	Confirmatory	20230307	0	0	Active	P23443	IC50	NULL	BindingDB	Enzyme Assay from US Patent US8637532: 'Amino azaheterocyclic carboxamides'	4-[[1-[3-[(4-Bromobenzoyl)amino]phenyl]-2-(methylamino)ethyl]amino]quinazoline-8-carboxamide	RPS6KB1 - ribosomal protein S6 kinase B1 (human)	/gene/6198	2.7.11.1	P23443	9606	NULL	NULL	NULL	NULL
389068869	0.00065	1800352	199996898	46869449	6198	NULL	Confirmatory	20230307	0	0	Active	P23443	IC50	NULL	BindingDB	Enzyme Assay from US Patent US8637532: 'Amino azaheterocyclic carboxamides'	4-[[1-[3-[(4-Bromobenzoyl)amino]phenyl]-2-(dimethylamino)ethyl]amino]quinazoline-8-carboxamide	RPS6KB1 - ribosomal protein S6 kinase B1 (human)	/gene/6198	2.7.11.1	P23443	9606	NULL	NULL	NULL	NULL
389069648	0.00066	1800352	199996899	46869450	6198	NULL	Confirmatory	20230307	0	0	Active	P23443	IC50	NULL	BindingDB	Enzyme Assay from US Patent US8637532: 'Amino azaheterocyclic carboxamides'	4-[[1-(3-Chlorophenyl)-2-(methylamino)ethyl]amino]quinazoline-8-carboxamide	RPS6KB1 - ribosomal protein S6 kinase B1 (human)	/gene/6198	2.7.11.1	P23443	9606	NULL	NULL	NULL	NULL
389068885	0.00068	1800352	199996900	46869451	6198	NULL	Confirmatory	20230307	0	0	Active	P23443	IC50	NULL	BindingDB	Enzyme Assay from US Patent US8637532: 'Amino azaheterocyclic carboxamides'	4-(2-Dimethylamino-1-{3-[(2-pyrrolidin-1-yl-pyridine-4-carbonyl)-amino]-phenyl}-ethylamino)-quinazoline-8-carboxylic acid amide	RPS6KB1 - ribosomal protein S6 kinase B1 (human)	/gene/6198	2.7.11.1	P23443	9606	NULL	NULL	NULL	NULL
389071730	0.00068	1800352	199996901	46869452	6198	NULL	Confirmatory	20230307	0	0	Active	P23443	IC50	NULL	BindingDB	Enzyme Assay from US Patent US8637532: 'Amino azaheterocyclic carboxamides'	4-[[(1S)-1-(3-fluorophenyl)-2-(methylamino)ethyl]amino]-6-methoxyquinazoline-8-carboxamide	RPS6KB1 - ribosomal protein S6 kinase B1 (human)	/gene/6198	2.7.11.1	P23443	9606	NULL	NULL	NULL	NULL
389065628	0.0007	1800352	199996799	46869310	6198	NULL	Confirmatory	20230307	0	0	Active	P23443	IC50	NULL	BindingDB	Enzyme Assay from US Patent US8637532: 'Amino azaheterocyclic carboxamides'	4-[[2-Amino-1-(4-methoxyphenyl)ethyl]amino]quinazoline-8-carboxamide	RPS6KB1 - ribosomal protein S6 kinase B1 (human)	/gene/6198	2.7.11.1	P23443	9606	NULL	NULL	NULL	NULL
389150776	0.0007	1801673	313633935	117700609	6198	NULL	Confirmatory	20230307	0	0	Active	P23443	IC50	NULL	BindingDB	P70S6K Enzyme Assay from US Patent US9145392: 'Imidazole amines as modulators of kinase activity'	6-(4-(1-(2-(azetidin-1-yl)ethyl)-4-(4-fluoro-3-(trifluoromethyl)phenyl)-1H-imidazol-2-yl)piperidin-1-yl)-5-(1H-pyrrol-3-yl)pyrimidin-4-amine	RPS6KB1 - ribosomal protein S6 kinase B1 (human)	/gene/6198	2.7.11.1	P23443	9606	NULL	NULL	NULL	NULL
389156221	0.0007	1801673	313633947	89442754	6198	NULL	Confirmatory	20230307	0	0	Active	P23443	IC50	NULL	BindingDB	P70S6K Enzyme Assay from US Patent US9145392: 'Imidazole amines as modulators of kinase activity'	4-amino-6-(4-(1-(2-(azetidin-1-yl)ethyl)-4-(4-fluoro-3-methylphenyl)-1H-imidazol-2-yl)piperidin-1-yl)pyrimidine-5-carbonitrile	RPS6KB1 - ribosomal protein S6 kinase B1 (human)	/gene/6198	2.7.11.1	P23443	9606	NULL	NULL	NULL	NULL
389160608	0.0007	1801673	313634007	71504255	6198	NULL	Confirmatory	20230307	0	0	Active	P23443	IC50	NULL	BindingDB	P70S6K Enzyme Assay from US Patent US9145392: 'Imidazole amines as modulators of kinase activity'	6-(4-(1-(2-(azetidin-1-yl)ethyl)-4-(2-isopropylpyridin-4-yl)-1H-imidazol-2-yl)piperidin-1-yl)-5-vinylpyrimidin-4-amine	RPS6KB1 - ribosomal protein S6 kinase B1 (human)	/gene/6198	2.7.11.1	P23443	9606	NULL	NULL	NULL	NULL
389071744	0.00072	1800352	199996902	46869453	6198	NULL	Confirmatory	20230307	0	0	Active	P23443	IC50	NULL	BindingDB	Enzyme Assay from US Patent US8637532: 'Amino azaheterocyclic carboxamides'	4-[[1-(3-Chlorophenyl)-2-(methylamino)ethyl]amino]-6-methoxyquinazoline-8-carboxamide	RPS6KB1 - ribosomal protein S6 kinase B1 (human)	/gene/6198	2.7.11.1	P23443	9606	NULL	NULL	NULL	NULL
389157610	0.00073	1801673	313633988	71516767	6198	NULL	Confirmatory	20230307	0	0	Active	P23443	IC50	NULL	BindingDB	P70S6K Enzyme Assay from US Patent US9145392: 'Imidazole amines as modulators of kinase activity'	6-[4-[1-[2-(dimethylamino)ethyl]-4-(4-fluoro-3-methylphenyl)imidazol-2-yl]piperidin-1-yl]-5-(1H-pyrazol-4-yl)pyrimidin-4-amine	RPS6KB1 - ribosomal protein S6 kinase B1 (human)	/gene/6198	2.7.11.1	P23443	9606	NULL	NULL	NULL	NULL
334069200	0.00075	739585	164132841	5703619	6198	23434140	Confirmatory	20220830	0	0	Active	P23443	IC50	=	ChEMBL	Inhibition of p70S6K (unknown origin) after 10 mins by mobility shift assay	(Z)-3-((3-(2-Nitrophenyl)-1H-pyrazol-4-yl)methylene)indolin-2-one	RPS6KB1 - ribosomal protein S6 kinase B1 (human)	/gene/6198	2.7.11.1	P23443	9606	NULL	NULL	NULL	NULL
389069212	0.00079	1800352	199996903	46869516	6198	NULL	Confirmatory	20230307	0	0	Active	P23443	IC50	NULL	BindingDB	Enzyme Assay from US Patent US8637532: 'Amino azaheterocyclic carboxamides'	4-[[1-(3,4-Dichlorophenyl)-2-(dimethylamino)ethyl]amino]quinazoline-8-carboxamide	RPS6KB1 - ribosomal protein S6 kinase B1 (human)	/gene/6198	2.7.11.1	P23443	9606	NULL	NULL	NULL	NULL
388686680	0.0008	1796786	336291844	89444835	6198	NULL	Confirmatory	20230307	0	0	Active	P23443	IC50	NULL	BindingDB	Enzyme Assay from US Patent US9662330: 'Aminopyrimidine derivatives for use as modulators of kinase activity'	6-[4-[(1S)-2-amino-1-(6-chloropyridin-3-yl)ethyl]piperazin-1-yl]-5-(4-fluorophenyl)pyrimidin-4-amine	RPS6KB1 - ribosomal protein S6 kinase B1 (human)	/gene/6198	2.7.11.1	P23443	9606	NULL	NULL	NULL	NULL
388829316	0.0008	1795700	336291844	89444835	6198	NULL	Confirmatory	20230307	0	0	Active	P23443	IC50	NULL	BindingDB	P70S6K Enzyme Assay from US Patent US10080750: 'Aminopyrimidine derivatives for use as modulators of kinase activity'	6-[4-[(1S)-2-amino-1-(6-chloropyridin-3-yl)ethyl]piperazin-1-yl]-5-(4-fluorophenyl)pyrimidin-4-amine	RPS6KB1 - ribosomal protein S6 kinase B1 (human)	/gene/6198	2.7.11.1	P23443	9606	NULL	NULL	NULL	NULL
389067746	0.0008	1800352	199996904	46869517	6198	NULL	Confirmatory	20230307	0	0	Active	P23443	IC50	NULL	BindingDB	Enzyme Assay from US Patent US8637532: 'Amino azaheterocyclic carboxamides'	4-[[2-(Dimethylamino)-1-[3-[(2-piperidin-1-ylpyridine-4-carbonyl)amino]phenyl]ethyl]amino]quinazoline-8-carboxamide	RPS6KB1 - ribosomal protein S6 kinase B1 (human)	/gene/6198	2.7.11.1	P23443	9606	NULL	NULL	NULL	NULL
389155424	0.0008	1801673	313634030	89445548	6198	NULL	Confirmatory	20230307	0	0	Active	P23443	IC50	NULL	BindingDB	P70S6K Enzyme Assay from US Patent US9145392: 'Imidazole amines as modulators of kinase activity'	4-Amino-6-[4-[1-[2-(azetidin-1-yl)ethyl]-4-(5-chloro-6-fluoropyridin-3-yl)imidazol-2-yl]piperidin-1-yl]pyrimidine-5-carbonitrile	RPS6KB1 - ribosomal protein S6 kinase B1 (human)	/gene/6198	2.7.11.1	P23443	9606	NULL	NULL	NULL	NULL
389156223	0.0008	1801673	313634062	89450424	6198	NULL	Confirmatory	20230307	0	0	Active	P23443	IC50	NULL	BindingDB	P70S6K Enzyme Assay from US Patent US9145392: 'Imidazole amines as modulators of kinase activity'	5-Chloro-6-[4-[4-(4-fluorophenyl)-1-(2-pyrrolidin-1-ylethyl)imidazol-2-yl]piperidin-1-yl]pyrimidin-4-amine	RPS6KB1 - ribosomal protein S6 kinase B1 (human)	/gene/6198	2.7.11.1	P23443	9606	NULL	NULL	NULL	NULL
389158437	0.0008	1801673	313634130	89450755	6198	NULL	Confirmatory	20230307	0	0	Active	P23443	IC50	NULL	BindingDB	P70S6K Enzyme Assay from US Patent US9145392: 'Imidazole amines as modulators of kinase activity'	4-Amino-6-[4-[4-(3-chloro-4-fluorophenyl)-1-(2-pyrrolidin-1-ylethyl)imidazol-2-yl]piperidin-1-yl]pyrimidine-5-carbonitrile	RPS6KB1 - ribosomal protein S6 kinase B1 (human)	/gene/6198	2.7.11.1	P23443	9606	NULL	NULL	NULL	NULL
389159363	0.0008	1801673	313634139	89442656	6198	NULL	Confirmatory	20230307	0	0	Active	P23443	IC50	NULL	BindingDB	P70S6K Enzyme Assay from US Patent US9145392: 'Imidazole amines as modulators of kinase activity'	4-Amino-6-[4-[1-[2-(azetidin-1-yl)ethyl]-4-[4-methyl-3-(trifluoromethyl)phenyl]imidazol-2-yl]piperidin-1-yl]pyrimidine-5-carbonitrile	RPS6KB1 - ribosomal protein S6 kinase B1 (human)	/gene/6198	2.7.11.1	P23443	9606	NULL	NULL	NULL	NULL
389160609	0.0008	1801673	313634180	89442698	6198	NULL	Confirmatory	20230307	0	0	Active	P23443	IC50	NULL	BindingDB	P70S6K Enzyme Assay from US Patent US9145392: 'Imidazole amines as modulators of kinase activity'	4-Amino-6-{4-[4-(4-fluoro-3-trifluoromethyl-phenyl)-1-(2-hydroxy-ethyl)-1H-imidazol-2-yl]-piperidin-1-yl}-pyrimidine-5-carbonitrile	RPS6KB1 - ribosomal protein S6 kinase B1 (human)	/gene/6198	2.7.11.1	P23443	9606	NULL	NULL	NULL	NULL
389161994	0.0008	1801673	313634112	89450521	6198	NULL	Confirmatory	20230307	0	0	Active	P23443	IC50	NULL	BindingDB	P70S6K Enzyme Assay from US Patent US9145392: 'Imidazole amines as modulators of kinase activity'	6-[4-[4-(3-Chloro-4-fluorophenyl)-1-(2-pyrrolidin-1-ylethyl)imidazol-2-yl]piperidin-1-yl]-5-ethoxypyrimidin-4-amine	RPS6KB1 - ribosomal protein S6 kinase B1 (human)	/gene/6198	2.7.11.1	P23443	9606	NULL	NULL	NULL	NULL
389162673	0.0008	1801673	313634202	89442800	6198	NULL	Confirmatory	20230307	0	0	Active	P23443	IC50	NULL	BindingDB	P70S6K Enzyme Assay from US Patent US9145392: 'Imidazole amines as modulators of kinase activity'	4-Amino-6-(4-{4-(4-fluoro-3-methyl-phenyl)-1-[2-(isopropyl-methyl-amino)-ethyl]-1H-imidazol-2-yl}-piperidin-1-yl)-pyrimidine-5-carbonitrile	RPS6KB1 - ribosomal protein S6 kinase B1 (human)	/gene/6198	2.7.11.1	P23443	9606	NULL	NULL	NULL	NULL
389162685	0.0008	1801673	313634201	89442606	6198	NULL	Confirmatory	20230307	0	0	Active	P23443	IC50	NULL	BindingDB	P70S6K Enzyme Assay from US Patent US9145392: 'Imidazole amines as modulators of kinase activity'	4-Amino-6-{4-[1-[2-(cyclopropylmethyl-amino)-ethyl]-4-(4-fluoro-3-methyl-phenyl)-1H-imidazol-2-yl]-piperidin-1-yl}-pyrimidine-5-carbonitrile	RPS6KB1 - ribosomal protein S6 kinase B1 (human)	/gene/6198	2.7.11.1	P23443	9606	NULL	NULL	NULL	NULL
389226551	0.0008	1802711	336291844	89444835	6198	NULL	Confirmatory	20230307	0	0	Active	P23443	IC50	NULL	BindingDB	Enzyme Assay from US Patent US9321760: 'Aminopyrimidine derivatives for use as modulators of kinase activity'	6-[4-[(1S)-2-amino-1-(6-chloropyridin-3-yl)ethyl]piperazin-1-yl]-5-(4-fluorophenyl)pyrimidin-4-amine	RPS6KB1 - ribosomal protein S6 kinase B1 (human)	/gene/6198	2.7.11.1	P23443	9606	NULL	NULL	NULL	NULL
389069220	0.00081	1800352	199996905	46869518	6198	NULL	Confirmatory	20230307	0	0	Active	P23443	IC50	NULL	BindingDB	Enzyme Assay from US Patent US8637532: 'Amino azaheterocyclic carboxamides'	4-(1-{3-[(2-Chloro-pyridine-4-carbonyl)-amino]-phenyl}-2-dimethylamino-ethylamino)-quinazoline-8-carboxylic acid amide	RPS6KB1 - ribosomal protein S6 kinase B1 (human)	/gene/6198	2.7.11.1	P23443	9606	NULL	NULL	NULL	NULL
389070094	0.00082	1800352	199996906	46869519	6198	NULL	Confirmatory	20230307	0	0	Active	P23443	IC50	NULL	BindingDB	Enzyme Assay from US Patent US8637532: 'Amino azaheterocyclic carboxamides'	4-[[1-(3-Benzamidophenyl)-2-(methylamino)ethyl]amino]quinazoline-8-carboxamide	RPS6KB1 - ribosomal protein S6 kinase B1 (human)	/gene/6198	2.7.11.1	P23443	9606	NULL	NULL	NULL	NULL
389067741	0.00084	1800352	199996907	46869520	6198	NULL	Confirmatory	20230307	0	0	Active	P23443	IC50	NULL	BindingDB	Enzyme Assay from US Patent US8637532: 'Amino azaheterocyclic carboxamides'	4-[[1-[3-[(2,6-Difluorobenzoyl)amino]phenyl]-2-(methylamino)ethyl]amino]quinazoline-8-carboxamide	RPS6KB1 - ribosomal protein S6 kinase B1 (human)	/gene/6198	2.7.11.1	P23443	9606	NULL	NULL	NULL	NULL
372325472	0.000871	1710632	123092436	44259	6198	33479660	Confirmatory	20220830	0	0	Active	P23443	IC50	=	ChEMBL	Inhibition of human S6K1 using KKRNRTLTK peptide substrate by radiometric assay	Staurosporine	RPS6KB1 - ribosomal protein S6 kinase B1 (human)	/gene/6198	2.7.11.1	P23443	9606	NULL	NULL	NULL	NULL
389070719	0.00089	1800352	199996908	46869521	6198	NULL	Confirmatory	20230307	0	0	Active	P23443	IC50	NULL	BindingDB	Enzyme Assay from US Patent US8637532: 'Amino azaheterocyclic carboxamides'	4-[[1-(3-Bromophenyl)-2-(dimethylamino)ethyl]amino]quinazoline-8-carboxamide	RPS6KB1 - ribosomal protein S6 kinase B1 (human)	/gene/6198	2.7.11.1	P23443	9606	NULL	NULL	NULL	NULL
388685878	0.0009	1796786	336291833	89442486	6198	NULL	Confirmatory	20230307	0	0	Active	P23443	IC50	NULL	BindingDB	Enzyme Assay from US Patent US9662330: 'Aminopyrimidine derivatives for use as modulators of kinase activity'	6-[4-[2-Amino-1-(4-chloro-3-fluorophenyl)ethyl]piperazin-1-yl]-5-(4-fluorophenyl)pyrimidin-4-amine	RPS6KB1 - ribosomal protein S6 kinase B1 (human)	/gene/6198	2.7.11.1	P23443	9606	NULL	NULL	NULL	NULL
388828325	0.0009	1795700	336291833	89442486	6198	NULL	Confirmatory	20230307	0	0	Active	P23443	IC50	NULL	BindingDB	P70S6K Enzyme Assay from US Patent US10080750: 'Aminopyrimidine derivatives for use as modulators of kinase activity'	6-[4-[2-Amino-1-(4-chloro-3-fluorophenyl)ethyl]piperazin-1-yl]-5-(4-fluorophenyl)pyrimidin-4-amine	RPS6KB1 - ribosomal protein S6 kinase B1 (human)	/gene/6198	2.7.11.1	P23443	9606	NULL	NULL	NULL	NULL
389150089	0.0009	1801673	313633904	71516710	6198	NULL	Confirmatory	20230307	0	0	Active	P23443	IC50	NULL	BindingDB	P70S6K Enzyme Assay from US Patent US9145392: 'Imidazole amines as modulators of kinase activity'	4-Amino-6-{4-[1-(2-azetidin-1-yl-ethyl)-4-(3-chloro-4-fluoro-phenyl)-1H-imidazol-2-yl]-piperidin-1-yl}-pyrimidine-5-carboxylic acid amide	RPS6KB1 - ribosomal protein S6 kinase B1 (human)	/gene/6198	2.7.11.1	P23443	9606	NULL	NULL	NULL	NULL
389151971	0.0009	1801673	313633934	89450710	6198	NULL	Confirmatory	20230307	0	0	Active	P23443	IC50	NULL	BindingDB	P70S6K Enzyme Assay from US Patent US9145392: 'Imidazole amines as modulators of kinase activity'	6-(4-(1-(2-(azetidin-1-yl)ethyl)-4-(4-fluoro-3-(trifluoromethyl)phenyl)-1H-imidazol-2-yl)piperidin-1-yl)-5-(isoxazol-4-yl)pyrimidin-4-amine	RPS6KB1 - ribosomal protein S6 kinase B1 (human)	/gene/6198	2.7.11.1	P23443	9606	NULL	NULL	NULL	NULL
389152830	0.0009	1801673	313634065	89450365	6198	NULL	Confirmatory	20230307	0	0	Active	P23443	IC50	NULL	BindingDB	P70S6K Enzyme Assay from US Patent US9145392: 'Imidazole amines as modulators of kinase activity'	5-Ethenyl-6-[4-[4-(3-fluorophenyl)-1-(2-pyrrolidin-1-ylethyl)imidazol-2-yl]piperidin-1-yl]pyrimidin-4-amine	RPS6KB1 - ribosomal protein S6 kinase B1 (human)	/gene/6198	2.7.11.1	P23443	9606	NULL	NULL	NULL	NULL
389155407	0.0009	1801673	313633980	89450270	6198	NULL	Confirmatory	20230307	0	0	Active	P23443	IC50	NULL	BindingDB	P70S6K Enzyme Assay from US Patent US9145392: 'Imidazole amines as modulators of kinase activity'	4-Amino-6-[4-[4-[4-fluoro-3-(trifluoromethyl)phenyl]-1-piperidin-4-ylimidazol-2-yl]piperidin-1-yl]pyrimidine-5-carbonitrile	RPS6KB1 - ribosomal protein S6 kinase B1 (human)	/gene/6198	2.7.11.1	P23443	9606	NULL	NULL	NULL	NULL
389157621	0.0009	1801673	313634212	89442842	6198	NULL	Confirmatory	20230307	0	0	Active	P23443	IC50	NULL	BindingDB	P70S6K Enzyme Assay from US Patent US9145392: 'Imidazole amines as modulators of kinase activity'	4-Amino-6-{4-[1-(2-cyclopentylamino-ethyl)-4-(4-fluoro-3-methyl-phenyl)-1H-imidazol-2-yl]-piperidin-1-yl}-pyrimidine-5-carbonitrile	RPS6KB1 - ribosomal protein S6 kinase B1 (human)	/gene/6198	2.7.11.1	P23443	9606	NULL	NULL	NULL	NULL
389160623	0.0009	1801673	313634217	89445413	6198	NULL	Confirmatory	20230307	0	0	Active	P23443	IC50	NULL	BindingDB	P70S6K Enzyme Assay from US Patent US9145392: 'Imidazole amines as modulators of kinase activity'	4-Amino-6-{4-[4-(4-fluoro-3-methyl-phenyl)-1-(2-methylamino-ethyl)-1H-imidazol-2-yl]-piperidin-1-yl}-pyrimidine-5-carbonitrile	RPS6KB1 - ribosomal protein S6 kinase B1 (human)	/gene/6198	2.7.11.1	P23443	9606	NULL	NULL	NULL	NULL
389161281	0.0009	1801673	313634063	89450729	6198	NULL	Confirmatory	20230307	0	0	Active	P23443	IC50	NULL	BindingDB	P70S6K Enzyme Assay from US Patent US9145392: 'Imidazole amines as modulators of kinase activity'	5-Chloro-6-[4-[4-(3,4-difluorophenyl)-1-(2-pyrrolidin-1-ylethyl)imidazol-2-yl]piperidin-1-yl]pyrimidin-4-amine	RPS6KB1 - ribosomal protein S6 kinase B1 (human)	/gene/6198	2.7.11.1	P23443	9606	NULL	NULL	NULL	NULL
389162999	0.0009	1801673	313634193	71516735	6198	NULL	Confirmatory	20230307	0	0	Active	P23443	IC50	NULL	BindingDB	P70S6K Enzyme Assay from US Patent US9145392: 'Imidazole amines as modulators of kinase activity'	4-Amino-6-{4-[4-(4-fluoro-3-trifluoromethyl-phenyl)-1-(2-isopropylamino-ethyl)-1H-imidazol-2-yl]-piperidin-1-yl}-pyrimidine-5-carboxylic acid amide	RPS6KB1 - ribosomal protein S6 kinase B1 (human)	/gene/6198	2.7.11.1	P23443	9606	NULL	NULL	NULL	NULL
389224945	0.0009	1802711	336291833	89442486	6198	NULL	Confirmatory	20230307	0	0	Active	P23443	IC50	NULL	BindingDB	Enzyme Assay from US Patent US9321760: 'Aminopyrimidine derivatives for use as modulators of kinase activity'	6-[4-[2-Amino-1-(4-chloro-3-fluorophenyl)ethyl]piperazin-1-yl]-5-(4-fluorophenyl)pyrimidin-4-amine	RPS6KB1 - ribosomal protein S6 kinase B1 (human)	/gene/6198	2.7.11.1	P23443	9606	NULL	NULL	NULL	NULL
389067735	0.00095	1800352	199996909	66762174	6198	NULL	Confirmatory	20230307	0	0	Active	P23443	IC50	NULL	BindingDB	Enzyme Assay from US Patent US8637532: 'Amino azaheterocyclic carboxamides'	4-[[1-(3-Fluorophenyl)-2-(methylamino)ethyl]amino]quinazoline-8-carboxamide	RPS6KB1 - ribosomal protein S6 kinase B1 (human)	/gene/6198	2.7.11.1	P23443	9606	NULL	NULL	NULL	NULL
389067255	0.00099	1800352	199996910	46869576	6198	NULL	Confirmatory	20230307	0	0	Active	P23443	IC50	NULL	BindingDB	Enzyme Assay from US Patent US8637532: 'Amino azaheterocyclic carboxamides'	4-[[1-[3-[(3-Fluoro-4-methoxybenzoyl)amino]phenyl]-2-(methylamino)ethyl]amino]quinazoline-8-carboxamide	RPS6KB1 - ribosomal protein S6 kinase B1 (human)	/gene/6198	2.7.11.1	P23443	9606	NULL	NULL	NULL	NULL
155775372	0.001	468535	103743974	44622839	6198	19632115	Confirmatory	20220830	0	0	Active	P23443	Ki	<	ChEMBL	Inhibition of p70S6K assessed as decrease in NADH absorbance at 340 nm in the presence of	2-(4-amino-1,2,5-oxadiazol-3-yl)-1-cyclobutyl-1H-benzo[d]imidazol-5-ol	RPS6KB1 - ribosomal protein S6 kinase B1 (human)	/gene/6198	2.7.11.1	P23443	9606	NULL	NULL	NULL	NULL
155775377	0.001	468535	103744038	44622840	6198	19632115	Confirmatory	20220830	0	0	Active	P23443	Ki	<	ChEMBL	Inhibition of p70S6K assessed as decrease in NADH absorbance at 340 nm in the presence of	4-(5-amino-1-cyclobutyl-1H-benzo[d]imidazol-2-yl)-1,2,5-oxadiazol-3-amine	RPS6KB1 - ribosomal protein S6 kinase B1 (human)	/gene/6198	2.7.11.1	P23443	9606	NULL	NULL	NULL	NULL
204404116	0.001	578736	124964833	52938983	6198	21353571	Confirmatory	20220830	0	0	Active	P23443	IC50	<	ChEMBL	inhibition of p70S6K	N-(5-Amino-1-(4-methoxybenzyl)-1H-pyrazol-4-yl)-5-(3-(4-chloro-3-(trifluoromethyl)phenyl)ureido)-2-methylbenzamide	RPS6KB1 - ribosomal protein S6 kinase B1 (human)	/gene/6198	2.7.11.1	P23443	9606	NULL	NULL	NULL	NULL
321518697	0.001	656958	160688342	67161433	6198	22450127	Confirmatory	20220830	0	0	Active	P23443	IC50	=	ChEMBL	Inhibition of p70S6K after 3 hrs by luciferase based chemiluminescence assay	3-[4-(3-bromo-2H-pyrazolo[3,4-d]pyrimidin-4-yl)piperazin-1-yl]-2-methyl-5-(2-methylpropoxy)-N-(2-pyrrolidin-1-ylethyl)aniline	RPS6KB1 - ribosomal protein S6 kinase B1 (human)	/gene/6198	2.7.11.1	P23443	9606	NULL	NULL	NULL	NULL
321519249	0.001	656958	160693823	67162514	6198	22450127	Confirmatory	20220830	0	0	Active	P23443	IC50	=	ChEMBL	Inhibition of p70S6K after 3 hrs by luciferase based chemiluminescence assay	3-[4-(3-Bromo-1H-pyrazolo[3,4-d]pyrimidin-4-yl)-1-piperazinyl]-4-methyl-N-phenyl-5-[[2-(1-pyrrolidinyl)ethyl]amino]benzamide	RPS6KB1 - ribosomal protein S6 kinase B1 (human)	/gene/6198	2.7.11.1	P23443	9606	NULL	NULL	NULL	NULL
321519252	0.001	656958	160683003	67161469	6198	22450127	Confirmatory	20220830	0	0	Active	P23443	IC50	=	ChEMBL	Inhibition of p70S6K after 3 hrs by luciferase based chemiluminescence assay	3-[4-(3-bromo-2H-pyrazolo[3,4-d]pyrimidin-4-yl)piperazin-1-yl]-2-methyl-5-(3-methyl-1,2,4-oxadiazol-5-yl)-N-(2-pyrrolidin-1-ylethyl)aniline	RPS6KB1 - ribosomal protein S6 kinase B1 (human)	/gene/6198	2.7.11.1	P23443	9606	NULL	NULL	NULL	NULL
321519254	0.001	656958	160672347	67160938	6198	22450127	Confirmatory	20220830	0	0	Active	P23443	IC50	=	ChEMBL	Inhibition of p70S6K after 3 hrs by luciferase based chemiluminescence assay	1-[3-[4-(3-bromo-2H-pyrazolo[3,4-d]pyrimidin-4-yl)piperazin-1-yl]-4-methyl-5-(2-pyrrolidin-1-ylethylamino)phenyl]propan-1-one	RPS6KB1 - ribosomal protein S6 kinase B1 (human)	/gene/6198	2.7.11.1	P23443	9606	NULL	NULL	NULL	NULL
321526191	0.001	659388	160672892	16121514	6198	22521647	Confirmatory	20220830	0	0	Active	P23443	Kd	<	ChEMBL	Displacement of fluorescent-ARC-583/ARC-1042/ARC-1059 from His6-tagged recombinant human p70S6K by fluorescence anisotropy assay	N-[(1R)-4-carbamimidamido-1-{[(1R)-4-carbamimidamido-1-{[(1R)-4-carbamimidamido-1-{[(1R)-4-carbamimidamido-1-{[(1R)-4-carbamimidamido-1-{[(1R)-4-carbamimidamido-1-carbamoylbutyl]carbamoyl}butyl]carbamoyl}butyl]carbamoyl}butyl]carbamoyl}butyl]carbamoyl}butyl]-6-{[2-(isoquinoline-5-sulfonamido)ethyl]amino}hexanamide	RPS6KB1 - ribosomal protein S6 kinase B1 (human)	/gene/6198	2.7.11.1	P23443	9606	NULL	NULL	NULL	NULL
342822330	0.001	1119791	242612930	72698602	6198	23275831	Confirmatory	20220830	0	0	Active	P23443	IC50	<	ChEMBL	Inhibition of p70S6K (unknown origin)	1-[(3-Hydroxyphenyl)methyl]-3-(4-pyridin-4-yl-1,3-thiazol-2-yl)urea;methanesulfonic acid	RPS6KB1 - ribosomal protein S6 kinase B1 (human)	/gene/6198	2.7.11.1	P23443	9606	NULL	NULL	NULL	NULL
355618901	0.001	1300788	123092436	44259	6198	27089211	Confirmatory	20220830	0	0	Active	P23443	IC50	=	ChEMBL	Inhibition of P70S6K (unknown origin) by mobility shift assay	Staurosporine	RPS6KB1 - ribosomal protein S6 kinase B1 (human)	/gene/6198	2.7.11.1	P23443	9606	NULL	NULL	NULL	NULL
388908437	0.001	1797970	402361887	81689829	6198	NULL	Confirmatory	20230307	0	0	Active	P23443	IC50	<	BindingDB	Enzyme Assay from US Patent US9867826: 'Heterocycles as modulators of kinase activity'	4-Amino-6-{(3R,4S)-4-[1-(2-azetidin-1-yl-ethyl)-4-(4-fluoro-3-trifluoromethyl-phenyl)-1H-imidazol-2-yl]-3-fluoro-piperidin-1-yl}-pyrimidine-5-carbonitrile	RPS6KB1 - ribosomal protein S6 kinase B1 (human)	/gene/6198	2.7.11.1	P23443	9606	NULL	NULL	NULL	NULL
388908986	0.001	1797970	402361888	86270206	6198	NULL	Confirmatory	20230307	0	0	Active	P23443	IC50	<	BindingDB	Enzyme Assay from US Patent US9867826: 'Heterocycles as modulators of kinase activity'	4-amino-6-[(3R,4S)-4-[1-[2-(azetidin-1-yl)ethyl]-4-[4-fluoro-3-(trifluoromethyl)phenyl]imidazol-2-yl]-3-fluoro-1-piperidyl]pyrimidine-5-carboxamide	RPS6KB1 - ribosomal protein S6 kinase B1 (human)	/gene/6198	2.7.11.1	P23443	9606	NULL	NULL	NULL	NULL
388908999	0.001	1797970	402361898	86267362	6198	NULL	Confirmatory	20230307	0	0	Active	P23443	IC50	<	BindingDB	Enzyme Assay from US Patent US9867826: 'Heterocycles as modulators of kinase activity'	6-{3,4-cis-4-[1-(2-Azetidin-1-yl-ethyl)-4-(4-fluoro-3-trifluoromethyl-phenyl)-1H-imidazol-2-yl]-3-fluoro-piperidin-1-yl}-5-chloro-pyrimidin-4-ylamine	RPS6KB1 - ribosomal protein S6 kinase B1 (human)	/gene/6198	2.7.11.1	P23443	9606	NULL	NULL	NULL	NULL
389067736	0.001	1800352	199996911	66763122	6198	NULL	Confirmatory	20230307	0	0	Active	P23443	IC50	NULL	BindingDB	Enzyme Assay from US Patent US8637532: 'Amino azaheterocyclic carboxamides'	4-[[2-(Dimethylamino)-1-[3-[[2-fluoro-4-(trifluoromethyl)benzoyl]amino]phenyl]ethyl]amino]quinazoline-8-carboxamide	RPS6KB1 - ribosomal protein S6 kinase B1 (human)	/gene/6198	2.7.11.1	P23443	9606	NULL	NULL	NULL	NULL
389070979	0.001	1800352	199996912	46869578	6198	NULL	Confirmatory	20230307	0	0	Active	P23443	IC50	NULL	BindingDB	Enzyme Assay from US Patent US8637532: 'Amino azaheterocyclic carboxamides'	4-[[2-(Dimethylamino)-1-[3-[[2-(dimethylamino)pyridine-4-carbonyl]amino]phenyl]ethyl]amino]quinazoline-8-carboxamide	RPS6KB1 - ribosomal protein S6 kinase B1 (human)	/gene/6198	2.7.11.1	P23443	9606	NULL	NULL	NULL	NULL
389150078	0.001	1801673	313633900	89445381	6198	NULL	Confirmatory	20230307	0	0	Active	P23443	IC50	NULL	BindingDB	P70S6K Enzyme Assay from US Patent US9145392: 'Imidazole amines as modulators of kinase activity'	4-Amino-6-{4-[1-(2-azetidin-1-yl-ethyl)-4-(3-chloro-4-fluoro-phenyl)-1H-imidazol-2-yl]-piperidin-1-yl}-pyrimidine-5-carbonitrile	RPS6KB1 - ribosomal protein S6 kinase B1 (human)	/gene/6198	2.7.11.1	P23443	9606	NULL	NULL	NULL	NULL
389151460	0.001	1801673	313633945	89442607	6198	NULL	Confirmatory	20230307	0	0	Active	P23443	IC50	NULL	BindingDB	P70S6K Enzyme Assay from US Patent US9145392: 'Imidazole amines as modulators of kinase activity'	4-amino-6-(4-(1-(2-(azetidin-1-yl)ethyl)-4-(4-fluoro-3-methoxyphenyl)-1H-imidazol-2-yl)piperidin-1-yl)pyrimidine-5-carbonitrile	RPS6KB1 - ribosomal protein S6 kinase B1 (human)	/gene/6198	2.7.11.1	P23443	9606	NULL	NULL	NULL	NULL
389151982	0.001	1801673	313633952	89450711	6198	NULL	Confirmatory	20230307	0	0	Active	P23443	IC50	NULL	BindingDB	P70S6K Enzyme Assay from US Patent US9145392: 'Imidazole amines as modulators of kinase activity'	5-Bromo-6-[4-[1-[2-(3-chloropropylamino)ethyl]-4-[2-(trifluoromethyl)pyridin-4-yl]imidazol-2-yl]piperidin-1-yl]pyrimidin-4-amine	RPS6KB1 - ribosomal protein S6 kinase B1 (human)	/gene/6198	2.7.11.1	P23443	9606	NULL	NULL	NULL	NULL
389154544	0.001	1801673	313633946	89442679	6198	NULL	Confirmatory	20230307	0	0	Active	P23443	IC50	NULL	BindingDB	P70S6K Enzyme Assay from US Patent US9145392: 'Imidazole amines as modulators of kinase activity'	4-amino-6-(4-(1-(2-(azetidin-1-yl)ethyl)-4-(4-fluoro-3-methoxyphenyl)-1H-imidazol-2-yl)piperidin-1-yl)pyrimidine-5-carboxamide	RPS6KB1 - ribosomal protein S6 kinase B1 (human)	/gene/6198	2.7.11.1	P23443	9606	NULL	NULL	NULL	NULL
389159358	0.001	1801673	313634108	117704710	6198	NULL	Confirmatory	20230307	0	0	Active	P23443	IC50	NULL	BindingDB	P70S6K Enzyme Assay from US Patent US9145392: 'Imidazole amines as modulators of kinase activity'	4-Amino-6-[4-[1-[2-(azetidin-1-yl)ethyl]-4-[4-fluoro-3-(trifluoromethyl)phenyl]imidazol-2-yl]piperidin-1-yl]pyrimidine-5-carbaldehyde	RPS6KB1 - ribosomal protein S6 kinase B1 (human)	/gene/6198	2.7.11.1	P23443	9606	NULL	NULL	NULL	NULL
389161982	0.001	1801673	313634116	89450751	6198	NULL	Confirmatory	20230307	0	0	Active	P23443	IC50	NULL	BindingDB	P70S6K Enzyme Assay from US Patent US9145392: 'Imidazole amines as modulators of kinase activity'	6-[4-[1-[2-(Dimethylamino)ethyl]-4-(4-fluoro-3-methylphenyl)imidazol-2-yl]piperidin-1-yl]-5-ethoxypyrimidin-4-amine	RPS6KB1 - ribosomal protein S6 kinase B1 (human)	/gene/6198	2.7.11.1	P23443	9606	NULL	NULL	NULL	NULL
389067728	0.0011	1800352	199996915	46869637	6198	NULL	Confirmatory	20230307	0	0	Active	P23443	IC50	NULL	BindingDB	Enzyme Assay from US Patent US8637532: 'Amino azaheterocyclic carboxamides'	4-[[1-(3-Chlorophenyl)-2-(dimethylamino)ethyl]amino]quinazoline-8-carboxamide	RPS6KB1 - ribosomal protein S6 kinase B1 (human)	/gene/6198	2.7.11.1	P23443	9606	NULL	NULL	NULL	NULL
389067738	0.0011	1800352	199996914	46869580	6198	NULL	Confirmatory	20230307	0	0	Active	P23443	IC50	NULL	BindingDB	Enzyme Assay from US Patent US8637532: 'Amino azaheterocyclic carboxamides'	4-[[2-(Dimethylamino)-1-[3-[(5-pyrrolidin-1-ylpyridine-3-carbonyl)amino]phenyl]ethyl]amino]quinazoline-8-carboxamide	RPS6KB1 - ribosomal protein S6 kinase B1 (human)	/gene/6198	2.7.11.1	P23443	9606	NULL	NULL	NULL	NULL
389068387	0.0011	1800352	199996913	46869579	6198	NULL	Confirmatory	20230307	0	0	Active	P23443	IC50	NULL	BindingDB	Enzyme Assay from US Patent US8637532: 'Amino azaheterocyclic carboxamides'	4-[[1-[3-[(4-Methoxybenzoyl)amino]phenyl]-2-(methylamino)ethyl]amino]quinazoline-8-carboxamide	RPS6KB1 - ribosomal protein S6 kinase B1 (human)	/gene/6198	2.7.11.1	P23443	9606	NULL	NULL	NULL	NULL
389153794	0.0011	1801673	313633969	71516689	6198	NULL	Confirmatory	20230307	0	0	Active	P23443	IC50	NULL	BindingDB	P70S6K Enzyme Assay from US Patent US9145392: 'Imidazole amines as modulators of kinase activity'	6-[4-[1-[2-(Azetidin-1-yl)ethyl]-4-[2-(trifluoromethyl)pyridin-4-yl]imidazol-2-yl]piperidin-1-yl]-5-chloropyrimidin-4-amine	RPS6KB1 - ribosomal protein S6 kinase B1 (human)	/gene/6198	2.7.11.1	P23443	9606	NULL	NULL	NULL	NULL
389155422	0.0011	1801673	313634005	117700616	6198	NULL	Confirmatory	20230307	0	0	Active	P23443	IC50	NULL	BindingDB	P70S6K Enzyme Assay from US Patent US9145392: 'Imidazole amines as modulators of kinase activity'	6-[4-[1-[2-(Azetidin-1-yl)ethyl]-4-(2-propan-2-ylpyridin-4-yl)imidazol-2-yl]piperidin-1-yl]-5-chloropyrimidin-4-amine	RPS6KB1 - ribosomal protein S6 kinase B1 (human)	/gene/6198	2.7.11.1	P23443	9606	NULL	NULL	NULL	NULL
389157083	0.0011	1801673	313634058	89450326	6198	NULL	Confirmatory	20230307	0	0	Active	P23443	IC50	NULL	BindingDB	P70S6K Enzyme Assay from US Patent US9145392: 'Imidazole amines as modulators of kinase activity'	6-[4-[4-(3,4-Difluorophenyl)-1-(2-pyrrolidin-1-ylethyl)imidazol-2-yl]piperidin-1-yl]-5-ethylpyrimidin-4-amine	RPS6KB1 - ribosomal protein S6 kinase B1 (human)	/gene/6198	2.7.11.1	P23443	9606	NULL	NULL	NULL	NULL
389157624	0.0011	1801673	313634204	89442851	6198	NULL	Confirmatory	20230307	0	0	Active	P23443	IC50	NULL	BindingDB	P70S6K Enzyme Assay from US Patent US9145392: 'Imidazole amines as modulators of kinase activity'	4-Amino-6-{4-[1-(2-cyclopentylamino-ethyl)-4-(4-fluoro-3-trifluoromethyl-phenyl)-1H-imidazol-2-yl]-piperidin-1-yl}-pyrimidine-5-carbonitrile	RPS6KB1 - ribosomal protein S6 kinase B1 (human)	/gene/6198	2.7.11.1	P23443	9606	NULL	NULL	NULL	NULL
389158442	0.0011	1801673	313633964	71516711	6198	NULL	Confirmatory	20230307	0	0	Active	P23443	IC50	NULL	BindingDB	P70S6K Enzyme Assay from US Patent US9145392: 'Imidazole amines as modulators of kinase activity'	6-[4-[1-(2-Aminoethyl)-4-[4-fluoro-3-(trifluoromethyl)phenyl]imidazol-2-yl]piperidin-1-yl]-5-ethylpyrimidin-4-amine	RPS6KB1 - ribosomal protein S6 kinase B1 (human)	/gene/6198	2.7.11.1	P23443	9606	NULL	NULL	NULL	NULL
389159365	0.0011	1801673	313634014	89450713	6198	NULL	Confirmatory	20230307	0	0	Active	P23443	IC50	NULL	BindingDB	P70S6K Enzyme Assay from US Patent US9145392: 'Imidazole amines as modulators of kinase activity'	6-[4-[1-(Azetidin-3-ylmethyl)-4-(4-fluoro-3-methylphenyl)imidazol-2-yl]piperidin-1-yl]-5-propan-2-ylpyrimidin-4-amine	RPS6KB1 - ribosomal protein S6 kinase B1 (human)	/gene/6198	2.7.11.1	P23443	9606	NULL	NULL	NULL	NULL
389160615	0.0011	1801673	313634181	89442547	6198	NULL	Confirmatory	20230307	0	0	Active	P23443	IC50	NULL	BindingDB	P70S6K Enzyme Assay from US Patent US9145392: 'Imidazole amines as modulators of kinase activity'	4-Amino-6-{4-[1-[2-(cyclopropylmethyl-amino)-ethyl]-4-(4-fluoro-3-trifluoromethyl-phenyl)-1H-imidazol-2-yl]-piperidin-1-yl}-pyrimidine-5-carbonitrile	RPS6KB1 - ribosomal protein S6 kinase B1 (human)	/gene/6198	2.7.11.1	P23443	9606	NULL	NULL	NULL	NULL
389064562	0.0012	1800352	199996716	46869704	6198	NULL	Confirmatory	20230307	0	0	Active	P23443	IC50	NULL	BindingDB	Enzyme Assay from US Patent US8637532: 'Amino azaheterocyclic carboxamides'	4-[[2-Amino-1-[3-[(4-fluorobenzoyl)amino]phenyl]ethyl]amino]quinazoline-8-carboxamide	RPS6KB1 - ribosomal protein S6 kinase B1 (human)	/gene/6198	2.7.11.1	P23443	9606	NULL	NULL	NULL	NULL
389066585	0.0012	1800352	199996859	66763666	6198	NULL	Confirmatory	20230307	0	0	Active	P23443	IC50	NULL	BindingDB	Enzyme Assay from US Patent US8637532: 'Amino azaheterocyclic carboxamides'	4-[[4-Chloro-3-(trifluoromethyl)phenyl]methylamino]quinazoline-8-carboxamide	RPS6KB1 - ribosomal protein S6 kinase B1 (human)	/gene/6198	2.7.11.1	P23443	9606	NULL	NULL	NULL	NULL
389152835	0.0012	1801673	313633899	89443028	6198	NULL	Confirmatory	20230307	0	0	Active	P23443	IC50	NULL	BindingDB	P70S6K Enzyme Assay from US Patent US9145392: 'Imidazole amines as modulators of kinase activity'	4-Amino-6-{4-[1-(2-azetidin-1-yl-ethyl)-4-(4-fluoro-3-trifluoromethyl-phenyl)-1H-imidazol-2-yl]-piperidin-1-yl}-pyrimidine-5-carbonitrile	RPS6KB1 - ribosomal protein S6 kinase B1 (human)	/gene/6198	2.7.11.1	P23443	9606	NULL	NULL	NULL	NULL
389160618	0.0012	1801673	313634002	117704685	6198	NULL	Confirmatory	20230307	0	0	Active	P23443	IC50	NULL	BindingDB	P70S6K Enzyme Assay from US Patent US9145392: 'Imidazole amines as modulators of kinase activity'	6-[4-[1-[2-(Azetidin-1-yl)ethyl]-4-(4-fluoro-3-methylphenyl)imidazol-2-yl]piperidin-1-yl]-5-ethoxypyrimidin-4-amine	RPS6KB1 - ribosomal protein S6 kinase B1 (human)	/gene/6198	2.7.11.1	P23443	9606	NULL	NULL	NULL	NULL
254460639	0.0013	624906	123092436	44259	6198	22037378	Confirmatory	20220830	0	0	Active	P23443	Kd	=	ChEMBL	Binding constant for S6K1 kinase domain	Staurosporine	RPS6KB1 - ribosomal protein S6 kinase B1 (human)	/gene/6198	2.7.11.1	P23443	9606	NULL	NULL	NULL	NULL
388686272	0.0013	1796786	336291831	89446689	6198	NULL	Confirmatory	20230307	0	0	Active	P23443	IC50	NULL	BindingDB	Enzyme Assay from US Patent US9662330: 'Aminopyrimidine derivatives for use as modulators of kinase activity'	6-[4-[2-Amino-1-(4-chlorophenyl)ethyl]piperazin-1-yl]-5-(4-fluorophenyl)pyrimidin-4-amine	RPS6KB1 - ribosomal protein S6 kinase B1 (human)	/gene/6198	2.7.11.1	P23443	9606	NULL	NULL	NULL	NULL
388828688	0.0013	1795700	336291831	89446689	6198	NULL	Confirmatory	20230307	0	0	Active	P23443	IC50	NULL	BindingDB	P70S6K Enzyme Assay from US Patent US10080750: 'Aminopyrimidine derivatives for use as modulators of kinase activity'	6-[4-[2-Amino-1-(4-chlorophenyl)ethyl]piperazin-1-yl]-5-(4-fluorophenyl)pyrimidin-4-amine	RPS6KB1 - ribosomal protein S6 kinase B1 (human)	/gene/6198	2.7.11.1	P23443	9606	NULL	NULL	NULL	NULL
389066592	0.0013	1800352	199996917	46869641	6198	NULL	Confirmatory	20230307	0	0	Active	P23443	IC50	NULL	BindingDB	Enzyme Assay from US Patent US8637532: 'Amino azaheterocyclic carboxamides'	5-Methoxy-4-[[2-(methylamino)-1-phenylethyl]amino]quinazoline-8-carboxamide	RPS6KB1 - ribosomal protein S6 kinase B1 (human)	/gene/6198	2.7.11.1	P23443	9606	NULL	NULL	NULL	NULL
389068390	0.0013	1800352	199996916	46869639	6198	NULL	Confirmatory	20230307	0	0	Active	P23443	IC50	NULL	BindingDB	Enzyme Assay from US Patent US8637532: 'Amino azaheterocyclic carboxamides'	4-[[2-(Dimethylamino)-1-[3-[(4-methoxybenzoyl)amino]phenyl]ethyl]amino]quinazoline-8-carboxamide	RPS6KB1 - ribosomal protein S6 kinase B1 (human)	/gene/6198	2.7.11.1	P23443	9606	NULL	NULL	NULL	NULL
389068398	0.0013	1800352	199996918	46869642	6198	NULL	Confirmatory	20230307	0	0	Active	P23443	IC50	NULL	BindingDB	Enzyme Assay from US Patent US8637532: 'Amino azaheterocyclic carboxamides'	4-[[1-(4-Methoxyphenyl)-2-(methylamino)ethyl]amino]quinazoline-8-carboxamide	RPS6KB1 - ribosomal protein S6 kinase B1 (human)	/gene/6198	2.7.11.1	P23443	9606	NULL	NULL	NULL	NULL
389151983	0.0013	1801673	313633994	89450434	6198	NULL	Confirmatory	20230307	0	0	Active	P23443	IC50	NULL	BindingDB	P70S6K Enzyme Assay from US Patent US9145392: 'Imidazole amines as modulators of kinase activity'	4-Amino-6-[4-[1-[2-(methylamino)ethyl]-4-[2-(trifluoromethyl)pyridin-4-yl]imidazol-2-yl]piperidin-1-yl]pyrimidine-5-carbonitrile	RPS6KB1 - ribosomal protein S6 kinase B1 (human)	/gene/6198	2.7.11.1	P23443	9606	NULL	NULL	NULL	NULL
389154545	0.0013	1801673	313634117	89450737	6198	NULL	Confirmatory	20230307	0	0	Active	P23443	IC50	NULL	BindingDB	P70S6K Enzyme Assay from US Patent US9145392: 'Imidazole amines as modulators of kinase activity'	6-[4-[1-[2-(Dimethylamino)ethyl]-4-(4-fluoro-3-methylphenyl)imidazol-2-yl]piperidin-1-yl]-5-propan-2-yloxypyrimidin-4-amine	RPS6KB1 - ribosomal protein S6 kinase B1 (human)	/gene/6198	2.7.11.1	P23443	9606	NULL	NULL	NULL	NULL
389156222	0.0013	1801673	313634113	89450748	6198	NULL	Confirmatory	20230307	0	0	Active	P23443	IC50	NULL	BindingDB	P70S6K Enzyme Assay from US Patent US9145392: 'Imidazole amines as modulators of kinase activity'	6-[4-[4-(3-Chloro-4-fluorophenyl)-1-(2-pyrrolidin-1-ylethyl)imidazol-2-yl]piperidin-1-yl]-5-propan-2-yloxypyrimidin-4-amine	RPS6KB1 - ribosomal protein S6 kinase B1 (human)	/gene/6198	2.7.11.1	P23443	9606	NULL	NULL	NULL	NULL
389157077	0.0013	1801673	313634051	89450465	6198	NULL	Confirmatory	20230307	0	0	Active	P23443	IC50	NULL	BindingDB	P70S6K Enzyme Assay from US Patent US9145392: 'Imidazole amines as modulators of kinase activity'	5-Bromo-6-[4-[4-(3,4-difluorophenyl)-1-(2-pyrrolidin-1-ylethyl)imidazol-2-yl]piperidin-1-yl]pyrimidin-4-amine	RPS6KB1 - ribosomal protein S6 kinase B1 (human)	/gene/6198	2.7.11.1	P23443	9606	NULL	NULL	NULL	NULL
389159368	0.0013	1801673	313634145	117700493	6198	NULL	Confirmatory	20230307	0	0	Active	P23443	IC50	NULL	BindingDB	P70S6K Enzyme Assay from US Patent US9145392: 'Imidazole amines as modulators of kinase activity'	4-Amino-6-[4-[1-[2-(azetidin-1-yl)ethyl]-4-(3-chloro-4-methylphenyl)imidazol-2-yl]piperidin-1-yl]pyrimidine-5-carbonitrile	RPS6KB1 - ribosomal protein S6 kinase B1 (human)	/gene/6198	2.7.11.1	P23443	9606	NULL	NULL	NULL	NULL
389160610	0.0013	1801673	313633991	89442770	6198	NULL	Confirmatory	20230307	0	0	Active	P23443	IC50	NULL	BindingDB	P70S6K Enzyme Assay from US Patent US9145392: 'Imidazole amines as modulators of kinase activity'	5-Bromo-6-[4-[1-[2-(methylamino)ethyl]-4-[2-(trifluoromethyl)pyridin-4-yl]imidazol-2-yl]piperidin-1-yl]pyrimidin-4-amine	RPS6KB1 - ribosomal protein S6 kinase B1 (human)	/gene/6198	2.7.11.1	P23443	9606	NULL	NULL	NULL	NULL
389160625	0.0013	1801673	313634203	89442558	6198	NULL	Confirmatory	20230307	0	0	Active	P23443	IC50	NULL	BindingDB	P70S6K Enzyme Assay from US Patent US9145392: 'Imidazole amines as modulators of kinase activity'	4-Amino-6-{4-[4-(4-fluoro-3-methyl-phenyl)-1-(2-isopropylamino-ethyl)-1H-imidazol-2-yl]-piperidin-1-yl}-pyrimidine-5-carbonitrile	RPS6KB1 - ribosomal protein S6 kinase B1 (human)	/gene/6198	2.7.11.1	P23443	9606	NULL	NULL	NULL	NULL
389162691	0.0013	1801673	313634198	89442774	6198	NULL	Confirmatory	20230307	0	0	Active	P23443	IC50	NULL	BindingDB	P70S6K Enzyme Assay from US Patent US9145392: 'Imidazole amines as modulators of kinase activity'	4-Amino-6-{4-[1-(2-tert-butylamino-ethyl)-4-(4-fluoro-3-trifluoromethyl-phenyl)-1H-imidazol-2-yl]-piperidin-1-yl}-pyrimidine-5-carbonitrile	RPS6KB1 - ribosomal protein S6 kinase B1 (human)	/gene/6198	2.7.11.1	P23443	9606	NULL	NULL	NULL	NULL
389225733	0.0013	1802711	336291831	89446689	6198	NULL	Confirmatory	20230307	0	0	Active	P23443	IC50	NULL	BindingDB	Enzyme Assay from US Patent US9321760: 'Aminopyrimidine derivatives for use as modulators of kinase activity'	6-[4-[2-Amino-1-(4-chlorophenyl)ethyl]piperazin-1-yl]-5-(4-fluorophenyl)pyrimidin-4-amine	RPS6KB1 - ribosomal protein S6 kinase B1 (human)	/gene/6198	2.7.11.1	P23443	9606	NULL	NULL	NULL	NULL
388686265	0.0014	1796786	336291854	71516559	6198	NULL	Confirmatory	20230307	0	0	Active	P23443	IC50	NULL	BindingDB	Enzyme Assay from US Patent US9662330: 'Aminopyrimidine derivatives for use as modulators of kinase activity'	6-[4-[2-amino-1-[4-(trifluoromethoxy)phenyl]ethyl]piperazin-1-yl]-5-(1H-pyrazol-4-yl)pyrimidin-4-amine	RPS6KB1 - ribosomal protein S6 kinase B1 (human)	/gene/6198	2.7.11.1	P23443	9606	NULL	NULL	NULL	NULL
388828677	0.0014	1795700	336291854	71516559	6198	NULL	Confirmatory	20230307	0	0	Active	P23443	IC50	NULL	BindingDB	P70S6K Enzyme Assay from US Patent US10080750: 'Aminopyrimidine derivatives for use as modulators of kinase activity'	6-[4-[2-amino-1-[4-(trifluoromethoxy)phenyl]ethyl]piperazin-1-yl]-5-(1H-pyrazol-4-yl)pyrimidin-4-amine	RPS6KB1 - ribosomal protein S6 kinase B1 (human)	/gene/6198	2.7.11.1	P23443	9606	NULL	NULL	NULL	NULL
389065626	0.0014	1800352	199996919	68080782	6198	NULL	Confirmatory	20230307	0	0	Active	P23443	IC50	NULL	BindingDB	Enzyme Assay from US Patent US8637532: 'Amino azaheterocyclic carboxamides'	10-[[2-(Methylamino)-1-[3-[[4-(trifluoromethoxy)benzoyl]amino]phenyl]ethyl]amino]-1,3-diazecine-5-carboxamide	RPS6KB1 - ribosomal protein S6 kinase B1 (human)	/gene/6198	2.7.11.1	P23443	9606	NULL	NULL	NULL	NULL
389069228	0.0014	1800352	199996920	46869703	6198	NULL	Confirmatory	20230307	0	0	Active	P23443	IC50	NULL	BindingDB	Enzyme Assay from US Patent US8637532: 'Amino azaheterocyclic carboxamides'	4-[[1-(4-Chlorophenyl)-2-(dimethylamino)ethyl]amino]-6-methoxyquinazoline-8-carboxamide	RPS6KB1 - ribosomal protein S6 kinase B1 (human)	/gene/6198	2.7.11.1	P23443	9606	NULL	NULL	NULL	NULL
389150784	0.0014	1801673	313633864	89445387	6198	NULL	Confirmatory	20230307	0	0	Active	P23443	IC50	NULL	BindingDB	P70S6K Enzyme Assay from US Patent US9145392: 'Imidazole amines as modulators of kinase activity'	6-{4-[4-(4-Fluoro-3-trifluoromethyl-phenyl)-1-methyl-1H-imidazol-2-yl]-piperidin-1-yl}-5-pyridin-4-yl-pyrimidin-4-ylamine	RPS6KB1 - ribosomal protein S6 kinase B1 (human)	/gene/6198	2.7.11.1	P23443	9606	NULL	NULL	NULL	NULL
389155415	0.0014	1801673	313634053	89450324	6198	NULL	Confirmatory	20230307	0	0	Active	P23443	IC50	NULL	BindingDB	P70S6K Enzyme Assay from US Patent US9145392: 'Imidazole amines as modulators of kinase activity'	5-Bromo-6-[4-[4-(3-fluorophenyl)-1-(2-pyrrolidin-1-ylethyl)imidazol-2-yl]piperidin-1-yl]pyrimidin-4-amine	RPS6KB1 - ribosomal protein S6 kinase B1 (human)	/gene/6198	2.7.11.1	P23443	9606	NULL	NULL	NULL	NULL
389156228	0.0014	1801673	313634052	117704696	6198	NULL	Confirmatory	20230307	0	0	Active	P23443	IC50	NULL	BindingDB	P70S6K Enzyme Assay from US Patent US9145392: 'Imidazole amines as modulators of kinase activity'	5-Bromo-6-[4-[4-(4-fluorophenyl)-1-(2-pyrrolidin-1-ylethyl)imidazol-2-yl]piperidin-1-yl]pyrimidin-4-amine	RPS6KB1 - ribosomal protein S6 kinase B1 (human)	/gene/6198	2.7.11.1	P23443	9606	NULL	NULL	NULL	NULL
389158456	0.0014	1801673	313634092	117704704	6198	NULL	Confirmatory	20230307	0	0	Active	P23443	IC50	NULL	BindingDB	P70S6K Enzyme Assay from US Patent US9145392: 'Imidazole amines as modulators of kinase activity'	5-Bromo-6-[4-[4-(3-chloro-4-fluorophenyl)-1-(2-pyrrolidin-1-ylethyl)imidazol-2-yl]piperidin-1-yl]pyrimidin-4-amine	RPS6KB1 - ribosomal protein S6 kinase B1 (human)	/gene/6198	2.7.11.1	P23443	9606	NULL	NULL	NULL	NULL
389160617	0.0014	1801673	313634187	71516712	6198	NULL	Confirmatory	20230307	0	0	Active	P23443	IC50	NULL	BindingDB	P70S6K Enzyme Assay from US Patent US9145392: 'Imidazole amines as modulators of kinase activity'	4-Amino-6-(4-{4-(4-fluoro-3-trifluoromethyl-phenyl)-1-[2-(2-methoxy-ethylamino)-ethyl]-1H-imidazol-2-yl}-piperidin-1-yl)-pyrimidine-5-carbonitrile	RPS6KB1 - ribosomal protein S6 kinase B1 (human)	/gene/6198	2.7.11.1	P23443	9606	NULL	NULL	NULL	NULL
389160627	0.0014	1801673	313634210	89450846	6198	NULL	Confirmatory	20230307	0	0	Active	P23443	IC50	NULL	BindingDB	P70S6K Enzyme Assay from US Patent US9145392: 'Imidazole amines as modulators of kinase activity'	4-Amino-6-{4-[1-(2-cyclopentylamino-ethyl)-4-(4-fluoro-3-trifluoromethyl-phenyl)-1H-imidazol-2-yl]-piperidin-1-yl}-pyrimidine-5-carboxylic acid amide	RPS6KB1 - ribosomal protein S6 kinase B1 (human)	/gene/6198	2.7.11.1	P23443	9606	NULL	NULL	NULL	NULL
389161284	0.0014	1801673	313634106	117704707	6198	NULL	Confirmatory	20230307	0	0	Active	P23443	IC50	NULL	BindingDB	P70S6K Enzyme Assay from US Patent US9145392: 'Imidazole amines as modulators of kinase activity'	6-[4-[1-[2-(Azetidin-1-yl)ethyl]-4-[4-fluoro-3-(trifluoromethyl)phenyl]imidazol-2-yl]piperidin-1-yl]-5-nitropyrimidin-4-amine	RPS6KB1 - ribosomal protein S6 kinase B1 (human)	/gene/6198	2.7.11.1	P23443	9606	NULL	NULL	NULL	NULL
389161289	0.0014	1801673	313634067	89450723	6198	NULL	Confirmatory	20230307	0	0	Active	P23443	IC50	NULL	BindingDB	P70S6K Enzyme Assay from US Patent US9145392: 'Imidazole amines as modulators of kinase activity'	6-[4-[4-(3,4-Difluorophenyl)-1-(2-pyrrolidin-1-ylethyl)imidazol-2-yl]piperidin-1-yl]-5-ethenylpyrimidin-4-amine	RPS6KB1 - ribosomal protein S6 kinase B1 (human)	/gene/6198	2.7.11.1	P23443	9606	NULL	NULL	NULL	NULL
389161976	0.0014	1801673	313634141	117704721	6198	NULL	Confirmatory	20230307	0	0	Active	P23443	IC50	NULL	BindingDB	P70S6K Enzyme Assay from US Patent US9145392: 'Imidazole amines as modulators of kinase activity'	4-Amino-6-[4-[1-[2-(azetidin-1-yl)ethyl]-4-(2-ethylpyridin-4-yl)imidazol-2-yl]piperidin-1-yl]pyrimidine-5-carbonitrile	RPS6KB1 - ribosomal protein S6 kinase B1 (human)	/gene/6198	2.7.11.1	P23443	9606	NULL	NULL	NULL	NULL
389225742	0.0014	1802711	336291854	71516559	6198	NULL	Confirmatory	20230307	0	0	Active	P23443	IC50	NULL	BindingDB	Enzyme Assay from US Patent US9321760: 'Aminopyrimidine derivatives for use as modulators of kinase activity'	6-[4-[2-amino-1-[4-(trifluoromethoxy)phenyl]ethyl]piperazin-1-yl]-5-(1H-pyrazol-4-yl)pyrimidin-4-amine	RPS6KB1 - ribosomal protein S6 kinase B1 (human)	/gene/6198	2.7.11.1	P23443	9606	NULL	NULL	NULL	NULL
389065050	0.0015	1800352	199996716	46869704	6198	NULL	Confirmatory	20230307	0	0	Active	P23443	IC50	NULL	BindingDB	Enzyme Assay from US Patent US8637532: 'Amino azaheterocyclic carboxamides'	4-[[2-Amino-1-[3-[(4-fluorobenzoyl)amino]phenyl]ethyl]amino]quinazoline-8-carboxamide	RPS6KB1 - ribosomal protein S6 kinase B1 (human)	/gene/6198	2.7.11.1	P23443	9606	NULL	NULL	NULL	NULL
389150768	0.0015	1801673	313633832	89442464	6198	NULL	Confirmatory	20230307	0	0	Active	P23443	IC50	NULL	BindingDB	P70S6K Enzyme Assay from US Patent US9145392: 'Imidazole amines as modulators of kinase activity'	4-Amino-6-{4-[4-(4-fluoro-3-trifluoromethyl-phenyl)-1-methyl-1H-imidazol-2-yl]-piperidin-1-yl}-pyrimidine-5-carbonitrile	RPS6KB1 - ribosomal protein S6 kinase B1 (human)	/gene/6198	2.7.11.1	P23443	9606	NULL	NULL	NULL	NULL
389151976	0.0015	1801673	313633950	89442544	6198	NULL	Confirmatory	20230307	0	0	Active	P23443	IC50	NULL	BindingDB	P70S6K Enzyme Assay from US Patent US9145392: 'Imidazole amines as modulators of kinase activity'	4-Amino-6-[4-[1-[2-(azetidin-1-yl)ethyl]-4-[2-(trifluoromethyl)pyridin-4-yl]imidazol-2-yl]piperidin-1-yl]pyrimidine-5-carbonitrile	RPS6KB1 - ribosomal protein S6 kinase B1 (human)	/gene/6198	2.7.11.1	P23443	9606	NULL	NULL	NULL	NULL
389155404	0.0015	1801673	313633984	89442712	6198	NULL	Confirmatory	20230307	0	0	Active	P23443	IC50	NULL	BindingDB	P70S6K Enzyme Assay from US Patent US9145392: 'Imidazole amines as modulators of kinase activity'	4-Amino-6-[4-[1-(2-aminoethyl)-4-[4-fluoro-3-(trifluoromethyl)phenyl]imidazol-2-yl]piperidin-1-yl]pyrimidine-5-carboxamide	RPS6KB1 - ribosomal protein S6 kinase B1 (human)	/gene/6198	2.7.11.1	P23443	9606	NULL	NULL	NULL	NULL
389155423	0.0015	1801673	313633983	89442594	6198	NULL	Confirmatory	20230307	0	0	Active	P23443	IC50	NULL	BindingDB	P70S6K Enzyme Assay from US Patent US9145392: 'Imidazole amines as modulators of kinase activity'	4-Amino-6-[4-[1-(2-aminoethyl)-4-[4-fluoro-3-(trifluoromethyl)phenyl]imidazol-2-yl]piperidin-1-yl]pyrimidine-5-carbonitrile	RPS6KB1 - ribosomal protein S6 kinase B1 (human)	/gene/6198	2.7.11.1	P23443	9606	NULL	NULL	NULL	NULL
389157085	0.0015	1801673	313634098	89450432	6198	NULL	Confirmatory	20230307	0	0	Active	P23443	IC50	NULL	BindingDB	P70S6K Enzyme Assay from US Patent US9145392: 'Imidazole amines as modulators of kinase activity'	6-[4-[4-(3-Chlorophenyl)-1-(2-pyrrolidin-1-ylethyl)imidazol-2-yl]piperidin-1-yl]-5-ethylpyrimidin-4-amine	RPS6KB1 - ribosomal protein S6 kinase B1 (human)	/gene/6198	2.7.11.1	P23443	9606	NULL	NULL	NULL	NULL
389161978	0.0015	1801673	313634042	89442950	6198	NULL	Confirmatory	20230307	0	0	Active	P23443	IC50	NULL	BindingDB	P70S6K Enzyme Assay from US Patent US9145392: 'Imidazole amines as modulators of kinase activity'	6-{4-[1-(2-Azetidin-1-yl-ethyl)-4-(4-fluoro-3-trifluoromethyl-phenyl)-1H-imidazol-2-yl]-piperidin-1-yl}-5-bromo-pyrimidin-4-ylamine	RPS6KB1 - ribosomal protein S6 kinase B1 (human)	/gene/6198	2.7.11.1	P23443	9606	NULL	NULL	NULL	NULL
389069644	0.0016	1800352	199996832	46869705	6198	NULL	Confirmatory	20230307	0	0	Active	P23443	IC50	NULL	BindingDB	Enzyme Assay from US Patent US8637532: 'Amino azaheterocyclic carboxamides'	4-[(3,4-Dichlorophenyl)methylamino]quinazoline-8-carboxamide	RPS6KB1 - ribosomal protein S6 kinase B1 (human)	/gene/6198	2.7.11.1	P23443	9606	NULL	NULL	NULL	NULL
389151447	0.0016	1801673	313633847	89442595	6198	NULL	Confirmatory	20230307	0	0	Active	P23443	IC50	NULL	BindingDB	P70S6K Enzyme Assay from US Patent US9145392: 'Imidazole amines as modulators of kinase activity'	5-(3-Fluoro-phenyl)-6-{4-[4-(4-fluoro-3-trifluoromethyl-phenyl)-1-methyl-1H-imidazol-2-yl]-piperidin-1-yl}-pyrimidin-4-ylamine	RPS6KB1 - ribosomal protein S6 kinase B1 (human)	/gene/6198	2.7.11.1	P23443	9606	NULL	NULL	NULL	NULL
389159364	0.0016	1801673	313634143	117700865	6198	NULL	Confirmatory	20230307	0	0	Active	P23443	IC50	NULL	BindingDB	P70S6K Enzyme Assay from US Patent US9145392: 'Imidazole amines as modulators of kinase activity'	4-Amino-6-[4-[1-[2-(azetidin-1-yl)ethyl]-4-(3-fluoro-4-methylphenyl)imidazol-2-yl]piperidin-1-yl]pyrimidine-5-carbonitrile	RPS6KB1 - ribosomal protein S6 kinase B1 (human)	/gene/6198	2.7.11.1	P23443	9606	NULL	NULL	NULL	NULL
389159956	0.0016	1801673	313634218	89445590	6198	NULL	Confirmatory	20230307	0	0	Active	P23443	IC50	NULL	BindingDB	P70S6K Enzyme Assay from US Patent US9145392: 'Imidazole amines as modulators of kinase activity'	4-Amino-6-{4-[4-(4-fluoro-3-trifluoromethyl-phenyl)-1-(2-hydroxy-ethyl)-1H-imidazol-2-yl]-piperidin-1-yl}-pyrimidine-5-carboxylic acid amide	RPS6KB1 - ribosomal protein S6 kinase B1 (human)	/gene/6198	2.7.11.1	P23443	9606	NULL	NULL	NULL	NULL
389161988	0.0016	1801673	313634136	89442549	6198	NULL	Confirmatory	20230307	0	0	Active	P23443	IC50	NULL	BindingDB	P70S6K Enzyme Assay from US Patent US9145392: 'Imidazole amines as modulators of kinase activity'	4-Amino-6-[4-[1-[2-(azetidin-1-yl)ethyl]-4-(3,4-difluorophenyl)imidazol-2-yl]piperidin-1-yl]pyrimidine-5-carbonitrile	RPS6KB1 - ribosomal protein S6 kinase B1 (human)	/gene/6198	2.7.11.1	P23443	9606	NULL	NULL	NULL	NULL
389162678	0.0016	1801673	313634119	117704714	6198	NULL	Confirmatory	20230307	0	0	Active	P23443	IC50	NULL	BindingDB	P70S6K Enzyme Assay from US Patent US9145392: 'Imidazole amines as modulators of kinase activity'	6-[4-[1-[2-(Diethylamino)ethyl]-4-(4-fluoro-3-methylphenyl)imidazol-2-yl]piperidin-1-yl]-5-ethylpyrimidin-4-amine	RPS6KB1 - ribosomal protein S6 kinase B1 (human)	/gene/6198	2.7.11.1	P23443	9606	NULL	NULL	NULL	NULL
388685500	0.0017	1796786	336291686	89446767	6198	NULL	Confirmatory	20230307	0	0	Active	P23443	IC50	NULL	BindingDB	Enzyme Assay from US Patent US9662330: 'Aminopyrimidine derivatives for use as modulators of kinase activity'	6-[4-[(1R)-2-(dimethylamino)-1-[4-(trifluoromethyl)phenyl]ethyl]piperazin-1-yl]-5-(4-fluorophenyl)pyrimidin-4-amine	RPS6KB1 - ribosomal protein S6 kinase B1 (human)	/gene/6198	2.7.11.1	P23443	9606	NULL	NULL	NULL	NULL
388827929	0.0017	1795700	336291686	89446767	6198	NULL	Confirmatory	20230307	0	0	Active	P23443	IC50	NULL	BindingDB	P70S6K Enzyme Assay from US Patent US10080750: 'Aminopyrimidine derivatives for use as modulators of kinase activity'	6-[4-[(1R)-2-(dimethylamino)-1-[4-(trifluoromethyl)phenyl]ethyl]piperazin-1-yl]-5-(4-fluorophenyl)pyrimidin-4-amine	RPS6KB1 - ribosomal protein S6 kinase B1 (human)	/gene/6198	2.7.11.1	P23443	9606	NULL	NULL	NULL	NULL
389065634	0.0017	1800352	199996780	66762826	6198	NULL	Confirmatory	20230307	0	0	Active	P23443	IC50	NULL	BindingDB	Enzyme Assay from US Patent US8637532: 'Amino azaheterocyclic carboxamides'	4-[[3-[(4-Fluorobenzoyl)amino]phenyl]methylamino]-6-methoxyquinazoline-8-carboxamide	RPS6KB1 - ribosomal protein S6 kinase B1 (human)	/gene/6198	2.7.11.1	P23443	9606	NULL	NULL	NULL	NULL
389150786	0.0017	1801673	313633868	89445393	6198	NULL	Confirmatory	20230307	0	0	Active	P23443	IC50	NULL	BindingDB	P70S6K Enzyme Assay from US Patent US9145392: 'Imidazole amines as modulators of kinase activity'	5-Bromo-6-{4-[4-(4-fluoro-3-trifluoromethyl-phenyl)-1H-imidazol-2-yl]-piperidin-1-yl}-pyrimidin-4-ylamine	RPS6KB1 - ribosomal protein S6 kinase B1 (human)	/gene/6198	2.7.11.1	P23443	9606	NULL	NULL	NULL	NULL
389155412	0.0017	1801673	313634140	117704720	6198	NULL	Confirmatory	20230307	0	0	Active	P23443	IC50	NULL	BindingDB	P70S6K Enzyme Assay from US Patent US9145392: 'Imidazole amines as modulators of kinase activity'	4-Amino-6-[4-[1-[2-(azetidin-1-yl)ethyl]-4-(2-propan-2-ylpyridin-4-yl)imidazol-2-yl]piperidin-1-yl]pyrimidine-5-carbonitrile	RPS6KB1 - ribosomal protein S6 kinase B1 (human)	/gene/6198	2.7.11.1	P23443	9606	NULL	NULL	NULL	NULL
389156225	0.0017	1801673	313633963	71516737	6198	NULL	Confirmatory	20230307	0	0	Active	P23443	IC50	NULL	BindingDB	P70S6K Enzyme Assay from US Patent US9145392: 'Imidazole amines as modulators of kinase activity'	4-amino-6-(4-(4-(4-fluoro-3-(trifluoromethyl)phenyl)-1-(pyrrolidin-3-yl)-1H-imidazol-2-yl)piperidin-1-yl)pyrimidine-5-carboxamide	RPS6KB1 - ribosomal protein S6 kinase B1 (human)	/gene/6198	2.7.11.1	P23443	9606	NULL	NULL	NULL	NULL
389157092	0.0017	1801673	313634071	117704701	6198	NULL	Confirmatory	20230307	0	0	Active	P23443	IC50	NULL	BindingDB	P70S6K Enzyme Assay from US Patent US9145392: 'Imidazole amines as modulators of kinase activity'	5-ethyl-6-[4-[1-[2-[(3R)-3-fluoropyrrolidin-1-yl]ethyl]-4-[3-fluoro-4-(trifluoromethyl)phenyl]imidazol-2-yl]piperidin-1-yl]pyrimidin-4-amine	RPS6KB1 - ribosomal protein S6 kinase B1 (human)	/gene/6198	2.7.11.1	P23443	9606	NULL	NULL	NULL	NULL
389159965	0.0017	1801673	313634205	89442795	6198	NULL	Confirmatory	20230307	0	0	Active	P23443	IC50	NULL	BindingDB	P70S6K Enzyme Assay from US Patent US9145392: 'Imidazole amines as modulators of kinase activity'	4-Amino-6-{4-[1-[2-(1,1-dimethyl-propylamino)-ethyl]-4-(4-fluoro-3-trifluoromethyl-phenyl)-1H-imidazol-2-yl]-piperidin-1-yl}-pyrimidine-5-carbonitrile	RPS6KB1 - ribosomal protein S6 kinase B1 (human)	/gene/6198	2.7.11.1	P23443	9606	NULL	NULL	NULL	NULL
389161985	0.0017	1801673	313634142	117704722	6198	NULL	Confirmatory	20230307	0	0	Active	P23443	IC50	NULL	BindingDB	P70S6K Enzyme Assay from US Patent US9145392: 'Imidazole amines as modulators of kinase activity'	4-Amino-6-[4-[1-[2-(azetidin-1-yl)ethyl]-4-(2-cyclopropylpyridin-4-yl)imidazol-2-yl]piperidin-1-yl]pyrimidine-5-carbonitrile	RPS6KB1 - ribosomal protein S6 kinase B1 (human)	/gene/6198	2.7.11.1	P23443	9606	NULL	NULL	NULL	NULL
389224221	0.0017	1802711	336291686	89446767	6198	NULL	Confirmatory	20230307	0	0	Active	P23443	IC50	NULL	BindingDB	Enzyme Assay from US Patent US9321760: 'Aminopyrimidine derivatives for use as modulators of kinase activity'	6-[4-[(1R)-2-(dimethylamino)-1-[4-(trifluoromethyl)phenyl]ethyl]piperazin-1-yl]-5-(4-fluorophenyl)pyrimidin-4-amine	RPS6KB1 - ribosomal protein S6 kinase B1 (human)	/gene/6198	2.7.11.1	P23443	9606	NULL	NULL	NULL	NULL
389065625	0.0018	1800352	199996786	66763526	6198	NULL	Confirmatory	20230307	0	0	Active	P23443	IC50	NULL	BindingDB	Enzyme Assay from US Patent US8637532: 'Amino azaheterocyclic carboxamides'	4-[[4-Chloro-3-(trifluoromethyl)phenyl]methylamino]-6-methoxyquinazoline-8-carboxamide	RPS6KB1 - ribosomal protein S6 kinase B1 (human)	/gene/6198	2.7.11.1	P23443	9606	NULL	NULL	NULL	NULL
389149373	0.0018	1801673	313633833	89442853	6198	NULL	Confirmatory	20230307	0	0	Active	P23443	IC50	NULL	BindingDB	P70S6K Enzyme Assay from US Patent US9145392: 'Imidazole amines as modulators of kinase activity'	4-Amino-6-{4-[1-(2-dimethylamino-ethyl)-4-(4-fluoro-3-trifluoromethyl-phenyl)-1H-imidazol-2-yl]-piperidin-1-yl}-pyrimidine-5-carbonitrile	RPS6KB1 - ribosomal protein S6 kinase B1 (human)	/gene/6198	2.7.11.1	P23443	9606	NULL	NULL	NULL	NULL
389156229	0.0018	1801673	313633972	89442835	6198	NULL	Confirmatory	20230307	0	0	Active	P23443	IC50	NULL	BindingDB	P70S6K Enzyme Assay from US Patent US9145392: 'Imidazole amines as modulators of kinase activity'	4-Amino-6-[4-[4-[4-fluoro-3-(trifluoromethyl)phenyl]-1-(pyrrolidin-2-ylmethyl)imidazol-2-yl]piperidin-1-yl]pyrimidine-5-carbonitrile	RPS6KB1 - ribosomal protein S6 kinase B1 (human)	/gene/6198	2.7.11.1	P23443	9606	NULL	NULL	NULL	NULL
389157087	0.0018	1801673	313634137	117704719	6198	NULL	Confirmatory	20230307	0	0	Active	P23443	IC50	NULL	BindingDB	P70S6K Enzyme Assay from US Patent US9145392: 'Imidazole amines as modulators of kinase activity'	4-Amino-6-[4-[1-[2-(azetidin-1-yl)ethyl]-4-[4-(difluoromethoxy)-3-fluorophenyl]imidazol-2-yl]piperidin-1-yl]pyrimidine-5-carbonitrile	RPS6KB1 - ribosomal protein S6 kinase B1 (human)	/gene/6198	2.7.11.1	P23443	9606	NULL	NULL	NULL	NULL
389162692	0.0018	1801673	313634207	89442899	6198	NULL	Confirmatory	20230307	0	0	Active	P23443	IC50	NULL	BindingDB	P70S6K Enzyme Assay from US Patent US9145392: 'Imidazole amines as modulators of kinase activity'	4-Amino-6-{4-[4-(4-fluoro-3-methyl-phenyl)-1-(2-hydroxy-ethyl)-1H-imidazol-2-yl]-piperidin-1-yl}-pyrimidine-5-carbonitrile	RPS6KB1 - ribosomal protein S6 kinase B1 (human)	/gene/6198	2.7.11.1	P23443	9606	NULL	NULL	NULL	NULL
389150081	0.0019	1801673	313633839	89450263	6198	NULL	Confirmatory	20230307	0	0	Active	P23443	IC50	NULL	BindingDB	P70S6K Enzyme Assay from US Patent US9145392: 'Imidazole amines as modulators of kinase activity'	[4-(4-Amino-6-{4-[4-(4-fluoro-3-trifluoromethyl-phenyl)-1-methyl-1H-imidazol-2-yl]-piperidin-1-yl}-pyrimidin-5-yl)-phenyl]-methanol	RPS6KB1 - ribosomal protein S6 kinase B1 (human)	/gene/6198	2.7.11.1	P23443	9606	NULL	NULL	NULL	NULL
389150780	0.0019	1801673	313633911	89450670	6198	NULL	Confirmatory	20230307	0	0	Active	P23443	IC50	NULL	BindingDB	P70S6K Enzyme Assay from US Patent US9145392: 'Imidazole amines as modulators of kinase activity'	(E)-6-(4-(1-(2-(dimethylamino)ethyl)-4-(4-fluoro-3-(trifluoromethyl)phenyl)-1H-imidazol-2-yl)piperidin-1-yl)-5-(2-ethoxyvinyl)pyrimidin-4-amine	RPS6KB1 - ribosomal protein S6 kinase B1 (human)	/gene/6198	2.7.11.1	P23443	9606	NULL	NULL	NULL	NULL
389155420	0.0019	1801673	313634004	117700614	6198	NULL	Confirmatory	20230307	0	0	Active	P23443	IC50	NULL	BindingDB	P70S6K Enzyme Assay from US Patent US9145392: 'Imidazole amines as modulators of kinase activity'	6-[4-[1-[2-(Azetidin-1-yl)ethyl]-4-(2-propan-2-ylpyridin-4-yl)imidazol-2-yl]piperidin-1-yl]-5-ethylpyrimidin-4-amine	RPS6KB1 - ribosomal protein S6 kinase B1 (human)	/gene/6198	2.7.11.1	P23443	9606	NULL	NULL	NULL	NULL
389161979	0.0019	1801673	313634135	89450743	6198	NULL	Confirmatory	20230307	0	0	Active	P23443	IC50	NULL	BindingDB	P70S6K Enzyme Assay from US Patent US9145392: 'Imidazole amines as modulators of kinase activity'	4-Amino-6-[4-[4-[4-fluoro-3-(trifluoromethyl)phenyl]-1-(2-piperidin-1-ylethyl)imidazol-2-yl]piperidin-1-yl]pyrimidine-5-carbonitrile	RPS6KB1 - ribosomal protein S6 kinase B1 (human)	/gene/6198	2.7.11.1	P23443	9606	NULL	NULL	NULL	NULL
389162681	0.0019	1801673	313634213	89445375	6198	NULL	Confirmatory	20230307	0	0	Active	P23443	IC50	NULL	BindingDB	P70S6K Enzyme Assay from US Patent US9145392: 'Imidazole amines as modulators of kinase activity'	4-Amino-6-{4-[4-(4-fluoro-3-methyl-phenyl)-1-(2-isobutylamino-ethyl)-1H-imidazol-2-yl]-piperidin-1-yl}-pyrimidine-5-carbonitrile	RPS6KB1 - ribosomal protein S6 kinase B1 (human)	/gene/6198	2.7.11.1	P23443	9606	NULL	NULL	NULL	NULL
389162686	0.0019	1801673	313634128	89450283	6198	NULL	Confirmatory	20230307	0	0	Active	P23443	IC50	NULL	BindingDB	P70S6K Enzyme Assay from US Patent US9145392: 'Imidazole amines as modulators of kinase activity'	4-Amino-6-[4-[4-[4-fluoro-3-(trifluoromethyl)phenyl]-1-(2-pyrrolidin-1-ylethyl)imidazol-2-yl]piperidin-1-yl]pyrimidine-5-carbonitrile	RPS6KB1 - ribosomal protein S6 kinase B1 (human)	/gene/6198	2.7.11.1	P23443	9606	NULL	NULL	NULL	NULL
321512140	0.002	654034	160677578	67161637	6198	22342124	Confirmatory	20220830	0	0	Active	P23443	IC50	=	ChEMBL	Inhibition of human p70S6K D18H and T412E mutant using RRRLSSLRA as substrate after 3 hrs by luciferase-luciferin-coupled chemiluminescence assay	4-[4-[5-chloro-2-methyl-3-(3-pyrrolidin-1-ylpropyl)phenyl]piperazin-1-yl]-3-ethyl-2H-pyrazolo[3,4-d]pyrimidine	RPS6KB1 - ribosomal protein S6 kinase B1 (human)	/gene/6198	2.7.11.1	P23443	9606	NULL	NULL	NULL	NULL
321512144	0.002	654034	160682888	67162253	6198	22342124	Confirmatory	20220830	0	0	Active	P23443	IC50	=	ChEMBL	Inhibition of human p70S6K D18H and T412E mutant using RRRLSSLRA as substrate after 3 hrs by luciferase-luciferin-coupled chemiluminescence assay	N-[3-[4-(3-bromo-2H-pyrazolo[3,4-d]pyrimidin-4-yl)piperazin-1-yl]-5-chloro-2-methylphenyl]-N',N'-dimethylethane-1,2-diamine	RPS6KB1 - ribosomal protein S6 kinase B1 (human)	/gene/6198	2.7.11.1	P23443	9606	NULL	NULL	NULL	NULL
321512146	0.002	654034	160677579	57345536	6198	22342124	Confirmatory	20220830	0	0	Active	P23443	IC50	=	ChEMBL	Inhibition of human p70S6K D18H and T412E mutant using RRRLSSLRA as substrate after 3 hrs by luciferase-luciferin-coupled chemiluminescence assay	N-[5-chloro-3-[4-(3-ethyl-2H-pyrazolo[3,4-d]pyrimidin-4-yl)piperazin-1-yl]-2-methylphenyl]-N',N'-dimethylethane-1,2-diamine	RPS6KB1 - ribosomal protein S6 kinase B1 (human)	/gene/6198	2.7.11.1	P23443	9606	NULL	NULL	NULL	NULL
321518698	0.002	656958	160672327	67162199	6198	22450127	Confirmatory	20220830	0	0	Active	P23443	IC50	=	ChEMBL	Inhibition of p70S6K after 3 hrs by luciferase based chemiluminescence assay	3-[4-(3-bromo-2H-pyrazolo[3,4-d]pyrimidin-4-yl)piperazin-1-yl]-5-chloro-2-methyl-N-(2-pyrrolidin-1-ylethyl)aniline	RPS6KB1 - ribosomal protein S6 kinase B1 (human)	/gene/6198	2.7.11.1	P23443	9606	NULL	NULL	NULL	NULL
321519248	0.002	656958	160688341	67162897	6198	22450127	Confirmatory	20220830	0	0	Active	P23443	IC50	=	ChEMBL	Inhibition of p70S6K after 3 hrs by luciferase based chemiluminescence assay	3-[4-(3-bromo-2H-pyrazolo[3,4-d]pyrimidin-4-yl)piperazin-1-yl]-5-ethoxy-2-methyl-N-(2-pyrrolidin-1-ylethyl)aniline	RPS6KB1 - ribosomal protein S6 kinase B1 (human)	/gene/6198	2.7.11.1	P23443	9606	NULL	NULL	NULL	NULL
321519250	0.002	656958	160682888	67162253	6198	22450127	Confirmatory	20220830	0	0	Active	P23443	IC50	=	ChEMBL	Inhibition of p70S6K after 3 hrs by luciferase based chemiluminescence assay	N-[3-[4-(3-bromo-2H-pyrazolo[3,4-d]pyrimidin-4-yl)piperazin-1-yl]-5-chloro-2-methylphenyl]-N',N'-dimethylethane-1,2-diamine	RPS6KB1 - ribosomal protein S6 kinase B1 (human)	/gene/6198	2.7.11.1	P23443	9606	NULL	NULL	NULL	NULL
321519251	0.002	656958	160699199	56963011	6198	22450127	Confirmatory	20220830	0	0	Active	P23443	IC50	=	ChEMBL	Inhibition of p70S6K after 3 hrs by luciferase based chemiluminescence assay	1-Butanone, 1-(3-(4-(3-bromo-1H-pyrazolo(3,4-d)pyrimidin-4-yl)-1-piperazinyl)-4-methyl-5-((2-(1-pyrrolidinyl)ethyl)amino)phenyl)-4,4,4-trifluoro-	RPS6KB1 - ribosomal protein S6 kinase B1 (human)	/gene/6198	2.7.11.1	P23443	9606	NULL	NULL	NULL	NULL
321519255	0.002	656958	160677579	57345536	6198	22450127	Confirmatory	20220830	0	0	Active	P23443	IC50	=	ChEMBL	Inhibition of p70S6K after 3 hrs by luciferase based chemiluminescence assay	N-[5-chloro-3-[4-(3-ethyl-2H-pyrazolo[3,4-d]pyrimidin-4-yl)piperazin-1-yl]-2-methylphenyl]-N',N'-dimethylethane-1,2-diamine	RPS6KB1 - ribosomal protein S6 kinase B1 (human)	/gene/6198	2.7.11.1	P23443	9606	NULL	NULL	NULL	NULL
321519256	0.002	656958	160667024	67161792	6198	22450127	Confirmatory	20220830	0	0	Active	P23443	IC50	=	ChEMBL	Inhibition of p70S6K after 3 hrs by luciferase based chemiluminescence assay	3-[4-(3-bromo-2H-pyrazolo[3,4-d]pyrimidin-4-yl)piperazin-1-yl]-5-(3,3-dimethylbutyl)-2-methyl-N-(2-pyrrolidin-1-ylethyl)aniline	RPS6KB1 - ribosomal protein S6 kinase B1 (human)	/gene/6198	2.7.11.1	P23443	9606	NULL	NULL	NULL	NULL
321519257	0.002	656958	160677682	67161513	6198	22450127	Confirmatory	20220830	0	0	Active	P23443	IC50	=	ChEMBL	Inhibition of p70S6K after 3 hrs by luciferase based chemiluminescence assay	methyl 3-[4-(3-bromo-2H-pyrazolo[3,4-d]pyrimidin-4-yl)piperazin-1-yl]-4-methyl-5-(2-pyrrolidin-1-ylethylamino)benzoate	RPS6KB1 - ribosomal protein S6 kinase B1 (human)	/gene/6198	2.7.11.1	P23443	9606	NULL	NULL	NULL	NULL
321519258	0.002	656958	160667023	59688971	6198	22450127	Confirmatory	20220830	0	0	Active	P23443	IC50	=	ChEMBL	Inhibition of p70S6K after 3 hrs by luciferase based chemiluminescence assay	CID 59688971	RPS6KB1 - ribosomal protein S6 kinase B1 (human)	/gene/6198	2.7.11.1	P23443	9606	NULL	NULL	NULL	NULL
388685993	0.002	1796786	336291815	89446836	6198	NULL	Confirmatory	20230307	0	0	Active	P23443	IC50	NULL	BindingDB	Enzyme Assay from US Patent US9662330: 'Aminopyrimidine derivatives for use as modulators of kinase activity'	6-[4-[2-(Dimethylamino)ethoxy-(4-fluorophenyl)methyl]piperidin-1-yl]-5-(4-fluorophenyl)pyrimidin-4-amine	RPS6KB1 - ribosomal protein S6 kinase B1 (human)	/gene/6198	2.7.11.1	P23443	9606	NULL	NULL	NULL	NULL
388828328	0.002	1795700	336291815	89446836	6198	NULL	Confirmatory	20230307	0	0	Active	P23443	IC50	NULL	BindingDB	P70S6K Enzyme Assay from US Patent US10080750: 'Aminopyrimidine derivatives for use as modulators of kinase activity'	6-[4-[2-(Dimethylamino)ethoxy-(4-fluorophenyl)methyl]piperidin-1-yl]-5-(4-fluorophenyl)pyrimidin-4-amine	RPS6KB1 - ribosomal protein S6 kinase B1 (human)	/gene/6198	2.7.11.1	P23443	9606	NULL	NULL	NULL	NULL
389152829	0.002	1801673	313633903	71516688	6198	NULL	Confirmatory	20230307	0	0	Active	P23443	IC50	NULL	BindingDB	P70S6K Enzyme Assay from US Patent US9145392: 'Imidazole amines as modulators of kinase activity'	4-Amino-6-{4-[1-(2-azetidin-1-yl-ethyl)-4-(4-fluoro-3-trifluoromethyl-phenyl)-1H-imidazol-2-yl]-piperidin-1-yl}-pyrimidine-5-carboxylic acid amide	RPS6KB1 - ribosomal protein S6 kinase B1 (human)	/gene/6198	2.7.11.1	P23443	9606	NULL	NULL	NULL	NULL
389153787	0.002	1801673	313634011	117700571	6198	NULL	Confirmatory	20230307	0	0	Active	P23443	IC50	NULL	BindingDB	P70S6K Enzyme Assay from US Patent US9145392: 'Imidazole amines as modulators of kinase activity'	6-[4-[1-(Azetidin-3-ylmethyl)-4-(4-fluoro-3-methylphenyl)imidazol-2-yl]piperidin-1-yl]-5-(2,2,2-trifluoroethoxy)pyrimidin-4-amine	RPS6KB1 - ribosomal protein S6 kinase B1 (human)	/gene/6198	2.7.11.1	P23443	9606	NULL	NULL	NULL	NULL
389153792	0.002	1801673	313633982	71516738	6198	NULL	Confirmatory	20230307	0	0	Active	P23443	IC50	NULL	BindingDB	P70S6K Enzyme Assay from US Patent US9145392: 'Imidazole amines as modulators of kinase activity'	5-Ethyl-6-[4-[4-[4-fluoro-3-(trifluoromethyl)phenyl]-1-piperidin-4-ylimidazol-2-yl]piperidin-1-yl]pyrimidin-4-amine	RPS6KB1 - ribosomal protein S6 kinase B1 (human)	/gene/6198	2.7.11.1	P23443	9606	NULL	NULL	NULL	NULL
389156227	0.002	1801673	313634129	117704718	6198	NULL	Confirmatory	20230307	0	0	Active	P23443	IC50	NULL	BindingDB	P70S6K Enzyme Assay from US Patent US9145392: 'Imidazole amines as modulators of kinase activity'	4-Amino-6-[4-[4-(3,4-difluorophenyl)-1-(2-pyrrolidin-1-ylethyl)imidazol-2-yl]piperidin-1-yl]pyrimidine-5-carbonitrile	RPS6KB1 - ribosomal protein S6 kinase B1 (human)	/gene/6198	2.7.11.1	P23443	9606	NULL	NULL	NULL	NULL
389156231	0.002	1801673	313633997	89442681	6198	NULL	Confirmatory	20230307	0	0	Active	P23443	IC50	NULL	BindingDB	P70S6K Enzyme Assay from US Patent US9145392: 'Imidazole amines as modulators of kinase activity'	5-Chloro-6-[4-[1-[2-(methylamino)ethyl]-4-[2-(trifluoromethyl)pyridin-4-yl]imidazol-2-yl]piperidin-1-yl]pyrimidin-4-amine	RPS6KB1 - ribosomal protein S6 kinase B1 (human)	/gene/6198	2.7.11.1	P23443	9606	NULL	NULL	NULL	NULL
389157090	0.002	1801673	313633949	71516713	6198	NULL	Confirmatory	20230307	0	0	Active	P23443	IC50	NULL	BindingDB	P70S6K Enzyme Assay from US Patent US9145392: 'Imidazole amines as modulators of kinase activity'	4-Amino-6-[4-[1-[2-(azetidin-1-yl)ethyl]-4-(4-fluoro-3-methylphenyl)imidazol-2-yl]piperidin-1-yl]pyrimidine-5-carboxamide	RPS6KB1 - ribosomal protein S6 kinase B1 (human)	/gene/6198	2.7.11.1	P23443	9606	NULL	NULL	NULL	NULL
389158448	0.002	1801673	313634211	89450646	6198	NULL	Confirmatory	20230307	0	0	Active	P23443	IC50	NULL	BindingDB	P70S6K Enzyme Assay from US Patent US9145392: 'Imidazole amines as modulators of kinase activity'	4-Amino-6-{4-[1-[2-(1,1-dimethyl-propylamino)-ethyl]-4-(4-fluoro-3-trifluoromethyl-phenyl)-1H-imidazol-2-yl]-piperidin-1-yl}-pyrimidine-5-carboxylic acid amide	RPS6KB1 - ribosomal protein S6 kinase B1 (human)	/gene/6198	2.7.11.1	P23443	9606	NULL	NULL	NULL	NULL
389159950	0.002	1801673	313634161	117704729	6198	NULL	Confirmatory	20230307	0	0	Active	P23443	IC50	NULL	BindingDB	P70S6K Enzyme Assay from US Patent US9145392: 'Imidazole amines as modulators of kinase activity'	4-Amino-6-[4-[1-[2-(azetidin-1-yl)ethyl]-4-[3-(difluoromethoxy)-4-fluorophenyl]imidazol-2-yl]piperidin-1-yl]pyrimidine-5-carboxamide	RPS6KB1 - ribosomal protein S6 kinase B1 (human)	/gene/6198	2.7.11.1	P23443	9606	NULL	NULL	NULL	NULL
389162993	0.002	1801673	313634200	89450301	6198	NULL	Confirmatory	20230307	0	0	Active	P23443	IC50	NULL	BindingDB	P70S6K Enzyme Assay from US Patent US9145392: 'Imidazole amines as modulators of kinase activity'	4-Amino-6-{4-[1-(2-tert-butylamino-ethyl)-4-(4-fluoro-3-trifluoromethyl-phenyl)-1H-imidazol-2-yl]-piperidin-1-yl}-pyrimidine-5-carboxylic acid amide	RPS6KB1 - ribosomal protein S6 kinase B1 (human)	/gene/6198	2.7.11.1	P23443	9606	NULL	NULL	NULL	NULL
389225339	0.002	1802711	336291815	89446836	6198	NULL	Confirmatory	20230307	0	0	Active	P23443	IC50	NULL	BindingDB	Enzyme Assay from US Patent US9321760: 'Aminopyrimidine derivatives for use as modulators of kinase activity'	6-[4-[2-(Dimethylamino)ethoxy-(4-fluorophenyl)methyl]piperidin-1-yl]-5-(4-fluorophenyl)pyrimidin-4-amine	RPS6KB1 - ribosomal protein S6 kinase B1 (human)	/gene/6198	2.7.11.1	P23443	9606	NULL	NULL	NULL	NULL
389069639	0.0021	1800352	199996923	46869707	6198	NULL	Confirmatory	20230307	0	0	Active	P23443	IC50	NULL	BindingDB	Enzyme Assay from US Patent US8637532: 'Amino azaheterocyclic carboxamides'	4-[[2-(Dimethylamino)-1-[3-[[2-(2-methylpyrrolidin-1-yl)pyridine-4-carbonyl]amino]phenyl]ethyl]amino]quinazoline-8-carboxamide	RPS6KB1 - ribosomal protein S6 kinase B1 (human)	/gene/6198	2.7.11.1	P23443	9606	NULL	NULL	NULL	NULL
389070995	0.0021	1800352	199996922	46869706	6198	NULL	Confirmatory	20230307	0	0	Active	P23443	IC50	NULL	BindingDB	Enzyme Assay from US Patent US8637532: 'Amino azaheterocyclic carboxamides'	4-[[1-[3-[(2-Fluoro-4-methoxybenzoyl)amino]phenyl]-2-(methylamino)ethyl]amino]quinazoline-8-carboxamide	RPS6KB1 - ribosomal protein S6 kinase B1 (human)	/gene/6198	2.7.11.1	P23443	9606	NULL	NULL	NULL	NULL
389149369	0.0021	1801673	313633834	89442709	6198	NULL	Confirmatory	20230307	0	0	Active	P23443	IC50	NULL	BindingDB	P70S6K Enzyme Assay from US Patent US9145392: 'Imidazole amines as modulators of kinase activity'	6-{4-[4-(4-Fluoro-3-trifluoromethyl-phenyl)-1-methyl-1H-imidazol-2-yl]-piperidin-1-yl}-5-methoxy-pyrimidin-4-ylamine	RPS6KB1 - ribosomal protein S6 kinase B1 (human)	/gene/6198	2.7.11.1	P23443	9606	NULL	NULL	NULL	NULL
389149375	0.0021	1801673	313633826	89442561	6198	NULL	Confirmatory	20230307	0	0	Active	P23443	IC50	NULL	BindingDB	P70S6K Enzyme Assay from US Patent US9145392: 'Imidazole amines as modulators of kinase activity'	5-Bromo-6-{4-[4-(4-fluoro-3-trifluoromethyl-phenyl)-1-methyl-1H-imidazol-2-yl]-piperidin-1-yl}-pyrimidin-4-ylamine	RPS6KB1 - ribosomal protein S6 kinase B1 (human)	/gene/6198	2.7.11.1	P23443	9606	NULL	NULL	NULL	NULL
389151443	0.0021	1801673	313633880	89445432	6198	NULL	Confirmatory	20230307	0	0	Active	P23443	IC50	NULL	BindingDB	P70S6K Enzyme Assay from US Patent US9145392: 'Imidazole amines as modulators of kinase activity'	6-{4-[4-(4-Fluoro-3-trifluoromethyl-phenyl)-1-methyl-1H-imidazol-2-yl]-piperidin-1-yl}-5-(2-methyl-thiazol-5-yl)-pyrimidin-4-ylamine	RPS6KB1 - ribosomal protein S6 kinase B1 (human)	/gene/6198	2.7.11.1	P23443	9606	NULL	NULL	NULL	NULL
389151978	0.0021	1801673	313633901	117700801	6198	NULL	Confirmatory	20230307	0	0	Active	P23443	IC50	NULL	BindingDB	P70S6K Enzyme Assay from US Patent US9145392: 'Imidazole amines as modulators of kinase activity'	4-Amino-6-{4-[1-(2-azetidin-1-yl-ethyl)-4-(4-difluoromethoxy-phenyl)-1H-imidazol-2-yl]-piperidin-1-yl}-pyrimidine-5-carbonitrile	RPS6KB1 - ribosomal protein S6 kinase B1 (human)	/gene/6198	2.7.11.1	P23443	9606	NULL	NULL	NULL	NULL
389151980	0.0021	1801673	313634055	117704698	6198	NULL	Confirmatory	20230307	0	0	Active	P23443	IC50	NULL	BindingDB	P70S6K Enzyme Assay from US Patent US9145392: 'Imidazole amines as modulators of kinase activity'	6-[4-[1-[2-(Azetidin-1-yl)ethyl]-4-[4-fluoro-3-(trifluoromethyl)phenyl]imidazol-2-yl]piperidin-1-yl]-5-ethylpyrimidin-4-amine	RPS6KB1 - ribosomal protein S6 kinase B1 (human)	/gene/6198	2.7.11.1	P23443	9606	NULL	NULL	NULL	NULL
389151986	0.0021	1801673	313634013	89442674	6198	NULL	Confirmatory	20230307	0	0	Active	P23443	IC50	NULL	BindingDB	P70S6K Enzyme Assay from US Patent US9145392: 'Imidazole amines as modulators of kinase activity'	6-[4-[1-(Azetidin-3-ylmethyl)-4-(4-fluoro-3-methylphenyl)imidazol-2-yl]piperidin-1-yl]-5-ethylpyrimidin-4-amine	RPS6KB1 - ribosomal protein S6 kinase B1 (human)	/gene/6198	2.7.11.1	P23443	9606	NULL	NULL	NULL	NULL
389158455	0.0021	1801673	313634221	71516764	6198	NULL	Confirmatory	20230307	0	0	Active	P23443	IC50	NULL	BindingDB	P70S6K Enzyme Assay from US Patent US9145392: 'Imidazole amines as modulators of kinase activity'	5-Ethoxy-6-{4-[4-(4-fluoro-3-trifluoromethyl-phenyl)-1-(2-isopropylamino-ethyl)-1H-imidazol-2-yl]-piperidin-1-yl}-pyrimidin-4-ylamine	RPS6KB1 - ribosomal protein S6 kinase B1 (human)	/gene/6198	2.7.11.1	P23443	9606	NULL	NULL	NULL	NULL
388684964	0.0022	1796786	336291671	78094611	6198	NULL	Confirmatory	20230307	0	0	Active	P23443	IC50	NULL	BindingDB	Enzyme Assay from US Patent US9662330: 'Aminopyrimidine derivatives for use as modulators of kinase activity'	6-{4-[2-Amino-1-(4-trifluoromethyl-phenyl)-ethyl]-piperazin-1-yl}-5-(4-fluoro-phenyl)-pyrimidin-4-ylamine	RPS6KB1 - ribosomal protein S6 kinase B1 (human)	/gene/6198	2.7.11.1	P23443	9606	NULL	NULL	NULL	NULL
388827571	0.0022	1795700	336291671	78094611	6198	NULL	Confirmatory	20230307	0	0	Active	P23443	IC50	NULL	BindingDB	P70S6K Enzyme Assay from US Patent US10080750: 'Aminopyrimidine derivatives for use as modulators of kinase activity'	6-{4-[2-Amino-1-(4-trifluoromethyl-phenyl)-ethyl]-piperazin-1-yl}-5-(4-fluoro-phenyl)-pyrimidin-4-ylamine	RPS6KB1 - ribosomal protein S6 kinase B1 (human)	/gene/6198	2.7.11.1	P23443	9606	NULL	NULL	NULL	NULL
389067744	0.0022	1800352	199996924	46869771	6198	NULL	Confirmatory	20230307	0	0	Active	P23443	IC50	NULL	BindingDB	Enzyme Assay from US Patent US8637532: 'Amino azaheterocyclic carboxamides'	6-methoxy-4-[[(1S)-2-(methylamino)-1-phenylethyl]amino]quinazoline-8-carboxamide	RPS6KB1 - ribosomal protein S6 kinase B1 (human)	/gene/6198	2.7.11.1	P23443	9606	NULL	NULL	NULL	NULL
389149379	0.0022	1801673	313633861	89445412	6198	NULL	Confirmatory	20230307	0	0	Active	P23443	IC50	NULL	BindingDB	P70S6K Enzyme Assay from US Patent US9145392: 'Imidazole amines as modulators of kinase activity'	(4-Amino-6-{4-[4-(4-fluoro-3-trifluoromethyl-phenyl)-1-methyl-1H-imidazol-2-yl]-piperidin-1-yl}-pyrimidin-5-yl)-methanol	RPS6KB1 - ribosomal protein S6 kinase B1 (human)	/gene/6198	2.7.11.1	P23443	9606	NULL	NULL	NULL	NULL
389150076	0.0022	1801673	313633844	89445379	6198	NULL	Confirmatory	20230307	0	0	Active	P23443	IC50	NULL	BindingDB	P70S6K Enzyme Assay from US Patent US9145392: 'Imidazole amines as modulators of kinase activity'	6-[4-[4-[4-Fluoro-3-(trifluoromethyl)phenyl]-1-methylimidazol-2-yl]piperidin-1-yl]-5-(6-methylpyridin-3-yl)pyrimidin-4-amine	RPS6KB1 - ribosomal protein S6 kinase B1 (human)	/gene/6198	2.7.11.1	P23443	9606	NULL	NULL	NULL	NULL
389150785	0.0022	1801673	313633933	89442727	6198	NULL	Confirmatory	20230307	0	0	Active	P23443	IC50	NULL	BindingDB	P70S6K Enzyme Assay from US Patent US9145392: 'Imidazole amines as modulators of kinase activity'	6-(4-(1-(2-(azetidin-1-yl)ethyl)-4-(4-fluoro-3-methoxyphenyl)-1H-imidazol-2-yl)piperidin-1-yl)-5-ethylpyrimidin-4-amine	RPS6KB1 - ribosomal protein S6 kinase B1 (human)	/gene/6198	2.7.11.1	P23443	9606	NULL	NULL	NULL	NULL
389151456	0.0022	1801673	313633892	89442591	6198	NULL	Confirmatory	20230307	0	0	Active	P23443	IC50	NULL	BindingDB	P70S6K Enzyme Assay from US Patent US9145392: 'Imidazole amines as modulators of kinase activity'	5-Bromo-6-{4-[1-(2-dimethylamino-ethyl)-4-(4-fluoro-3-trifluoromethyl-phenyl)-1H-imidazol-2-yl]-piperidin-1-yl}-pyrimidin-4-ylamine	RPS6KB1 - ribosomal protein S6 kinase B1 (human)	/gene/6198	2.7.11.1	P23443	9606	NULL	NULL	NULL	NULL
389152820	0.0022	1801673	313633965	89442446	6198	NULL	Confirmatory	20230307	0	0	Active	P23443	IC50	NULL	BindingDB	P70S6K Enzyme Assay from US Patent US9145392: 'Imidazole amines as modulators of kinase activity'	4-Amino-6-[4-[1-(azetidin-3-ylmethyl)-4-[4-fluoro-3-(trifluoromethyl)phenyl]imidazol-2-yl]piperidin-1-yl]pyrimidine-5-carboxamide	RPS6KB1 - ribosomal protein S6 kinase B1 (human)	/gene/6198	2.7.11.1	P23443	9606	NULL	NULL	NULL	NULL
389153780	0.0022	1801673	313634091	89450290	6198	NULL	Confirmatory	20230307	0	0	Active	P23443	IC50	NULL	BindingDB	P70S6K Enzyme Assay from US Patent US9145392: 'Imidazole amines as modulators of kinase activity'	5-Bromo-6-[4-[1-(2-pyrrolidin-1-ylethyl)-4-[3-(trifluoromethyl)phenyl]imidazol-2-yl]piperidin-1-yl]pyrimidin-4-amine	RPS6KB1 - ribosomal protein S6 kinase B1 (human)	/gene/6198	2.7.11.1	P23443	9606	NULL	NULL	NULL	NULL
389153789	0.0022	1801673	313633922	89442481	6198	NULL	Confirmatory	20230307	0	0	Active	P23443	IC50	NULL	BindingDB	P70S6K Enzyme Assay from US Patent US9145392: 'Imidazole amines as modulators of kinase activity'	6-(4-(1-(2-(azetidin-1-yl)ethyl)-4-(4-fluoro-3-(trifluoromethyl)phenyl)-1H-imidazol-2-yl)piperidin-1-yl)-5-methoxypyrimidin-4-amine	RPS6KB1 - ribosomal protein S6 kinase B1 (human)	/gene/6198	2.7.11.1	P23443	9606	NULL	NULL	NULL	NULL
389154537	0.0022	1801673	313633976	89442809	6198	NULL	Confirmatory	20230307	0	0	Active	P23443	IC50	NULL	BindingDB	P70S6K Enzyme Assay from US Patent US9145392: 'Imidazole amines as modulators of kinase activity'	6-[4-[1-(Azetidin-3-ylmethyl)-4-[4-fluoro-3-(trifluoromethyl)phenyl]imidazol-2-yl]piperidin-1-yl]-5-ethylpyrimidin-4-amine	RPS6KB1 - ribosomal protein S6 kinase B1 (human)	/gene/6198	2.7.11.1	P23443	9606	NULL	NULL	NULL	NULL
389161285	0.0022	1801673	313634010	89442678	6198	NULL	Confirmatory	20230307	0	0	Active	P23443	IC50	NULL	BindingDB	P70S6K Enzyme Assay from US Patent US9145392: 'Imidazole amines as modulators of kinase activity'	6-[4-[1-(Azetidin-3-ylmethyl)-4-(4-fluoro-3-methylphenyl)imidazol-2-yl]piperidin-1-yl]-5-ethoxypyrimidin-4-amine	RPS6KB1 - ribosomal protein S6 kinase B1 (human)	/gene/6198	2.7.11.1	P23443	9606	NULL	NULL	NULL	NULL
389162682	0.0022	1801673	313634183	89442863	6198	NULL	Confirmatory	20230307	0	0	Active	P23443	IC50	NULL	BindingDB	P70S6K Enzyme Assay from US Patent US9145392: 'Imidazole amines as modulators of kinase activity'	4-Amino-6-(4-{4-(4-fluoro-3-trifluoromethyl-phenyl)-1-[2-(isopropyl-methyl-amino)-ethyl]-1H-imidazol-2-yl}-piperidin-1-yl)-pyrimidine-5-carbonitrile	RPS6KB1 - ribosomal protein S6 kinase B1 (human)	/gene/6198	2.7.11.1	P23443	9606	NULL	NULL	NULL	NULL
389223312	0.0022	1802711	336291671	78094611	6198	NULL	Confirmatory	20230307	0	0	Active	P23443	IC50	NULL	BindingDB	Enzyme Assay from US Patent US9321760: 'Aminopyrimidine derivatives for use as modulators of kinase activity'	6-{4-[2-Amino-1-(4-trifluoromethyl-phenyl)-ethyl]-piperazin-1-yl}-5-(4-fluoro-phenyl)-pyrimidin-4-ylamine	RPS6KB1 - ribosomal protein S6 kinase B1 (human)	/gene/6198	2.7.11.1	P23443	9606	NULL	NULL	NULL	NULL
389151453	0.0023	1801673	313633865	89450699	6198	NULL	Confirmatory	20230307	0	0	Active	P23443	IC50	NULL	BindingDB	P70S6K Enzyme Assay from US Patent US9145392: 'Imidazole amines as modulators of kinase activity'	5-(6-Amino-pyridin-3-yl)-6-{4-[4-(4-fluoro-3-trifluoromethyl-phenyl)-1-methyl-1H-imidazol-2-yl]-piperidin-1-yl}-pyrimidin-4-ylamine	RPS6KB1 - ribosomal protein S6 kinase B1 (human)	/gene/6198	2.7.11.1	P23443	9606	NULL	NULL	NULL	NULL
389153790	0.0023	1801673	313633925	89450310	6198	NULL	Confirmatory	20230307	0	0	Active	P23443	IC50	NULL	BindingDB	P70S6K Enzyme Assay from US Patent US9145392: 'Imidazole amines as modulators of kinase activity'	6-(4-(1-(2-(azetidin-1-yl)ethyl)-4-(3-(trifluoromethoxy)phenyl)-1H-imidazol-2-yl)piperidin-1-yl)-5-ethylpyrimidin-4-amine	RPS6KB1 - ribosomal protein S6 kinase B1 (human)	/gene/6198	2.7.11.1	P23443	9606	NULL	NULL	NULL	NULL
389156235	0.0023	1801673	313634057	117704697	6198	NULL	Confirmatory	20230307	0	0	Active	P23443	IC50	NULL	BindingDB	P70S6K Enzyme Assay from US Patent US9145392: 'Imidazole amines as modulators of kinase activity'	5-Ethyl-6-[4-[4-(4-fluorophenyl)-1-(2-pyrrolidin-1-ylethyl)imidazol-2-yl]piperidin-1-yl]pyrimidin-4-amine	RPS6KB1 - ribosomal protein S6 kinase B1 (human)	/gene/6198	2.7.11.1	P23443	9606	NULL	NULL	NULL	NULL
389156236	0.0023	1801673	313634173	89450291	6198	NULL	Confirmatory	20230307	0	0	Active	P23443	IC50	NULL	BindingDB	P70S6K Enzyme Assay from US Patent US9145392: 'Imidazole amines as modulators of kinase activity'	4-Amino-6-[4-[4-(4-fluoro-3-methylphenyl)-1-(2-pyrrolidin-1-ylethyl)imidazol-2-yl]piperidin-1-yl]pyrimidine-5-carboxamide	RPS6KB1 - ribosomal protein S6 kinase B1 (human)	/gene/6198	2.7.11.1	P23443	9606	NULL	NULL	NULL	NULL
389156237	0.0023	1801673	313633878	89445372	6198	NULL	Confirmatory	20230307	0	0	Active	P23443	IC50	NULL	BindingDB	P70S6K Enzyme Assay from US Patent US9145392: 'Imidazole amines as modulators of kinase activity'	6-{4-[4-(4-Fluoro-3-trifluoromethyl-phenyl)-1-methyl-1H-imidazol-2-yl]-piperidin-1-yl}-5-pyridin-3-yl-pyrimidin-4-ylamine	RPS6KB1 - ribosomal protein S6 kinase B1 (human)	/gene/6198	2.7.11.1	P23443	9606	NULL	NULL	NULL	NULL
389161980	0.0023	1801673	313634134	89450684	6198	NULL	Confirmatory	20230307	0	0	Active	P23443	IC50	NULL	BindingDB	P70S6K Enzyme Assay from US Patent US9145392: 'Imidazole amines as modulators of kinase activity'	4-Amino-6-[4-[4-(3-chlorophenyl)-1-(2-pyrrolidin-1-ylethyl)imidazol-2-yl]piperidin-1-yl]pyrimidine-5-carbonitrile	RPS6KB1 - ribosomal protein S6 kinase B1 (human)	/gene/6198	2.7.11.1	P23443	9606	NULL	NULL	NULL	NULL
389162675	0.0023	1801673	313634133	89450756	6198	NULL	Confirmatory	20230307	0	0	Active	P23443	IC50	NULL	BindingDB	P70S6K Enzyme Assay from US Patent US9145392: 'Imidazole amines as modulators of kinase activity'	4-Amino-6-[4-[1-(2-pyrrolidin-1-ylethyl)-4-[3-(trifluoromethyl)phenyl]imidazol-2-yl]piperidin-1-yl]pyrimidine-5-carbonitrile	RPS6KB1 - ribosomal protein S6 kinase B1 (human)	/gene/6198	2.7.11.1	P23443	9606	NULL	NULL	NULL	NULL
389068870	0.0024	1800352	199996925	46869772	6198	NULL	Confirmatory	20230307	0	0	Active	P23443	IC50	NULL	BindingDB	Enzyme Assay from US Patent US8637532: 'Amino azaheterocyclic carboxamides'	4-[[1-[3-[[2-[3-(Diethylamino)pyrrolidin-1-yl]pyridine-4-carbonyl]amino]phenyl]-2-(dimethylamino)ethyl]amino]quinazoline-8-carboxamide	RPS6KB1 - ribosomal protein S6 kinase B1 (human)	/gene/6198	2.7.11.1	P23443	9606	NULL	NULL	NULL	NULL
389151454	0.0024	1801673	313633948	117704682	6198	NULL	Confirmatory	20230307	0	0	Active	P23443	IC50	NULL	BindingDB	P70S6K Enzyme Assay from US Patent US9145392: 'Imidazole amines as modulators of kinase activity'	6-[4-[1-[2-(Azetidin-1-yl)ethyl]-4-(3-chlorophenyl)imidazol-2-yl]piperidin-1-yl]-5-ethylpyrimidin-4-amine	RPS6KB1 - ribosomal protein S6 kinase B1 (human)	/gene/6198	2.7.11.1	P23443	9606	NULL	NULL	NULL	NULL
389153797	0.0024	1801673	313633869	89445390	6198	NULL	Confirmatory	20230307	0	0	Active	P23443	IC50	NULL	BindingDB	P70S6K Enzyme Assay from US Patent US9145392: 'Imidazole amines as modulators of kinase activity'	5-(4-Fluoro-phenyl)-6-{4-[4-(4-fluoro-3-trifluoromethyl-phenyl)-1H-imidazol-2-yl]-piperidin-1-yl}-pyrimidin-4-ylamine	RPS6KB1 - ribosomal protein S6 kinase B1 (human)	/gene/6198	2.7.11.1	P23443	9606	NULL	NULL	NULL	NULL
389155416	0.0024	1801673	313634044	117704690	6198	NULL	Confirmatory	20230307	0	0	Active	P23443	IC50	NULL	BindingDB	P70S6K Enzyme Assay from US Patent US9145392: 'Imidazole amines as modulators of kinase activity'	6-[4-[1-[2-(Azetidin-1-yl)ethyl]-4-[4-fluoro-3-(trifluoromethyl)phenyl]imidazol-2-yl]piperidin-1-yl]-5-(4-fluorophenyl)pyrimidin-4-amine	RPS6KB1 - ribosomal protein S6 kinase B1 (human)	/gene/6198	2.7.11.1	P23443	9606	NULL	NULL	NULL	NULL
389156217	0.0024	1801673	313633927	89450705	6198	NULL	Confirmatory	20230307	0	0	Active	P23443	IC50	NULL	BindingDB	P70S6K Enzyme Assay from US Patent US9145392: 'Imidazole amines as modulators of kinase activity'	6-(4-(1-(2-(azetidin-1-yl)ethyl)-4-(4-fluoro-3-(trifluoromethyl)phenyl)-1H-imidazol-2-yl)piperidin-1-yl)-5-ethoxypyrimidin-4-amine	RPS6KB1 - ribosomal protein S6 kinase B1 (human)	/gene/6198	2.7.11.1	P23443	9606	NULL	NULL	NULL	NULL
389158454	0.0024	1801673	313633941	89442638	6198	NULL	Confirmatory	20230307	0	0	Active	P23443	IC50	NULL	BindingDB	P70S6K Enzyme Assay from US Patent US9145392: 'Imidazole amines as modulators of kinase activity'	6-(4-(1-(2-(azetidin-1-yl)ethyl)-4-(2-(trifluoromethyl)pyridin-4-yl)-1H-imidazol-2-yl)piperidin-1-yl)-5-ethoxypyrimidin-4-amine	RPS6KB1 - ribosomal protein S6 kinase B1 (human)	/gene/6198	2.7.11.1	P23443	9606	NULL	NULL	NULL	NULL
389159968	0.0024	1801673	313634031	89450277	6198	NULL	Confirmatory	20230307	0	0	Active	P23443	IC50	NULL	BindingDB	P70S6K Enzyme Assay from US Patent US9145392: 'Imidazole amines as modulators of kinase activity'	4-Amino-6-[4-[1-[2-(azetidin-1-yl)ethyl]-4-(2-fluoropyridin-4-yl)imidazol-2-yl]piperidin-1-yl]pyrimidine-5-carbonitrile	RPS6KB1 - ribosomal protein S6 kinase B1 (human)	/gene/6198	2.7.11.1	P23443	9606	NULL	NULL	NULL	NULL
389161294	0.0024	1801673	313634126	117704716	6198	NULL	Confirmatory	20230307	0	0	Active	P23443	IC50	NULL	BindingDB	P70S6K Enzyme Assay from US Patent US9145392: 'Imidazole amines as modulators of kinase activity'	6-[4-[1-[2-(Diethylamino)ethyl]-4-(4-fluoro-3-methylphenyl)imidazol-2-yl]piperidin-1-yl]-5-ethoxypyrimidin-4-amine	RPS6KB1 - ribosomal protein S6 kinase B1 (human)	/gene/6198	2.7.11.1	P23443	9606	NULL	NULL	NULL	NULL
389161993	0.0024	1801673	313634209	89445434	6198	NULL	Confirmatory	20230307	0	0	Active	P23443	IC50	NULL	BindingDB	P70S6K Enzyme Assay from US Patent US9145392: 'Imidazole amines as modulators of kinase activity'	4-Amino-6-{4-[4-(4-fluoro-3-methyl-phenyl)-1-(2-isopropylamino-ethyl)-1H-imidazol-2-yl]-piperidin-1-yl}-pyrimidine-5-carboxylic acid amide	RPS6KB1 - ribosomal protein S6 kinase B1 (human)	/gene/6198	2.7.11.1	P23443	9606	NULL	NULL	NULL	NULL
388686600	0.0025	1796786	336291806	89446687	6198	NULL	Confirmatory	20230307	0	0	Active	P23443	IC50	NULL	BindingDB	Enzyme Assay from US Patent US9662330: 'Aminopyrimidine derivatives for use as modulators of kinase activity'	[1-[6-Amino-5-(4-fluorophenyl)pyrimidin-4-yl]piperidin-4-yl]-(4-chlorophenyl)methanol	RPS6KB1 - ribosomal protein S6 kinase B1 (human)	/gene/6198	2.7.11.1	P23443	9606	NULL	NULL	NULL	NULL
388829123	0.0025	1795700	336291806	89446687	6198	NULL	Confirmatory	20230307	0	0	Active	P23443	IC50	NULL	BindingDB	P70S6K Enzyme Assay from US Patent US10080750: 'Aminopyrimidine derivatives for use as modulators of kinase activity'	[1-[6-Amino-5-(4-fluorophenyl)pyrimidin-4-yl]piperidin-4-yl]-(4-chlorophenyl)methanol	RPS6KB1 - ribosomal protein S6 kinase B1 (human)	/gene/6198	2.7.11.1	P23443	9606	NULL	NULL	NULL	NULL
389070983	0.0025	1800352	199996849	46869773	6198	NULL	Confirmatory	20230307	0	0	Active	P23443	IC50	NULL	BindingDB	Enzyme Assay from US Patent US8637532: 'Amino azaheterocyclic carboxamides'	4-[[4-(Trifluoromethyl)phenyl]methylamino]quinazoline-8-carboxamide	RPS6KB1 - ribosomal protein S6 kinase B1 (human)	/gene/6198	2.7.11.1	P23443	9606	NULL	NULL	NULL	NULL
389151969	0.0025	1801673	313633885	117704674	6198	NULL	Confirmatory	20230307	0	0	Active	P23443	IC50	NULL	BindingDB	P70S6K Enzyme Assay from US Patent US9145392: 'Imidazole amines as modulators of kinase activity'	5-Ethenyl-6-[4-[4-[4-fluoro-3-(trifluoromethyl)phenyl]-1-(2-pyrrolidin-1-ylethyl)imidazol-2-yl]piperidin-1-yl]pyrimidin-4-amine	RPS6KB1 - ribosomal protein S6 kinase B1 (human)	/gene/6198	2.7.11.1	P23443	9606	NULL	NULL	NULL	NULL
389151972	0.0025	1801673	313633879	89445462	6198	NULL	Confirmatory	20230307	0	0	Active	P23443	IC50	NULL	BindingDB	P70S6K Enzyme Assay from US Patent US9145392: 'Imidazole amines as modulators of kinase activity'	6-[4-[4-[4-fluoro-3-(trifluoromethyl)phenyl]-1-methylimidazol-2-yl]piperidin-1-yl]-5-[(E)-3-methoxyprop-1-enyl]pyrimidin-4-amine	RPS6KB1 - ribosomal protein S6 kinase B1 (human)	/gene/6198	2.7.11.1	P23443	9606	NULL	NULL	NULL	NULL
389159350	0.0025	1801673	313634220	71516763	6198	NULL	Confirmatory	20230307	0	0	Active	P23443	IC50	NULL	BindingDB	P70S6K Enzyme Assay from US Patent US9145392: 'Imidazole amines as modulators of kinase activity'	4-Amino-6-{4-[4-(4-fluoro-3-methyl-phenyl)-1-(2-methylamino-ethyl)-1H-imidazol-2-yl]-piperidin-1-yl}-pyrimidine-5-carboxylic acid amide	RPS6KB1 - ribosomal protein S6 kinase B1 (human)	/gene/6198	2.7.11.1	P23443	9606	NULL	NULL	NULL	NULL
389162998	0.0025	1801673	313634222	117700529	6198	NULL	Confirmatory	20230307	0	0	Active	P23443	IC50	NULL	BindingDB	P70S6K Enzyme Assay from US Patent US9145392: 'Imidazole amines as modulators of kinase activity'	[3-[[2-[1-(6-Amino-5-propan-2-ylpyrimidin-4-yl)piperidin-4-yl]-4-(4-fluoro-3-methylphenyl)imidazol-1-yl]methyl]azetidin-1-yl]methanol	RPS6KB1 - ribosomal protein S6 kinase B1 (human)	/gene/6198	2.7.11.1	P23443	9606	NULL	NULL	NULL	NULL
389226542	0.0025	1802711	336291806	89446687	6198	NULL	Confirmatory	20230307	0	0	Active	P23443	IC50	NULL	BindingDB	Enzyme Assay from US Patent US9321760: 'Aminopyrimidine derivatives for use as modulators of kinase activity'	[1-[6-Amino-5-(4-fluorophenyl)pyrimidin-4-yl]piperidin-4-yl]-(4-chlorophenyl)methanol	RPS6KB1 - ribosomal protein S6 kinase B1 (human)	/gene/6198	2.7.11.1	P23443	9606	NULL	NULL	NULL	NULL
388684961	0.0026	1796786	336291672	71516648	6198	NULL	Confirmatory	20230307	0	0	Active	P23443	IC50	NULL	BindingDB	Enzyme Assay from US Patent US9662330: 'Aminopyrimidine derivatives for use as modulators of kinase activity'	6-[4-[(1S)-2-amino-1-[4-(trifluoromethyl)phenyl]ethyl]piperazin-1-yl]-5-(4-fluorophenyl)pyrimidin-4-amine	RPS6KB1 - ribosomal protein S6 kinase B1 (human)	/gene/6198	2.7.11.1	P23443	9606	NULL	NULL	NULL	NULL
388685876	0.0026	1796786	336291843	71516615	6198	NULL	Confirmatory	20230307	0	0	Active	P23443	IC50	NULL	BindingDB	Enzyme Assay from US Patent US9662330: 'Aminopyrimidine derivatives for use as modulators of kinase activity'	6-[4-[(1R)-2-amino-1-(6-chloropyridin-3-yl)ethyl]piperazin-1-yl]-5-(4-fluorophenyl)pyrimidin-4-amine	RPS6KB1 - ribosomal protein S6 kinase B1 (human)	/gene/6198	2.7.11.1	P23443	9606	NULL	NULL	NULL	NULL
388686763	0.0026	1796786	336291872	89446819	6198	NULL	Confirmatory	20230307	0	0	Active	P23443	IC50	NULL	BindingDB	Enzyme Assay from US Patent US9662330: 'Aminopyrimidine derivatives for use as modulators of kinase activity'	N-[[3-amino-1-[6-amino-5-(3-fluorophenyl)pyrimidin-4-yl]pyrrolidin-3-yl]methyl]-2,4-difluorobenzamide	RPS6KB1 - ribosomal protein S6 kinase B1 (human)	/gene/6198	2.7.11.1	P23443	9606	NULL	NULL	NULL	NULL
388827576	0.0026	1795700	336291672	71516648	6198	NULL	Confirmatory	20230307	0	0	Active	P23443	IC50	NULL	BindingDB	P70S6K Enzyme Assay from US Patent US10080750: 'Aminopyrimidine derivatives for use as modulators of kinase activity'	6-[4-[(1S)-2-amino-1-[4-(trifluoromethyl)phenyl]ethyl]piperazin-1-yl]-5-(4-fluorophenyl)pyrimidin-4-amine	RPS6KB1 - ribosomal protein S6 kinase B1 (human)	/gene/6198	2.7.11.1	P23443	9606	NULL	NULL	NULL	NULL
388828331	0.0026	1795700	336291843	71516615	6198	NULL	Confirmatory	20230307	0	0	Active	P23443	IC50	NULL	BindingDB	P70S6K Enzyme Assay from US Patent US10080750: 'Aminopyrimidine derivatives for use as modulators of kinase activity'	6-[4-[(1R)-2-amino-1-(6-chloropyridin-3-yl)ethyl]piperazin-1-yl]-5-(4-fluorophenyl)pyrimidin-4-amine	RPS6KB1 - ribosomal protein S6 kinase B1 (human)	/gene/6198	2.7.11.1	P23443	9606	NULL	NULL	NULL	NULL
388837171	0.0026	1795700	336291872	89446819	6198	NULL	Confirmatory	20230307	0	0	Active	P23443	IC50	NULL	BindingDB	P70S6K Enzyme Assay from US Patent US10080750: 'Aminopyrimidine derivatives for use as modulators of kinase activity'	N-[[3-amino-1-[6-amino-5-(3-fluorophenyl)pyrimidin-4-yl]pyrrolidin-3-yl]methyl]-2,4-difluorobenzamide	RPS6KB1 - ribosomal protein S6 kinase B1 (human)	/gene/6198	2.7.11.1	P23443	9606	NULL	NULL	NULL	NULL
389068386	0.0026	1800352	199996926	68078580	6198	NULL	Confirmatory	20230307	0	0	Active	P23443	IC50	NULL	BindingDB	Enzyme Assay from US Patent US8637532: 'Amino azaheterocyclic carboxamides'	4-[[2-(Dimethylamino)-1-[3-[(3-fluoro-4-methoxybenzoyl)amino]phenyl]ethyl]amino]-6,7-dihydroquinazoline-8-carboxamide	RPS6KB1 - ribosomal protein S6 kinase B1 (human)	/gene/6198	2.7.11.1	P23443	9606	NULL	NULL	NULL	NULL
389150787	0.0026	1801673	313633862	89442589	6198	NULL	Confirmatory	20230307	0	0	Active	P23443	IC50	NULL	BindingDB	P70S6K Enzyme Assay from US Patent US9145392: 'Imidazole amines as modulators of kinase activity'	4-Amino-6-{4-[4-(4-fluoro-3-trifluoromethyl-phenyl)-1-methyl-1H-imidazol-2-yl]-piperidin-1-yl}-pyrimidine-5-carboxamide	RPS6KB1 - ribosomal protein S6 kinase B1 (human)	/gene/6198	2.7.11.1	P23443	9606	NULL	NULL	NULL	NULL
389157615	0.0026	1801673	313634144	89442713	6198	NULL	Confirmatory	20230307	0	0	Active	P23443	IC50	NULL	BindingDB	P70S6K Enzyme Assay from US Patent US9145392: 'Imidazole amines as modulators of kinase activity'	4-Amino-6-[4-[1-[2-(azetidin-1-yl)ethyl]-4-(3-fluoro-4-methoxyphenyl)imidazol-2-yl]piperidin-1-yl]pyrimidine-5-carbonitrile	RPS6KB1 - ribosomal protein S6 kinase B1 (human)	/gene/6198	2.7.11.1	P23443	9606	NULL	NULL	NULL	NULL
389157620	0.0026	1801673	313634076	89450731	6198	NULL	Confirmatory	20230307	0	0	Active	P23443	IC50	NULL	BindingDB	P70S6K Enzyme Assay from US Patent US9145392: 'Imidazole amines as modulators of kinase activity'	6-[4-[4-(4-Chloro-3-fluorophenyl)-1-(2-pyrrolidin-1-ylethyl)imidazol-2-yl]piperidin-1-yl]-5-ethylpyrimidin-4-amine	RPS6KB1 - ribosomal protein S6 kinase B1 (human)	/gene/6198	2.7.11.1	P23443	9606	NULL	NULL	NULL	NULL
389159953	0.0026	1801673	313634114	89450749	6198	NULL	Confirmatory	20230307	0	0	Active	P23443	IC50	NULL	BindingDB	P70S6K Enzyme Assay from US Patent US9145392: 'Imidazole amines as modulators of kinase activity'	6-[4-[1-[2-(Dimethylamino)ethyl]-4-[4-fluoro-3-(trifluoromethyl)phenyl]imidazol-2-yl]piperidin-1-yl]-5-ethoxypyrimidin-4-amine	RPS6KB1 - ribosomal protein S6 kinase B1 (human)	/gene/6198	2.7.11.1	P23443	9606	NULL	NULL	NULL	NULL
389159955	0.0026	1801673	313633955	89450268	6198	NULL	Confirmatory	20230307	0	0	Active	P23443	IC50	NULL	BindingDB	P70S6K Enzyme Assay from US Patent US9145392: 'Imidazole amines as modulators of kinase activity'	4-Amino-6-[4-[1-[2-(azetidin-1-yl)ethyl]-4-thiophen-3-ylimidazol-2-yl]piperidin-1-yl]pyrimidine-5-carbonitrile	RPS6KB1 - ribosomal protein S6 kinase B1 (human)	/gene/6198	2.7.11.1	P23443	9606	NULL	NULL	NULL	NULL
389159962	0.0026	1801673	313634045	117704691	6198	NULL	Confirmatory	20230307	0	0	Active	P23443	IC50	NULL	BindingDB	P70S6K Enzyme Assay from US Patent US9145392: 'Imidazole amines as modulators of kinase activity'	6-[4-[1-[2-(Azetidin-1-yl)ethyl]-4-[4-fluoro-3-(trifluoromethyl)phenyl]imidazol-2-yl]piperidin-1-yl]-5-ethenylpyrimidin-4-amine	RPS6KB1 - ribosomal protein S6 kinase B1 (human)	/gene/6198	2.7.11.1	P23443	9606	NULL	NULL	NULL	NULL
389161990	0.0026	1801673	313634131	89450408	6198	NULL	Confirmatory	20230307	0	0	Active	P23443	IC50	NULL	BindingDB	P70S6K Enzyme Assay from US Patent US9145392: 'Imidazole amines as modulators of kinase activity'	4-Amino-6-[4-[4-(4-fluorophenyl)-1-(2-pyrrolidin-1-ylethyl)imidazol-2-yl]piperidin-1-yl]pyrimidine-5-carbonitrile	RPS6KB1 - ribosomal protein S6 kinase B1 (human)	/gene/6198	2.7.11.1	P23443	9606	NULL	NULL	NULL	NULL
389161991	0.0026	1801673	313634132	89450681	6198	NULL	Confirmatory	20230307	0	0	Active	P23443	IC50	NULL	BindingDB	P70S6K Enzyme Assay from US Patent US9145392: 'Imidazole amines as modulators of kinase activity'	4-Amino-6-[4-[4-(3-fluorophenyl)-1-(2-pyrrolidin-1-ylethyl)imidazol-2-yl]piperidin-1-yl]pyrimidine-5-carbonitrile	RPS6KB1 - ribosomal protein S6 kinase B1 (human)	/gene/6198	2.7.11.1	P23443	9606	NULL	NULL	NULL	NULL
389223589	0.0026	1802711	336291672	71516648	6198	NULL	Confirmatory	20230307	0	0	Active	P23443	IC50	NULL	BindingDB	Enzyme Assay from US Patent US9321760: 'Aminopyrimidine derivatives for use as modulators of kinase activity'	6-[4-[(1S)-2-amino-1-[4-(trifluoromethyl)phenyl]ethyl]piperazin-1-yl]-5-(4-fluorophenyl)pyrimidin-4-amine	RPS6KB1 - ribosomal protein S6 kinase B1 (human)	/gene/6198	2.7.11.1	P23443	9606	NULL	NULL	NULL	NULL
389225346	0.0026	1802711	336291843	71516615	6198	NULL	Confirmatory	20230307	0	0	Active	P23443	IC50	NULL	BindingDB	Enzyme Assay from US Patent US9321760: 'Aminopyrimidine derivatives for use as modulators of kinase activity'	6-[4-[(1R)-2-amino-1-(6-chloropyridin-3-yl)ethyl]piperazin-1-yl]-5-(4-fluorophenyl)pyrimidin-4-amine	RPS6KB1 - ribosomal protein S6 kinase B1 (human)	/gene/6198	2.7.11.1	P23443	9606	NULL	NULL	NULL	NULL
389226683	0.0026	1802711	336291872	89446819	6198	NULL	Confirmatory	20230307	0	0	Active	P23443	IC50	NULL	BindingDB	Enzyme Assay from US Patent US9321760: 'Aminopyrimidine derivatives for use as modulators of kinase activity'	N-[[3-amino-1-[6-amino-5-(3-fluorophenyl)pyrimidin-4-yl]pyrrolidin-3-yl]methyl]-2,4-difluorobenzamide	RPS6KB1 - ribosomal protein S6 kinase B1 (human)	/gene/6198	2.7.11.1	P23443	9606	NULL	NULL	NULL	NULL
389066589	0.0027	1800352	199996798	66763521	6198	NULL	Confirmatory	20230307	0	0	Active	P23443	IC50	NULL	BindingDB	Enzyme Assay from US Patent US8637532: 'Amino azaheterocyclic carboxamides'	4-[(3,4-Dichlorophenyl)methylamino]-6-methoxyquinazoline-8-carboxamide	RPS6KB1 - ribosomal protein S6 kinase B1 (human)	/gene/6198	2.7.11.1	P23443	9606	NULL	NULL	NULL	NULL
389068403	0.0027	1800352	199996927	66763509	6198	NULL	Confirmatory	20230307	0	0	Active	P23443	IC50	NULL	BindingDB	Enzyme Assay from US Patent US8637532: 'Amino azaheterocyclic carboxamides'	4-[[(1R)-1-[3-[[2-fluoro-4-(trifluoromethyl)benzoyl]amino]phenyl]ethyl]amino]quinazoline-8-carboxamide	RPS6KB1 - ribosomal protein S6 kinase B1 (human)	/gene/6198	2.7.11.1	P23443	9606	NULL	NULL	NULL	NULL
389149377	0.0027	1801673	313633858	89445470	6198	NULL	Confirmatory	20230307	0	0	Active	P23443	IC50	NULL	BindingDB	P70S6K Enzyme Assay from US Patent US9145392: 'Imidazole amines as modulators of kinase activity'	5-(4-Methoxy-phenyl)-6-{4-[4-(3-trifluoromethyl-phenyl)-1H-imidazol-2-yl]-piperidin-1-yl}-pyrimidin-4-ylamine	RPS6KB1 - ribosomal protein S6 kinase B1 (human)	/gene/6198	2.7.11.1	P23443	9606	NULL	NULL	NULL	NULL
389150085	0.0027	1801673	313633842	89442748	6198	NULL	Confirmatory	20230307	0	0	Active	P23443	IC50	NULL	BindingDB	P70S6K Enzyme Assay from US Patent US9145392: 'Imidazole amines as modulators of kinase activity'	4-(4-Amino-6-{4-[4-(4-fluoro-3-trifluoromethyl-phenyl)-1-methyl-1H-imidazol-2-yl]-piperidin-1-yl}-pyrimidin-5-yl)-benzonitrile	RPS6KB1 - ribosomal protein S6 kinase B1 (human)	/gene/6198	2.7.11.1	P23443	9606	NULL	NULL	NULL	NULL
389151452	0.0027	1801673	313633873	89450695	6198	NULL	Confirmatory	20230307	0	0	Active	P23443	IC50	NULL	BindingDB	P70S6K Enzyme Assay from US Patent US9145392: 'Imidazole amines as modulators of kinase activity'	6-{4-[4-(4-Fluoro-3-trifluoromethyl-phenyl)-1-methyl-1H-imidazol-2-yl]-piperidin-1-yl}-[5,5']bipyrimidinyl-4-ylamine	RPS6KB1 - ribosomal protein S6 kinase B1 (human)	/gene/6198	2.7.11.1	P23443	9606	NULL	NULL	NULL	NULL
389152819	0.0027	1801673	313633898	89442640	6198	NULL	Confirmatory	20230307	0	0	Active	P23443	IC50	NULL	BindingDB	P70S6K Enzyme Assay from US Patent US9145392: 'Imidazole amines as modulators of kinase activity'	6-{4-[1-(2-Dimethylamino-ethyl)-4-(4-fluoro-3-trifluoromethyl-phenyl)-1H-imidazol-2-yl]-piperidin-1-yl}-5-vinyl-pyrimidin-4-ylamine	RPS6KB1 - ribosomal protein S6 kinase B1 (human)	/gene/6198	2.7.11.1	P23443	9606	NULL	NULL	NULL	NULL
389153791	0.0027	1801673	313633930	89450267	6198	NULL	Confirmatory	20230307	0	0	Active	P23443	IC50	NULL	BindingDB	P70S6K Enzyme Assay from US Patent US9145392: 'Imidazole amines as modulators of kinase activity'	6-(4-(1-(2-(azetidin-1-yl)ethyl)-4-(2-(trifluoromethyl)pyridin-4-yl)-1H-imidazol-2-yl)piperidin-1-yl)-5-ethylpyrimidin-4-amine	RPS6KB1 - ribosomal protein S6 kinase B1 (human)	/gene/6198	2.7.11.1	P23443	9606	NULL	NULL	NULL	NULL
389156226	0.0027	1801673	313634149	89450289	6198	NULL	Confirmatory	20230307	0	0	Active	P23443	IC50	NULL	BindingDB	P70S6K Enzyme Assay from US Patent US9145392: 'Imidazole amines as modulators of kinase activity'	4-Amino-6-[4-[1-[2-(diethylamino)ethyl]-4-(4-fluoro-3-methylphenyl)imidazol-2-yl]piperidin-1-yl]pyrimidine-5-carbonitrile	RPS6KB1 - ribosomal protein S6 kinase B1 (human)	/gene/6198	2.7.11.1	P23443	9606	NULL	NULL	NULL	NULL
389161277	0.0027	1801673	313633962	89442641	6198	NULL	Confirmatory	20230307	0	0	Active	P23443	IC50	NULL	BindingDB	P70S6K Enzyme Assay from US Patent US9145392: 'Imidazole amines as modulators of kinase activity'	4-Amino-6-[4-[4-[4-fluoro-3-(trifluoromethyl)phenyl]-1-pyrrolidin-3-ylimidazol-2-yl]piperidin-1-yl]pyrimidine-5-carbonitrile	RPS6KB1 - ribosomal protein S6 kinase B1 (human)	/gene/6198	2.7.11.1	P23443	9606	NULL	NULL	NULL	NULL
389162674	0.0027	1801673	313634182	89445584	6198	NULL	Confirmatory	20230307	0	0	Active	P23443	IC50	NULL	BindingDB	P70S6K Enzyme Assay from US Patent US9145392: 'Imidazole amines as modulators of kinase activity'	4-Amino-6-{4-[1-[2-(cyclopropylmethyl-amino)-ethyl]-4-(4-fluoro-3-trifluoromethyl-phenyl)-1H-imidazol-2-yl]-piperidin-1-yl}-pyrimidine-5-carboxylic acid amide	RPS6KB1 - ribosomal protein S6 kinase B1 (human)	/gene/6198	2.7.11.1	P23443	9606	NULL	NULL	NULL	NULL
388685384	0.0028	1796786	336291676	78094598	6198	NULL	Confirmatory	20230307	0	0	Active	P23443	IC50	NULL	BindingDB	Enzyme Assay from US Patent US9662330: 'Aminopyrimidine derivatives for use as modulators of kinase activity'	6-[4-[2-amino-1-[4-(trifluoromethyl)phenyl]ethyl]piperazin-1-yl]-5-(1H-pyrazol-4-yl)pyrimidin-4-amine	RPS6KB1 - ribosomal protein S6 kinase B1 (human)	/gene/6198	2.7.11.1	P23443	9606	NULL	NULL	NULL	NULL
388827713	0.0028	1795700	336291676	78094598	6198	NULL	Confirmatory	20230307	0	0	Active	P23443	IC50	NULL	BindingDB	P70S6K Enzyme Assay from US Patent US10080750: 'Aminopyrimidine derivatives for use as modulators of kinase activity'	6-[4-[2-amino-1-[4-(trifluoromethyl)phenyl]ethyl]piperazin-1-yl]-5-(1H-pyrazol-4-yl)pyrimidin-4-amine	RPS6KB1 - ribosomal protein S6 kinase B1 (human)	/gene/6198	2.7.11.1	P23443	9606	NULL	NULL	NULL	NULL
389070411	0.0028	1800352	199996929	46869842	6198	NULL	Confirmatory	20230307	0	0	Active	P23443	IC50	NULL	BindingDB	Enzyme Assay from US Patent US8637532: 'Amino azaheterocyclic carboxamides'	4-[[(1S)-2-(dimethylamino)-1-(3-fluorophenyl)ethyl]amino]-6-methoxyquinazoline-8-carboxamide	RPS6KB1 - ribosomal protein S6 kinase B1 (human)	/gene/6198	2.7.11.1	P23443	9606	NULL	NULL	NULL	NULL
389071251	0.0028	1800352	199996928	46869776	6198	NULL	Confirmatory	20230307	0	0	Active	P23443	IC50	NULL	BindingDB	Enzyme Assay from US Patent US8637532: 'Amino azaheterocyclic carboxamides'	4-[[(1S)-2-(ethylamino)-1-phenylethyl]amino]-6-methoxyquinazoline-8-carboxamide	RPS6KB1 - ribosomal protein S6 kinase B1 (human)	/gene/6198	2.7.11.1	P23443	9606	NULL	NULL	NULL	NULL
389151457	0.0028	1801673	313633940	89442959	6198	NULL	Confirmatory	20230307	0	0	Active	P23443	IC50	NULL	BindingDB	P70S6K Enzyme Assay from US Patent US9145392: 'Imidazole amines as modulators of kinase activity'	6-(4-(1-(2-(azetidin-1-yl)ethyl)-4-(2-(trifluoromethyl)pyridin-4-yl)-1H-imidazol-2-yl)piperidin-1-yl)-5-methoxypyrimidin-4-amine	RPS6KB1 - ribosomal protein S6 kinase B1 (human)	/gene/6198	2.7.11.1	P23443	9606	NULL	NULL	NULL	NULL
389152833	0.0028	1801673	313633886	89442602	6198	NULL	Confirmatory	20230307	0	0	Active	P23443	IC50	NULL	BindingDB	P70S6K Enzyme Assay from US Patent US9145392: 'Imidazole amines as modulators of kinase activity'	5-Bromo-6-{4-[4-(4-fluoro-3-trifluoromethyl-phenyl)-1-(2-piperidin-1-yl-ethyl)-1H-imidazol-2-yl]-piperidin-1-yl}-pyrimidin-4-ylamine	RPS6KB1 - ribosomal protein S6 kinase B1 (human)	/gene/6198	2.7.11.1	P23443	9606	NULL	NULL	NULL	NULL
389154529	0.0028	1801673	313634099	89450464	6198	NULL	Confirmatory	20230307	0	0	Active	P23443	IC50	NULL	BindingDB	P70S6K Enzyme Assay from US Patent US9145392: 'Imidazole amines as modulators of kinase activity'	6-[4-[1-[2-(3,3-Difluoropyrrolidin-1-yl)ethyl]-4-[4-fluoro-3-(trifluoromethyl)phenyl]imidazol-2-yl]piperidin-1-yl]-5-ethylpyrimidin-4-amine	RPS6KB1 - ribosomal protein S6 kinase B1 (human)	/gene/6198	2.7.11.1	P23443	9606	NULL	NULL	NULL	NULL
389157613	0.0028	1801673	313634100	89450685	6198	NULL	Confirmatory	20230307	0	0	Active	P23443	IC50	NULL	BindingDB	P70S6K Enzyme Assay from US Patent US9145392: 'Imidazole amines as modulators of kinase activity'	5-Ethyl-6-[4-[4-[4-fluoro-3-(trifluoromethyl)phenyl]-1-(2-piperidin-1-ylethyl)imidazol-2-yl]piperidin-1-yl]pyrimidin-4-amine	RPS6KB1 - ribosomal protein S6 kinase B1 (human)	/gene/6198	2.7.11.1	P23443	9606	NULL	NULL	NULL	NULL
389158445	0.0028	1801673	313634147	117704723	6198	NULL	Confirmatory	20230307	0	0	Active	P23443	IC50	NULL	BindingDB	P70S6K Enzyme Assay from US Patent US9145392: 'Imidazole amines as modulators of kinase activity'	4-Amino-6-[4-[4-(4-fluoro-3-methylphenyl)-1-(2-pyrrolidin-1-ylethyl)imidazol-2-yl]piperidin-1-yl]pyrimidine-5-carbonitrile	RPS6KB1 - ribosomal protein S6 kinase B1 (human)	/gene/6198	2.7.11.1	P23443	9606	NULL	NULL	NULL	NULL
389158446	0.0028	1801673	313633998	71516765	6198	NULL	Confirmatory	20230307	0	0	Active	P23443	IC50	NULL	BindingDB	P70S6K Enzyme Assay from US Patent US9145392: 'Imidazole amines as modulators of kinase activity'	5-Chloro-6-[4-[1-[2-(cyclopropylamino)ethyl]-4-[2-(trifluoromethyl)pyridin-4-yl]imidazol-2-yl]piperidin-1-yl]pyrimidin-4-amine	RPS6KB1 - ribosomal protein S6 kinase B1 (human)	/gene/6198	2.7.11.1	P23443	9606	NULL	NULL	NULL	NULL
389159951	0.0028	1801673	313633990	89442846	6198	NULL	Confirmatory	20230307	0	0	Active	P23443	IC50	NULL	BindingDB	P70S6K Enzyme Assay from US Patent US9145392: 'Imidazole amines as modulators of kinase activity'	6-[4-[1-[2-(tert-butylamino)ethyl]-4-(4-fluoro-3-methylphenyl)imidazol-2-yl]piperidin-1-yl]-5-(1H-pyrazol-4-yl)pyrimidin-4-amine	RPS6KB1 - ribosomal protein S6 kinase B1 (human)	/gene/6198	2.7.11.1	P23443	9606	NULL	NULL	NULL	NULL
389162995	0.0028	1801673	313634216	89445592	6198	NULL	Confirmatory	20230307	0	0	Active	P23443	IC50	NULL	BindingDB	P70S6K Enzyme Assay from US Patent US9145392: 'Imidazole amines as modulators of kinase activity'	4-Amino-6-{4-[4-(4-fluoro-3-methyl-phenyl)-1-(2-hydroxy-ethyl)-1H-imidazol-2-yl]-piperidin-1-yl}-pyrimidine-5-carboxylic acid amide	RPS6KB1 - ribosomal protein S6 kinase B1 (human)	/gene/6198	2.7.11.1	P23443	9606	NULL	NULL	NULL	NULL
389224205	0.0028	1802711	336291676	78094598	6198	NULL	Confirmatory	20230307	0	0	Active	P23443	IC50	NULL	BindingDB	Enzyme Assay from US Patent US9321760: 'Aminopyrimidine derivatives for use as modulators of kinase activity'	6-[4-[2-amino-1-[4-(trifluoromethyl)phenyl]ethyl]piperazin-1-yl]-5-(1H-pyrazol-4-yl)pyrimidin-4-amine	RPS6KB1 - ribosomal protein S6 kinase B1 (human)	/gene/6198	2.7.11.1	P23443	9606	NULL	NULL	NULL	NULL
389069221	0.0029	1800352	199996930	68078593	6198	NULL	Confirmatory	20230307	0	0	Active	P23443	IC50	NULL	BindingDB	Enzyme Assay from US Patent US8637532: 'Amino azaheterocyclic carboxamides'	4-[[(1S)-2-(ethylamino)-1-(3-fluorophenyl)ethyl]amino]-6,7-dihydroquinazoline-8-carboxamide	RPS6KB1 - ribosomal protein S6 kinase B1 (human)	/gene/6198	2.7.11.1	P23443	9606	NULL	NULL	NULL	NULL
389159964	0.0029	1801673	313633993	89450274	6198	NULL	Confirmatory	20230307	0	0	Active	P23443	IC50	NULL	BindingDB	P70S6K Enzyme Assay from US Patent US9145392: 'Imidazole amines as modulators of kinase activity'	6-[4-[1-[2-(Azetidin-1-yl)ethyl]-4-[2-(trifluoromethyl)pyridin-4-yl]imidazol-2-yl]piperidin-1-yl]-5-(1,2-oxazol-4-yl)pyrimidin-4-amine	RPS6KB1 - ribosomal protein S6 kinase B1 (human)	/gene/6198	2.7.11.1	P23443	9606	NULL	NULL	NULL	NULL
389160621	0.0029	1801673	313634196	89450302	6198	NULL	Confirmatory	20230307	0	0	Active	P23443	IC50	NULL	BindingDB	P70S6K Enzyme Assay from US Patent US9145392: 'Imidazole amines as modulators of kinase activity'	4-Amino-6-{4-[4-(4-fluoro-3-trifluoromethyl-phenyl)-1-(2-isobutylamino-ethyl)-1H-imidazol-2-yl]-piperidin-1-yl}-pyrimidine-5-carboxylic acid amide	RPS6KB1 - ribosomal protein S6 kinase B1 (human)	/gene/6198	2.7.11.1	P23443	9606	NULL	NULL	NULL	NULL
389161290	0.0029	1801673	313634066	89450285	6198	NULL	Confirmatory	20230307	0	0	Active	P23443	IC50	NULL	BindingDB	P70S6K Enzyme Assay from US Patent US9145392: 'Imidazole amines as modulators of kinase activity'	5-Ethenyl-6-[4-[4-(4-fluorophenyl)-1-(2-pyrrolidin-1-ylethyl)imidazol-2-yl]piperidin-1-yl]pyrimidin-4-amine	RPS6KB1 - ribosomal protein S6 kinase B1 (human)	/gene/6198	2.7.11.1	P23443	9606	NULL	NULL	NULL	NULL
321511771	0.003	654034	160666925	67160785	6198	22342124	Confirmatory	20220830	0	0	Active	P23443	IC50	=	ChEMBL	Inhibition of human p70S6K D18H and T412E mutant using RRRLSSLRA as substrate after 3 hrs by luciferase-luciferin-coupled chemiluminescence assay	3-[5-chloro-3-[4-(3-ethyl-2H-pyrazolo[3,4-d]pyrimidin-4-yl)piperazin-1-yl]-2-methylphenyl]-N,N-diethylpropan-1-amine	RPS6KB1 - ribosomal protein S6 kinase B1 (human)	/gene/6198	2.7.11.1	P23443	9606	NULL	NULL	NULL	NULL
321511774	0.003	654034	160666926	67163581	6198	22342124	Confirmatory	20220830	0	0	Active	P23443	IC50	=	ChEMBL	Inhibition of human p70S6K D18H and T412E mutant using RRRLSSLRA as substrate after 3 hrs by luciferase-luciferin-coupled chemiluminescence assay	N-[5-chloro-3-[4-(3-ethyl-2H-pyrazolo[3,4-d]pyrimidin-4-yl)piperazin-1-yl]-2-methylphenyl]-N',N'-diethylethane-1,2-diamine	RPS6KB1 - ribosomal protein S6 kinase B1 (human)	/gene/6198	2.7.11.1	P23443	9606	NULL	NULL	NULL	NULL
321512147	0.003	654034	160704438	67162323	6198	22342124	Confirmatory	20220830	0	0	Active	P23443	IC50	=	ChEMBL	Inhibition of human p70S6K D18H and T412E mutant using RRRLSSLRA as substrate after 3 hrs by luciferase-luciferin-coupled chemiluminescence assay	5-chloro-3-[4-(3-ethyl-2H-pyrazolo[3,4-d]pyrimidin-4-yl)piperazin-1-yl]-2-methyl-N-(2-pyrrolidin-1-ylethyl)aniline	RPS6KB1 - ribosomal protein S6 kinase B1 (human)	/gene/6198	2.7.11.1	P23443	9606	NULL	NULL	NULL	NULL
321512148	0.003	654034	160682873	70687431	6198	22342124	Confirmatory	20220830	0	0	Active	P23443	IC50	=	ChEMBL	Inhibition of human p70S6K D18H and T412E mutant using RRRLSSLRA as substrate after 3 hrs by luciferase-luciferin-coupled chemiluminescence assay	6-[4-(5-Chloro-2-methylphenyl)piperazin-1-yl]-5-nitropyrimidin-4-amine	RPS6KB1 - ribosomal protein S6 kinase B1 (human)	/gene/6198	2.7.11.1	P23443	9606	NULL	NULL	NULL	NULL
321519253	0.003	656958	160704438	67162323	6198	22450127	Confirmatory	20220830	0	0	Active	P23443	IC50	=	ChEMBL	Inhibition of p70S6K after 3 hrs by luciferase based chemiluminescence assay	5-chloro-3-[4-(3-ethyl-2H-pyrazolo[3,4-d]pyrimidin-4-yl)piperazin-1-yl]-2-methyl-N-(2-pyrrolidin-1-ylethyl)aniline	RPS6KB1 - ribosomal protein S6 kinase B1 (human)	/gene/6198	2.7.11.1	P23443	9606	NULL	NULL	NULL	NULL
389150083	0.003	1801673	313633848	89445406	6198	NULL	Confirmatory	20230307	0	0	Active	P23443	IC50	NULL	BindingDB	P70S6K Enzyme Assay from US Patent US9145392: 'Imidazole amines as modulators of kinase activity'	5-(2-Fluorophenyl)-6-{4-[4-(4-fluoro-3-trifluoromethyl-phenyl)-1-methyl-1H-imidazol-2-yl]-piperidin-1-yl}-pyrimidin-4-ylamine	RPS6KB1 - ribosomal protein S6 kinase B1 (human)	/gene/6198	2.7.11.1	P23443	9606	NULL	NULL	NULL	NULL
389150781	0.003	1801673	313633852	89445414	6198	NULL	Confirmatory	20230307	0	0	Active	P23443	IC50	NULL	BindingDB	P70S6K Enzyme Assay from US Patent US9145392: 'Imidazole amines as modulators of kinase activity'	5-(6-Fluoro-pyridin-3-yl)-6-{4-[4-(4-fluoro-3-trifluoromethyl-phenyl)-1-methyl-1H-imidazol-2-yl]-piperidin-1-yl}-pyrimidin-4-ylamine	RPS6KB1 - ribosomal protein S6 kinase B1 (human)	/gene/6198	2.7.11.1	P23443	9606	NULL	NULL	NULL	NULL
389151975	0.003	1801673	313633866	89442843	6198	NULL	Confirmatory	20230307	0	0	Active	P23443	IC50	NULL	BindingDB	P70S6K Enzyme Assay from US Patent US9145392: 'Imidazole amines as modulators of kinase activity'	5-bromo-4-{4-[4-(4-fluoro-3-trifluoromethyl-phenyl)-1-methyl-1H-imidazol-2-yl]-piperidin-1-yl}-pyrimidine	RPS6KB1 - ribosomal protein S6 kinase B1 (human)	/gene/6198	2.7.11.1	P23443	9606	NULL	NULL	NULL	NULL
389154531	0.003	1801673	313633979	89450717	6198	NULL	Confirmatory	20230307	0	0	Active	P23443	IC50	NULL	BindingDB	P70S6K Enzyme Assay from US Patent US9145392: 'Imidazole amines as modulators of kinase activity'	4-Amino-6-[4-[4-[4-fluoro-3-(trifluoromethyl)phenyl]-1-piperidin-4-ylimidazol-2-yl]piperidin-1-yl]pyrimidine-5-carboxamide	RPS6KB1 - ribosomal protein S6 kinase B1 (human)	/gene/6198	2.7.11.1	P23443	9606	NULL	NULL	NULL	NULL
389154532	0.003	1801673	313633918	89450701	6198	NULL	Confirmatory	20230307	0	0	Active	P23443	IC50	NULL	BindingDB	P70S6K Enzyme Assay from US Patent US9145392: 'Imidazole amines as modulators of kinase activity'	5-ethyl-6-(4-(4-(4-fluoro-3-(trifluoromethyl)phenyl)-1-(2-(3-methylazetidin-1-yl)ethyl)-1H-imidazol-2-yl)piperidin-1-yl)pyrimidin-4-amine	RPS6KB1 - ribosomal protein S6 kinase B1 (human)	/gene/6198	2.7.11.1	P23443	9606	NULL	NULL	NULL	NULL
389155409	0.003	1801673	313633923	89442459	6198	NULL	Confirmatory	20230307	0	0	Active	P23443	IC50	NULL	BindingDB	P70S6K Enzyme Assay from US Patent US9145392: 'Imidazole amines as modulators of kinase activity'	6-(4-(1-(2-(azetidin-1-yl)ethyl)-4-(4-fluoro-3-(trifluoromethyl)phenyl)-1H-imidazol-2-yl)piperidin-1-yl)-5-(1H-pyrazol-4-yl)pyrimidin-4-amine	RPS6KB1 - ribosomal protein S6 kinase B1 (human)	/gene/6198	2.7.11.1	P23443	9606	NULL	NULL	NULL	NULL
389157618	0.003	1801673	313633894	89442705	6198	NULL	Confirmatory	20230307	0	0	Active	P23443	IC50	NULL	BindingDB	P70S6K Enzyme Assay from US Patent US9145392: 'Imidazole amines as modulators of kinase activity'	6-{4-[1-(2-Dimethylamino-ethyl)-4-(4-fluoro-3-trifluoromethyl-phenyl)-1H-imidazol-2-yl]-piperidin-1-yl}-5-pyridin-4-yl-pyrimidin-4-ylamine	RPS6KB1 - ribosomal protein S6 kinase B1 (human)	/gene/6198	2.7.11.1	P23443	9606	NULL	NULL	NULL	NULL
389064555	0.0031	1800352	199996718	66762755	6198	NULL	Confirmatory	20230307	0	0	Active	P23443	IC50	NULL	BindingDB	Enzyme Assay from US Patent US8637532: 'Amino azaheterocyclic carboxamides'	4-[[(1R)-2-cyano-1-phenylethyl]amino]quinazoline-8-carboxamide	RPS6KB1 - ribosomal protein S6 kinase B1 (human)	/gene/6198	2.7.11.1	P23443	9606	NULL	NULL	NULL	NULL
389066196	0.0031	1800352	199996764	66763849	6198	NULL	Confirmatory	20230307	0	0	Active	P23443	IC50	NULL	BindingDB	Enzyme Assay from US Patent US8637532: 'Amino azaheterocyclic carboxamides'	6-Methoxy-4-[[3-(trifluoromethyl)phenyl]methylamino]quinazoline-8-carboxamide	RPS6KB1 - ribosomal protein S6 kinase B1 (human)	/gene/6198	2.7.11.1	P23443	9606	NULL	NULL	NULL	NULL
389154530	0.0031	1801673	313634034	89450436	6198	NULL	Confirmatory	20230307	0	0	Active	P23443	IC50	NULL	BindingDB	P70S6K Enzyme Assay from US Patent US9145392: 'Imidazole amines as modulators of kinase activity'	5-Chloro-6-[4-[4-[4-fluoro-3-(trifluoromethyl)phenyl]-1-(2-pyrrolidin-1-ylethyl)imidazol-2-yl]piperidin-1-yl]pyrimidin-4-amine	RPS6KB1 - ribosomal protein S6 kinase B1 (human)	/gene/6198	2.7.11.1	P23443	9606	NULL	NULL	NULL	NULL
389154539	0.0031	1801673	313634123	89450754	6198	NULL	Confirmatory	20230307	0	0	Active	P23443	IC50	NULL	BindingDB	P70S6K Enzyme Assay from US Patent US9145392: 'Imidazole amines as modulators of kinase activity'	5-Ethyl-6-[4-[1-[2-[ethyl(propan-2-yl)amino]ethyl]-4-(4-fluoro-3-methylphenyl)imidazol-2-yl]piperidin-1-yl]pyrimidin-4-amine	RPS6KB1 - ribosomal protein S6 kinase B1 (human)	/gene/6198	2.7.11.1	P23443	9606	NULL	NULL	NULL	NULL
389154540	0.0031	1801673	313633915	89444932	6198	NULL	Confirmatory	20230307	0	0	Active	P23443	IC50	NULL	BindingDB	P70S6K Enzyme Assay from US Patent US9145392: 'Imidazole amines as modulators of kinase activity'	5-(Cyclopent-1-en-1-yl)-6-(4-(1-(2-(dimethylamino)ethyl)-4-(4-fluoro-3-(trifluoromethyl)phenyl)-1H-imidazol-2-yl)piperidin-1-yl)pyrimidin-4-amine	RPS6KB1 - ribosomal protein S6 kinase B1 (human)	/gene/6198	2.7.11.1	P23443	9606	NULL	NULL	NULL	NULL
389157086	0.0031	1801673	313633929	89442881	6198	NULL	Confirmatory	20230307	0	0	Active	P23443	IC50	NULL	BindingDB	P70S6K Enzyme Assay from US Patent US9145392: 'Imidazole amines as modulators of kinase activity'	6-(4-(1-(2-(azetidin-1-yl)ethyl)-4-(2-chloropyridin-4-yl)-1H-imidazol-2-yl)piperidin-1-yl)-5-ethylpyrimidin-4-amine	RPS6KB1 - ribosomal protein S6 kinase B1 (human)	/gene/6198	2.7.11.1	P23443	9606	NULL	NULL	NULL	NULL
371384382	0.00314	1671409	441329563	44259	6198	NULL	Other	20211108	0	0	Active	NULL	IC50	NULL	Pistoia Alliance DataFAIRy Bioassay Pilot	Z'-LYTE: RPS6KB1 (p70S6K), Direct Format, kinase activity assay, coupled enzyme activity measurement method, detected via fluorescence resonance energy transfer	Staurosporine	RPS6KB1 - ribosomal protein S6 kinase B1 (human)	/gene/6198	NULL	NULL	9606	NULL	NULL	NULL	NULL
388685999	0.0032	1796786	336291722	71516647	6198	NULL	Confirmatory	20230307	0	0	Active	P23443	IC50	NULL	BindingDB	Enzyme Assay from US Patent US9662330: 'Aminopyrimidine derivatives for use as modulators of kinase activity'	6-[4-[(1S)-2-amino-1-[4-(trifluoromethyl)phenyl]ethyl]piperidin-1-yl]-5-(4-fluorophenyl)pyrimidin-4-amine	RPS6KB1 - ribosomal protein S6 kinase B1 (human)	/gene/6198	2.7.11.1	P23443	9606	NULL	NULL	NULL	NULL
388828334	0.0032	1795700	336291722	71516647	6198	NULL	Confirmatory	20230307	0	0	Active	P23443	IC50	NULL	BindingDB	P70S6K Enzyme Assay from US Patent US10080750: 'Aminopyrimidine derivatives for use as modulators of kinase activity'	6-[4-[(1S)-2-amino-1-[4-(trifluoromethyl)phenyl]ethyl]piperidin-1-yl]-5-(4-fluorophenyl)pyrimidin-4-amine	RPS6KB1 - ribosomal protein S6 kinase B1 (human)	/gene/6198	2.7.11.1	P23443	9606	NULL	NULL	NULL	NULL
389068887	0.0032	1800352	199996931	46869844	6198	NULL	Confirmatory	20230307	0	0	Active	P23443	IC50	NULL	BindingDB	Enzyme Assay from US Patent US8637532: 'Amino azaheterocyclic carboxamides'	4-[[1-[3-[(4-Bromobenzoyl)amino]phenyl]-3-[methyl(prop-2-enyl)amino]propyl]amino]quinazoline-8-carboxamide	RPS6KB1 - ribosomal protein S6 kinase B1 (human)	/gene/6198	2.7.11.1	P23443	9606	NULL	NULL	NULL	NULL
389151970	0.0032	1801673	313633916	89450700	6198	NULL	Confirmatory	20230307	0	0	Active	P23443	IC50	NULL	BindingDB	P70S6K Enzyme Assay from US Patent US9145392: 'Imidazole amines as modulators of kinase activity'	5-Cyclopropyl-6-(4-(1-(2-(dimethylamino)ethyl)-4-(4-fluoro-3-(trifluoromethyl)phenyl)-1H-imidazol-2-yl)piperidin-1-yl)pyrimidin-4-amine	RPS6KB1 - ribosomal protein S6 kinase B1 (human)	/gene/6198	2.7.11.1	P23443	9606	NULL	NULL	NULL	NULL
389156234	0.0032	1801673	313634101	117704705	6198	NULL	Confirmatory	20230307	0	0	Active	P23443	IC50	NULL	BindingDB	P70S6K Enzyme Assay from US Patent US9145392: 'Imidazole amines as modulators of kinase activity'	6-[4-[1-[2-(Azetidin-1-yl)ethyl]-4-[3-(trifluoromethyl)phenyl]imidazol-2-yl]piperidin-1-yl]-5-ethylpyrimidin-4-amine	RPS6KB1 - ribosomal protein S6 kinase B1 (human)	/gene/6198	2.7.11.1	P23443	9606	NULL	NULL	NULL	NULL
389157612	0.0032	1801673	313634033	89450321	6198	NULL	Confirmatory	20230307	0	0	Active	P23443	IC50	NULL	BindingDB	P70S6K Enzyme Assay from US Patent US9145392: 'Imidazole amines as modulators of kinase activity'	5-Ethyl-6-[4-[4-[4-fluoro-3-(trifluoromethyl)phenyl]-1-(2-pyrrolidin-1-ylethyl)imidazol-2-yl]piperidin-1-yl]pyrimidin-4-amine	RPS6KB1 - ribosomal protein S6 kinase B1 (human)	/gene/6198	2.7.11.1	P23443	9606	NULL	NULL	NULL	NULL
389225521	0.0032	1802711	336291722	71516647	6198	NULL	Confirmatory	20230307	0	0	Active	P23443	IC50	NULL	BindingDB	Enzyme Assay from US Patent US9321760: 'Aminopyrimidine derivatives for use as modulators of kinase activity'	6-[4-[(1S)-2-amino-1-[4-(trifluoromethyl)phenyl]ethyl]piperidin-1-yl]-5-(4-fluorophenyl)pyrimidin-4-amine	RPS6KB1 - ribosomal protein S6 kinase B1 (human)	/gene/6198	2.7.11.1	P23443	9606	NULL	NULL	NULL	NULL
388685676	0.0033	1796786	336291721	78094610	6198	NULL	Confirmatory	20230307	0	0	Active	P23443	IC50	NULL	BindingDB	Enzyme Assay from US Patent US9662330: 'Aminopyrimidine derivatives for use as modulators of kinase activity'	6-[4-[2-Amino-1-[4-(trifluoromethyl)phenyl]ethyl]piperidin-1-yl]-5-(4-fluorophenyl)pyrimidin-4-amine	RPS6KB1 - ribosomal protein S6 kinase B1 (human)	/gene/6198	2.7.11.1	P23443	9606	NULL	NULL	NULL	NULL
388686693	0.0033	1796786	336291863	89442416	6198	NULL	Confirmatory	20230307	0	0	Active	P23443	IC50	NULL	BindingDB	Enzyme Assay from US Patent US9662330: 'Aminopyrimidine derivatives for use as modulators of kinase activity'	N-{[3-amino-1-(6-amino-5-bromopyrimidin-4-yl)pyrrolidin-3-yl]methyl}-2,4-difluorobenzamide	RPS6KB1 - ribosomal protein S6 kinase B1 (human)	/gene/6198	2.7.11.1	P23443	9606	NULL	NULL	NULL	NULL
388828116	0.0033	1795700	336291721	78094610	6198	NULL	Confirmatory	20230307	0	0	Active	P23443	IC50	NULL	BindingDB	P70S6K Enzyme Assay from US Patent US10080750: 'Aminopyrimidine derivatives for use as modulators of kinase activity'	6-[4-[2-Amino-1-[4-(trifluoromethyl)phenyl]ethyl]piperidin-1-yl]-5-(4-fluorophenyl)pyrimidin-4-amine	RPS6KB1 - ribosomal protein S6 kinase B1 (human)	/gene/6198	2.7.11.1	P23443	9606	NULL	NULL	NULL	NULL
388837166	0.0033	1795700	336291863	89442416	6198	NULL	Confirmatory	20230307	0	0	Active	P23443	IC50	NULL	BindingDB	P70S6K Enzyme Assay from US Patent US10080750: 'Aminopyrimidine derivatives for use as modulators of kinase activity'	N-{[3-amino-1-(6-amino-5-bromopyrimidin-4-yl)pyrrolidin-3-yl]methyl}-2,4-difluorobenzamide	RPS6KB1 - ribosomal protein S6 kinase B1 (human)	/gene/6198	2.7.11.1	P23443	9606	NULL	NULL	NULL	NULL
389070715	0.0033	1800352	199996932	46869845	6198	NULL	Confirmatory	20230307	0	0	Active	P23443	IC50	NULL	BindingDB	Enzyme Assay from US Patent US8637532: 'Amino azaheterocyclic carboxamides'	4-[[(1R)-1-[3-[(6-methoxypyridine-3-carbonyl)amino]phenyl]ethyl]amino]quinazoline-8-carboxamide	RPS6KB1 - ribosomal protein S6 kinase B1 (human)	/gene/6198	2.7.11.1	P23443	9606	NULL	NULL	NULL	NULL
389071433	0.0033	1800352	199996933	46869846	6198	NULL	Confirmatory	20230307	0	0	Active	P23443	IC50	NULL	BindingDB	Enzyme Assay from US Patent US8637532: 'Amino azaheterocyclic carboxamides'	4-[1-[3-(1,3-Benzodioxole-5-carbonylamino)phenyl]ethylamino]quinazoline-8-carboxamide	RPS6KB1 - ribosomal protein S6 kinase B1 (human)	/gene/6198	2.7.11.1	P23443	9606	NULL	NULL	NULL	NULL
389158440	0.0033	1801673	313634090	89450740	6198	NULL	Confirmatory	20230307	0	0	Active	P23443	IC50	NULL	BindingDB	P70S6K Enzyme Assay from US Patent US9145392: 'Imidazole amines as modulators of kinase activity'	5-Bromo-6-[4-[4-(4-chloro-3-fluorophenyl)-1-(2-pyrrolidin-1-ylethyl)imidazol-2-yl]piperidin-1-yl]pyrimidin-4-amine	RPS6KB1 - ribosomal protein S6 kinase B1 (human)	/gene/6198	2.7.11.1	P23443	9606	NULL	NULL	NULL	NULL
389162684	0.0033	1801673	313634206	89450295	6198	NULL	Confirmatory	20230307	0	0	Active	P23443	IC50	NULL	BindingDB	P70S6K Enzyme Assay from US Patent US9145392: 'Imidazole amines as modulators of kinase activity'	4-Amino-6-{4-[1-[2-(cyclopropylmethyl-amino)-ethyl]-4-(4-fluoro-3-methyl-phenyl)-1H-imidazol-2-yl]-piperidin-1-yl}-pyrimidine-5-carboxylic acid amide	RPS6KB1 - ribosomal protein S6 kinase B1 (human)	/gene/6198	2.7.11.1	P23443	9606	NULL	NULL	NULL	NULL
389224934	0.0033	1802711	336291721	78094610	6198	NULL	Confirmatory	20230307	0	0	Active	P23443	IC50	NULL	BindingDB	Enzyme Assay from US Patent US9321760: 'Aminopyrimidine derivatives for use as modulators of kinase activity'	6-[4-[2-Amino-1-[4-(trifluoromethyl)phenyl]ethyl]piperidin-1-yl]-5-(4-fluorophenyl)pyrimidin-4-amine	RPS6KB1 - ribosomal protein S6 kinase B1 (human)	/gene/6198	2.7.11.1	P23443	9606	NULL	NULL	NULL	NULL
389226643	0.0033	1802711	336291863	89442416	6198	NULL	Confirmatory	20230307	0	0	Active	P23443	IC50	NULL	BindingDB	Enzyme Assay from US Patent US9321760: 'Aminopyrimidine derivatives for use as modulators of kinase activity'	N-{[3-amino-1-(6-amino-5-bromopyrimidin-4-yl)pyrrolidin-3-yl]methyl}-2,4-difluorobenzamide	RPS6KB1 - ribosomal protein S6 kinase B1 (human)	/gene/6198	2.7.11.1	P23443	9606	NULL	NULL	NULL	NULL
388685121	0.0034	1796786	336291694	89442588	6198	NULL	Confirmatory	20230307	0	0	Active	P23443	IC50	NULL	BindingDB	Enzyme Assay from US Patent US9662330: 'Aminopyrimidine derivatives for use as modulators of kinase activity'	6-[4-[2-Amino-1-[4-(trifluoromethyl)phenyl]ethyl]piperazin-1-yl]-5-(cyclopenten-1-yl)pyrimidin-4-amine	RPS6KB1 - ribosomal protein S6 kinase B1 (human)	/gene/6198	2.7.11.1	P23443	9606	NULL	NULL	NULL	NULL
388685133	0.0034	1796786	336291677	126962029	6198	NULL	Confirmatory	20230307	0	0	Active	P23443	IC50	NULL	BindingDB	Enzyme Assay from US Patent US9662330: 'Aminopyrimidine derivatives for use as modulators of kinase activity'	6-[4-[(1S)-2-amino-1-[4-(trifluoromethyl)phenyl]ethyl]piperazin-1-yl]-5-pyrazolidin-4-ylpyrimidin-4-amine	RPS6KB1 - ribosomal protein S6 kinase B1 (human)	/gene/6198	2.7.11.1	P23443	9606	NULL	NULL	NULL	NULL
388686154	0.0034	1796786	336291851	89446802	6198	NULL	Confirmatory	20230307	0	0	Active	P23443	IC50	NULL	BindingDB	Enzyme Assay from US Patent US9662330: 'Aminopyrimidine derivatives for use as modulators of kinase activity'	6-[4-[2-Amino-1-(6-methoxypyridin-3-yl)ethyl]piperazin-1-yl]-5-(4-fluorophenyl)pyrimidin-4-amine	RPS6KB1 - ribosomal protein S6 kinase B1 (human)	/gene/6198	2.7.11.1	P23443	9606	NULL	NULL	NULL	NULL
388827574	0.0034	1795700	336291694	89442588	6198	NULL	Confirmatory	20230307	0	0	Active	P23443	IC50	NULL	BindingDB	P70S6K Enzyme Assay from US Patent US10080750: 'Aminopyrimidine derivatives for use as modulators of kinase activity'	6-[4-[2-Amino-1-[4-(trifluoromethyl)phenyl]ethyl]piperazin-1-yl]-5-(cyclopenten-1-yl)pyrimidin-4-amine	RPS6KB1 - ribosomal protein S6 kinase B1 (human)	/gene/6198	2.7.11.1	P23443	9606	NULL	NULL	NULL	NULL
388827586	0.0034	1795700	336291677	126962029	6198	NULL	Confirmatory	20230307	0	0	Active	P23443	IC50	NULL	BindingDB	P70S6K Enzyme Assay from US Patent US10080750: 'Aminopyrimidine derivatives for use as modulators of kinase activity'	6-[4-[(1S)-2-amino-1-[4-(trifluoromethyl)phenyl]ethyl]piperazin-1-yl]-5-pyrazolidin-4-ylpyrimidin-4-amine	RPS6KB1 - ribosomal protein S6 kinase B1 (human)	/gene/6198	2.7.11.1	P23443	9606	NULL	NULL	NULL	NULL
388828327	0.0034	1795700	336291851	89446802	6198	NULL	Confirmatory	20230307	0	0	Active	P23443	IC50	NULL	BindingDB	P70S6K Enzyme Assay from US Patent US10080750: 'Aminopyrimidine derivatives for use as modulators of kinase activity'	6-[4-[2-Amino-1-(6-methoxypyridin-3-yl)ethyl]piperazin-1-yl]-5-(4-fluorophenyl)pyrimidin-4-amine	RPS6KB1 - ribosomal protein S6 kinase B1 (human)	/gene/6198	2.7.11.1	P23443	9606	NULL	NULL	NULL	NULL
389064565	0.0034	1800352	199996715	46869907	6198	NULL	Confirmatory	20230307	0	0	Active	P23443	IC50	NULL	BindingDB	Enzyme Assay from US Patent US8637532: 'Amino azaheterocyclic carboxamides'	4-[[2-Amino-1-(3-methoxyphenyl)ethyl]amino]quinazoline-8-carboxamide	RPS6KB1 - ribosomal protein S6 kinase B1 (human)	/gene/6198	2.7.11.1	P23443	9606	NULL	NULL	NULL	NULL
389065053	0.0034	1800352	199996715	46869907	6198	NULL	Confirmatory	20230307	0	0	Active	P23443	IC50	NULL	BindingDB	Enzyme Assay from US Patent US8637532: 'Amino azaheterocyclic carboxamides'	4-[[2-Amino-1-(3-methoxyphenyl)ethyl]amino]quinazoline-8-carboxamide	RPS6KB1 - ribosomal protein S6 kinase B1 (human)	/gene/6198	2.7.11.1	P23443	9606	NULL	NULL	NULL	NULL
389068875	0.0034	1800352	199996936	66763717	6198	NULL	Confirmatory	20230307	0	0	Active	P23443	IC50	NULL	BindingDB	Enzyme Assay from US Patent US8637532: 'Amino azaheterocyclic carboxamides'	tert-butyl N-[2-[(8-carbamoylquinazolin-4-yl)amino]-2-(3-nitrophenyl)ethyl]-N-methylcarbamate	RPS6KB1 - ribosomal protein S6 kinase B1 (human)	/gene/6198	2.7.11.1	P23443	9606	NULL	NULL	NULL	NULL
389072002	0.0034	1800352	199996934	46869847	6198	NULL	Confirmatory	20230307	0	0	Active	P23443	IC50	NULL	BindingDB	Enzyme Assay from US Patent US8637532: 'Amino azaheterocyclic carboxamides'	4-[[(1R)-1-[3-[(5-propan-2-yl-1H-pyrazole-3-carbonyl)amino]phenyl]ethyl]amino]quinazoline-8-carboxamide	RPS6KB1 - ribosomal protein S6 kinase B1 (human)	/gene/6198	2.7.11.1	P23443	9606	NULL	NULL	NULL	NULL
389149380	0.0034	1801673	313633835	89442482	6198	NULL	Confirmatory	20230307	0	0	Active	P23443	IC50	NULL	BindingDB	P70S6K Enzyme Assay from US Patent US9145392: 'Imidazole amines as modulators of kinase activity'	5-(4-Fluoro-phenyl)-6-{4-[4-(4-fluoro-3-trifluoromethyl-phenyl)-1-methyl-1H-imidazol-2-yl]-piperidin-1-yl}-pyrimidin-4-ylamine	RPS6KB1 - ribosomal protein S6 kinase B1 (human)	/gene/6198	2.7.11.1	P23443	9606	NULL	NULL	NULL	NULL
389153783	0.0034	1801673	313634012	117700417	6198	NULL	Confirmatory	20230307	0	0	Active	P23443	IC50	NULL	BindingDB	P70S6K Enzyme Assay from US Patent US9145392: 'Imidazole amines as modulators of kinase activity'	6-[4-[1-(Azetidin-3-ylmethyl)-4-(4-fluoro-3-methylphenyl)imidazol-2-yl]piperidin-1-yl]-5-propan-2-yloxypyrimidin-4-amine	RPS6KB1 - ribosomal protein S6 kinase B1 (human)	/gene/6198	2.7.11.1	P23443	9606	NULL	NULL	NULL	NULL
389157608	0.0034	1801673	313634186	89442755	6198	NULL	Confirmatory	20230307	0	0	Active	P23443	IC50	NULL	BindingDB	P70S6K Enzyme Assay from US Patent US9145392: 'Imidazole amines as modulators of kinase activity'	4-Amino-6-[4-(4-(4-fluoro-3-trifluoromethyl-phenyl)-1-{2-[(2-methoxy-ethyl)-methyl-amino]-ethyl}-1H-imidazol-2-yl)-piperidin-1-yl]-pyrimidine-5-carbonitrile	RPS6KB1 - ribosomal protein S6 kinase B1 (human)	/gene/6198	2.7.11.1	P23443	9606	NULL	NULL	NULL	NULL
389157622	0.0034	1801673	313634019	71516788	6198	NULL	Confirmatory	20230307	0	0	Active	P23443	IC50	NULL	BindingDB	P70S6K Enzyme Assay from US Patent US9145392: 'Imidazole amines as modulators of kinase activity'	6-[4-[1-(Azetidin-3-ylmethyl)-4-(4-fluoro-3-methylphenyl)imidazol-2-yl]cyclohexyl]-5-propan-2-ylpyrimidin-4-amine	RPS6KB1 - ribosomal protein S6 kinase B1 (human)	/gene/6198	2.7.11.1	P23443	9606	NULL	NULL	NULL	NULL
389160619	0.0034	1801673	313634199	89445419	6198	NULL	Confirmatory	20230307	0	0	Active	P23443	IC50	NULL	BindingDB	P70S6K Enzyme Assay from US Patent US9145392: 'Imidazole amines as modulators of kinase activity'	4-Amino-6-{4-[4-(4-fluoro-3-trifluoromethyl-phenyl)-1-(2-methylamino-ethyl)-1H-imidazol-2-yl]-piperidin-1-yl}-pyrimidine-5-carboxylic acid amide	RPS6KB1 - ribosomal protein S6 kinase B1 (human)	/gene/6198	2.7.11.1	P23443	9606	NULL	NULL	NULL	NULL
389161983	0.0034	1801673	313634115	89450734	6198	NULL	Confirmatory	20230307	0	0	Active	P23443	IC50	NULL	BindingDB	P70S6K Enzyme Assay from US Patent US9145392: 'Imidazole amines as modulators of kinase activity'	6-[4-[1-[2-(Dimethylamino)ethyl]-4-[4-fluoro-3-(trifluoromethyl)phenyl]imidazol-2-yl]piperidin-1-yl]-5-propan-2-yloxypyrimidin-4-amine	RPS6KB1 - ribosomal protein S6 kinase B1 (human)	/gene/6198	2.7.11.1	P23443	9606	NULL	NULL	NULL	NULL
389223311	0.0034	1802711	336291694	89442588	6198	NULL	Confirmatory	20230307	0	0	Active	P23443	IC50	NULL	BindingDB	Enzyme Assay from US Patent US9321760: 'Aminopyrimidine derivatives for use as modulators of kinase activity'	6-[4-[2-Amino-1-[4-(trifluoromethyl)phenyl]ethyl]piperazin-1-yl]-5-(cyclopenten-1-yl)pyrimidin-4-amine	RPS6KB1 - ribosomal protein S6 kinase B1 (human)	/gene/6198	2.7.11.1	P23443	9606	NULL	NULL	NULL	NULL
389223857	0.0034	1802711	336291677	126962029	6198	NULL	Confirmatory	20230307	0	0	Active	P23443	IC50	NULL	BindingDB	Enzyme Assay from US Patent US9321760: 'Aminopyrimidine derivatives for use as modulators of kinase activity'	6-[4-[(1S)-2-amino-1-[4-(trifluoromethyl)phenyl]ethyl]piperazin-1-yl]-5-pyrazolidin-4-ylpyrimidin-4-amine	RPS6KB1 - ribosomal protein S6 kinase B1 (human)	/gene/6198	2.7.11.1	P23443	9606	NULL	NULL	NULL	NULL
389225526	0.0034	1802711	336291851	89446802	6198	NULL	Confirmatory	20230307	0	0	Active	P23443	IC50	NULL	BindingDB	Enzyme Assay from US Patent US9321760: 'Aminopyrimidine derivatives for use as modulators of kinase activity'	6-[4-[2-Amino-1-(6-methoxypyridin-3-yl)ethyl]piperazin-1-yl]-5-(4-fluorophenyl)pyrimidin-4-amine	RPS6KB1 - ribosomal protein S6 kinase B1 (human)	/gene/6198	2.7.11.1	P23443	9606	NULL	NULL	NULL	NULL
389065642	0.0035	1800352	199996937	46869909	6198	NULL	Confirmatory	20230307	0	0	Active	P23443	IC50	NULL	BindingDB	Enzyme Assay from US Patent US8637532: 'Amino azaheterocyclic carboxamides'	4-[[3-[(2,4-Difluorobenzoyl)amino]phenyl]methylamino]quinazoline-8-carboxamide	RPS6KB1 - ribosomal protein S6 kinase B1 (human)	/gene/6198	2.7.11.1	P23443	9606	NULL	NULL	NULL	NULL
389066203	0.0035	1800352	199996938	46869910	6198	NULL	Confirmatory	20230307	0	0	Active	P23443	IC50	NULL	BindingDB	Enzyme Assay from US Patent US8637532: 'Amino azaheterocyclic carboxamides'	4-[[(1S)-2-(dimethylamino)-1-phenylethyl]amino]quinazoline-8-carboxamide	RPS6KB1 - ribosomal protein S6 kinase B1 (human)	/gene/6198	2.7.11.1	P23443	9606	NULL	NULL	NULL	NULL
389150077	0.0035	1801673	313633863	89445500	6198	NULL	Confirmatory	20230307	0	0	Active	P23443	IC50	NULL	BindingDB	P70S6K Enzyme Assay from US Patent US9145392: 'Imidazole amines as modulators of kinase activity'	4-Amino-6-{4-[1-(2-dimethylamino-ethyl)-4-(4-fluoro-3-trifluoromethyl-phenyl)-1H-imidazol-2-yl]-piperidin-1-yl}-pyrimidine-5-carboxylic acid amide	RPS6KB1 - ribosomal protein S6 kinase B1 (human)	/gene/6198	2.7.11.1	P23443	9606	NULL	NULL	NULL	NULL
389150769	0.0035	1801673	313633881	89450319	6198	NULL	Confirmatory	20230307	0	0	Active	P23443	IC50	NULL	BindingDB	P70S6K Enzyme Assay from US Patent US9145392: 'Imidazole amines as modulators of kinase activity'	5-Bromo-6-[4-[4-[4-fluoro-3-(trifluoromethyl)phenyl]-1-(2-pyrrolidin-1-ylethyl)imidazol-2-yl]piperidin-1-yl]pyrimidin-4-amine	RPS6KB1 - ribosomal protein S6 kinase B1 (human)	/gene/6198	2.7.11.1	P23443	9606	NULL	NULL	NULL	NULL
389151977	0.0035	1801673	313633870	89445535	6198	NULL	Confirmatory	20230307	0	0	Active	P23443	IC50	NULL	BindingDB	P70S6K Enzyme Assay from US Patent US9145392: 'Imidazole amines as modulators of kinase activity'	(E)-3-(4-Amino-6-{4-[4-(4-fluoro-3-trifluoromethyl-phenyl)-1-methyl-1H-imidazol-2-yl]-piperidin-1-yl}-pyrimidin-5-yl)-acrylic acid methyl ester	RPS6KB1 - ribosomal protein S6 kinase B1 (human)	/gene/6198	2.7.11.1	P23443	9606	NULL	NULL	NULL	NULL
389154536	0.0035	1801673	313633895	89450707	6198	NULL	Confirmatory	20230307	0	0	Active	P23443	IC50	NULL	BindingDB	P70S6K Enzyme Assay from US Patent US9145392: 'Imidazole amines as modulators of kinase activity'	5-(6-Aminopyridin-3-yl)-6-[4-[1-[2-(dimethylamino)ethyl]-4-[4-fluoro-3-(trifluoromethyl)phenyl]imidazol-2-yl]piperidin-1-yl]pyrimidin-4-amine	RPS6KB1 - ribosomal protein S6 kinase B1 (human)	/gene/6198	2.7.11.1	P23443	9606	NULL	NULL	NULL	NULL
389158439	0.0035	1801673	313634160	89450440	6198	NULL	Confirmatory	20230307	0	0	Active	P23443	IC50	NULL	BindingDB	P70S6K Enzyme Assay from US Patent US9145392: 'Imidazole amines as modulators of kinase activity'	4-Amino-6-[4-[4-[4-fluoro-3-(trifluoromethyl)phenyl]-1-(2-piperidin-1-ylethyl)imidazol-2-yl]piperidin-1-yl]pyrimidine-5-carboxamide	RPS6KB1 - ribosomal protein S6 kinase B1 (human)	/gene/6198	2.7.11.1	P23443	9606	NULL	NULL	NULL	NULL
389159351	0.0035	1801673	313634096	89450742	6198	NULL	Confirmatory	20230307	0	0	Active	P23443	IC50	NULL	BindingDB	P70S6K Enzyme Assay from US Patent US9145392: 'Imidazole amines as modulators of kinase activity'	5-Ethyl-6-[4-[1-(2-pyrrolidin-1-ylethyl)-4-[3-(trifluoromethyl)phenyl]imidazol-2-yl]piperidin-1-yl]pyrimidin-4-amine	RPS6KB1 - ribosomal protein S6 kinase B1 (human)	/gene/6198	2.7.11.1	P23443	9606	NULL	NULL	NULL	NULL
389162689	0.0035	1801673	313634219	89444905	6198	NULL	Confirmatory	20230307	0	0	Active	P23443	IC50	NULL	BindingDB	P70S6K Enzyme Assay from US Patent US9145392: 'Imidazole amines as modulators of kinase activity'	2-[2-[1-(6-Amino-5-ethoxypyrimidin-4-yl)piperidin-4-yl]-4-(4-fluoro-3-methylphenyl)imidazol-1-yl]ethanol	RPS6KB1 - ribosomal protein S6 kinase B1 (human)	/gene/6198	2.7.11.1	P23443	9606	NULL	NULL	NULL	NULL
389157614	0.0036	1801673	313633939	89442741	6198	NULL	Confirmatory	20230307	0	0	Active	P23443	IC50	NULL	BindingDB	P70S6K Enzyme Assay from US Patent US9145392: 'Imidazole amines as modulators of kinase activity'	6-(4-(1-(2-(azetidin-1-yl)ethyl)-4-(4-fluoro-3-(trifluoromethyl)phenyl)-1H-imidazol-2-yl)piperidin-1-yl)-5-isopropylpyrimidin-4-amine	RPS6KB1 - ribosomal protein S6 kinase B1 (human)	/gene/6198	2.7.11.1	P23443	9606	NULL	NULL	NULL	NULL
389159952	0.0036	1801673	313634192	89442765	6198	NULL	Confirmatory	20230307	0	0	Active	P23443	IC50	NULL	BindingDB	P70S6K Enzyme Assay from US Patent US9145392: 'Imidazole amines as modulators of kinase activity'	4-Amino-6-{4-[4-(4-fluoro-3-trifluoromethyl-phenyl)-1-(2-isopropylamino-ethyl)-1H-imidazol-2-yl]-piperidin-1-yl}-pyrimidine-5-carbonitrile	RPS6KB1 - ribosomal protein S6 kinase B1 (human)	/gene/6198	2.7.11.1	P23443	9606	NULL	NULL	NULL	NULL
389161291	0.0036	1801673	313634056	89450680	6198	NULL	Confirmatory	20230307	0	0	Active	P23443	IC50	NULL	BindingDB	P70S6K Enzyme Assay from US Patent US9145392: 'Imidazole amines as modulators of kinase activity'	5-Ethyl-6-[4-[4-(3-fluorophenyl)-1-(2-pyrrolidin-1-ylethyl)imidazol-2-yl]piperidin-1-yl]pyrimidin-4-amine	RPS6KB1 - ribosomal protein S6 kinase B1 (human)	/gene/6198	2.7.11.1	P23443	9606	NULL	NULL	NULL	NULL
389162994	0.0036	1801673	313634153	89450423	6198	NULL	Confirmatory	20230307	0	0	Active	P23443	IC50	NULL	BindingDB	P70S6K Enzyme Assay from US Patent US9145392: 'Imidazole amines as modulators of kinase activity'	4-Amino-6-[4-[4-(3-chloro-4-fluorophenyl)-1-(2-pyrrolidin-1-ylethyl)imidazol-2-yl]piperidin-1-yl]pyrimidine-5-carboxamide	RPS6KB1 - ribosomal protein S6 kinase B1 (human)	/gene/6198	2.7.11.1	P23443	9606	NULL	NULL	NULL	NULL
389068867	0.0037	1800352	199996939	68078582	6198	NULL	Confirmatory	20230307	0	0	Active	P23443	IC50	NULL	BindingDB	Enzyme Assay from US Patent US8637532: 'Amino azaheterocyclic carboxamides'	4-[1-[3-[(5-Fluoro-4-methylcyclohexa-1,5-diene-1-carbonyl)amino]phenyl]ethylamino]quinazoline-8-carboxamide	RPS6KB1 - ribosomal protein S6 kinase B1 (human)	/gene/6198	2.7.11.1	P23443	9606	NULL	NULL	NULL	NULL
389069222	0.0037	1800352	199996940	46869912	6198	NULL	Confirmatory	20230307	0	0	Active	P23443	IC50	NULL	BindingDB	Enzyme Assay from US Patent US8637532: 'Amino azaheterocyclic carboxamides'	4-[1-[3-[(4-Fluoro-3-hydroxybenzoyl)amino]phenyl]ethylamino]quinazoline-8-carboxamide	RPS6KB1 - ribosomal protein S6 kinase B1 (human)	/gene/6198	2.7.11.1	P23443	9606	NULL	NULL	NULL	NULL
389150088	0.0037	1801673	313633846	89445436	6198	NULL	Confirmatory	20230307	0	0	Active	P23443	IC50	NULL	BindingDB	P70S6K Enzyme Assay from US Patent US9145392: 'Imidazole amines as modulators of kinase activity'	6-{4-[4-(4-Fluoro-3-trifluoromethyl-phenyl)-1-methyl-1H-imidazol-2-yl]-piperidin-1-yl}-5-phenyl-pyrimidin-4-ylamine	RPS6KB1 - ribosomal protein S6 kinase B1 (human)	/gene/6198	2.7.11.1	P23443	9606	NULL	NULL	NULL	NULL
389150093	0.0037	1801673	313633883	89450667	6198	NULL	Confirmatory	20230307	0	0	Active	P23443	IC50	NULL	BindingDB	P70S6K Enzyme Assay from US Patent US9145392: 'Imidazole amines as modulators of kinase activity'	5-(2-Fluorophenyl)-6-[4-[4-[4-fluoro-3-(trifluoromethyl)phenyl]-1-(2-pyrrolidin-1-ylethyl)imidazol-2-yl]piperidin-1-yl]pyrimidin-4-amine	RPS6KB1 - ribosomal protein S6 kinase B1 (human)	/gene/6198	2.7.11.1	P23443	9606	NULL	NULL	NULL	NULL
389152818	0.0037	1801673	313633907	89442465	6198	NULL	Confirmatory	20230307	0	0	Active	P23443	IC50	NULL	BindingDB	P70S6K Enzyme Assay from US Patent US9145392: 'Imidazole amines as modulators of kinase activity'	6-(4-(1-(2-(Dimethylamino)ethyl)-4-(4-fluoro-3-(trifluoromethyl)phenyl)-1H-imidazol-2-yl)piperidin-1-yl)-5-ethylpyrimidin-4-amine	RPS6KB1 - ribosomal protein S6 kinase B1 (human)	/gene/6198	2.7.11.1	P23443	9606	NULL	NULL	NULL	NULL
389161293	0.0037	1801673	313634035	89450718	6198	NULL	Confirmatory	20230307	0	0	Active	P23443	IC50	NULL	BindingDB	P70S6K Enzyme Assay from US Patent US9145392: 'Imidazole amines as modulators of kinase activity'	4-[2-[1-(6-Amino-5-chloropyrimidin-4-yl)piperidin-4-yl]-1-(2-pyrrolidin-1-ylethyl)imidazol-4-yl]-2-(trifluoromethyl)phenol	RPS6KB1 - ribosomal protein S6 kinase B1 (human)	/gene/6198	2.7.11.1	P23443	9606	NULL	NULL	NULL	NULL
389162683	0.0037	1801673	313634165	89450586	6198	NULL	Confirmatory	20230307	0	0	Active	P23443	IC50	NULL	BindingDB	P70S6K Enzyme Assay from US Patent US9145392: 'Imidazole amines as modulators of kinase activity'	4-Amino-6-[4-[1-[2-(azetidin-1-yl)ethyl]-4-(2-cyclopropylpyridin-4-yl)imidazol-2-yl]piperidin-1-yl]pyrimidine-5-carboxamide	RPS6KB1 - ribosomal protein S6 kinase B1 (human)	/gene/6198	2.7.11.1	P23443	9606	NULL	NULL	NULL	NULL
355733574	0.00379	1340854	374268902	66650363	6198	NULL	Confirmatory	20220830	0	0	Active	P23443	IC50	=	ChEMBL	Inhibition of recombinant human N-terminal His6-tagged p70S6K (1 to 421 residues) expressed in insect Sf21 cells using PKA,PKC,MAPKAP-K1 as substrate after 60 mins by beta scintillation counting method	LY-2584702 hydrochloride	RPS6KB1 - ribosomal protein S6 kinase B1 (human)	/gene/6198	2.7.11.1	P23443	9606	490	NULL	NULL	NULL
389064269	0.0038	1800352	199996717	46868884	6198	NULL	Confirmatory	20230307	0	0	Active	P23443	IC50	NULL	BindingDB	Enzyme Assay from US Patent US8637532: 'Amino azaheterocyclic carboxamides'	4-[[2-(Methylamino)-1-phenylethyl]amino]quinazoline-8-carboxamide	RPS6KB1 - ribosomal protein S6 kinase B1 (human)	/gene/6198	2.7.11.1	P23443	9606	NULL	NULL	NULL	NULL
389065056	0.0038	1800352	199996717	46868884	6198	NULL	Confirmatory	20230307	0	0	Active	P23443	IC50	NULL	BindingDB	Enzyme Assay from US Patent US8637532: 'Amino azaheterocyclic carboxamides'	4-[[2-(Methylamino)-1-phenylethyl]amino]quinazoline-8-carboxamide	RPS6KB1 - ribosomal protein S6 kinase B1 (human)	/gene/6198	2.7.11.1	P23443	9606	NULL	NULL	NULL	NULL
389151979	0.0038	1801673	313633971	89442733	6198	NULL	Confirmatory	20230307	0	0	Active	P23443	IC50	NULL	BindingDB	P70S6K Enzyme Assay from US Patent US9145392: 'Imidazole amines as modulators of kinase activity'	4-Amino-6-[4-[1-(azetidin-2-ylmethyl)-4-[4-fluoro-3-(trifluoromethyl)phenyl]imidazol-2-yl]piperidin-1-yl]pyrimidine-5-carbonitrile	RPS6KB1 - ribosomal protein S6 kinase B1 (human)	/gene/6198	2.7.11.1	P23443	9606	NULL	NULL	NULL	NULL
389159354	0.0038	1801673	313634105	117704708	6198	NULL	Confirmatory	20230307	0	0	Active	P23443	IC50	NULL	BindingDB	P70S6K Enzyme Assay from US Patent US9145392: 'Imidazole amines as modulators of kinase activity'	6-[4-[1-[2-(Azetidin-1-yl)ethyl]-4-(3,4-difluorophenyl)imidazol-2-yl]piperidin-1-yl]-5-ethylpyrimidin-4-amine	RPS6KB1 - ribosomal protein S6 kinase B1 (human)	/gene/6198	2.7.11.1	P23443	9606	NULL	NULL	NULL	NULL
389161283	0.0038	1801673	313634041	117704689	6198	NULL	Confirmatory	20230307	0	0	Active	P23443	IC50	NULL	BindingDB	P70S6K Enzyme Assay from US Patent US9145392: 'Imidazole amines as modulators of kinase activity'	5-Chloro-6-[4-[4-[4-fluoro-3-(trifluoromethyl)phenyl]-1-(2-piperidin-1-ylethyl)imidazol-2-yl]piperidin-1-yl]pyrimidin-4-amine	RPS6KB1 - ribosomal protein S6 kinase B1 (human)	/gene/6198	2.7.11.1	P23443	9606	NULL	NULL	NULL	NULL
389161984	0.0038	1801673	313634155	117704727	6198	NULL	Confirmatory	20230307	0	0	Active	P23443	IC50	NULL	BindingDB	P70S6K Enzyme Assay from US Patent US9145392: 'Imidazole amines as modulators of kinase activity'	4-Amino-6-[4-[1-[2-(azetidin-1-yl)ethyl]-4-(2-propan-2-ylpyridin-4-yl)imidazol-2-yl]piperidin-1-yl]pyrimidine-5-carboxamide	RPS6KB1 - ribosomal protein S6 kinase B1 (human)	/gene/6198	2.7.11.1	P23443	9606	NULL	NULL	NULL	NULL
389069641	0.0039	1800352	199996942	46868885	6198	NULL	Confirmatory	20230307	0	0	Active	P23443	IC50	NULL	BindingDB	Enzyme Assay from US Patent US8637532: 'Amino azaheterocyclic carboxamides'	4-[[1-[3-[(2,4-Difluorobenzoyl)amino]phenyl]-3-(dimethylamino)propyl]amino]quinazoline-8-carboxamide	RPS6KB1 - ribosomal protein S6 kinase B1 (human)	/gene/6198	2.7.11.1	P23443	9606	NULL	NULL	NULL	NULL
389157078	0.0039	1801673	313634003	89442584	6198	NULL	Confirmatory	20230307	0	0	Active	P23443	IC50	NULL	BindingDB	P70S6K Enzyme Assay from US Patent US9145392: 'Imidazole amines as modulators of kinase activity'	6-[4-[1-[2-(Azetidin-1-yl)ethyl]-4-(4-fluoro-3-methylphenyl)imidazol-2-yl]piperidin-1-yl]-5-propan-2-yloxypyrimidin-4-amine	RPS6KB1 - ribosomal protein S6 kinase B1 (human)	/gene/6198	2.7.11.1	P23443	9606	NULL	NULL	NULL	NULL
389159356	0.0039	1801673	313634120	117704713	6198	NULL	Confirmatory	20230307	0	0	Active	P23443	IC50	NULL	BindingDB	P70S6K Enzyme Assay from US Patent US9145392: 'Imidazole amines as modulators of kinase activity'	5-Ethyl-6-[4-[4-(4-fluoro-3-methylphenyl)-1-(2-pyrrolidin-1-ylethyl)imidazol-2-yl]piperidin-1-yl]pyrimidin-4-amine	RPS6KB1 - ribosomal protein S6 kinase B1 (human)	/gene/6198	2.7.11.1	P23443	9606	NULL	NULL	NULL	NULL
389159967	0.0039	1801673	313634169	89450687	6198	NULL	Confirmatory	20230307	0	0	Active	P23443	IC50	NULL	BindingDB	P70S6K Enzyme Assay from US Patent US9145392: 'Imidazole amines as modulators of kinase activity'	4-Amino-6-[4-[1-[2-(azetidin-1-yl)ethyl]-4-(3-chloro-4-methylphenyl)imidazol-2-yl]piperidin-1-yl]pyrimidine-5-carboxamide	RPS6KB1 - ribosomal protein S6 kinase B1 (human)	/gene/6198	2.7.11.1	P23443	9606	NULL	NULL	NULL	NULL
389161295	0.0039	1801673	313634104	117704706	6198	NULL	Confirmatory	20230307	0	0	Active	P23443	IC50	NULL	BindingDB	P70S6K Enzyme Assay from US Patent US9145392: 'Imidazole amines as modulators of kinase activity'	6-[4-[1-[2-(Azetidin-1-yl)ethyl]-4-(3-chloro-4-fluorophenyl)imidazol-2-yl]piperidin-1-yl]-5-ethylpyrimidin-4-amine	RPS6KB1 - ribosomal protein S6 kinase B1 (human)	/gene/6198	2.7.11.1	P23443	9606	NULL	NULL	NULL	NULL
155775381	0.004	468535	103743816	46883044	6198	19632115	Confirmatory	20220830	0	0	Active	P23443	Ki	=	ChEMBL	Inhibition of p70S6K assessed as decrease in NADH absorbance at 340 nm in the presence of	4-(1-cyclobutyl-1H-benzo[d]imidazol-2-yl)-1,2,5-oxadiazol-3-amine	RPS6KB1 - ribosomal protein S6 kinase B1 (human)	/gene/6198	2.7.11.1	P23443	9606	NULL	NULL	NULL	NULL
321511780	0.004	654034	160704439	67161715	6198	22342124	Confirmatory	20220830	0	0	Active	P23443	IC50	=	ChEMBL	Inhibition of human p70S6K D18H and T412E mutant using RRRLSSLRA as substrate after 3 hrs by luciferase-luciferin-coupled chemiluminescence assay	CID 67161715	RPS6KB1 - ribosomal protein S6 kinase B1 (human)	/gene/6198	2.7.11.1	P23443	9606	NULL	NULL	NULL	NULL
363948175	0.004	1495039	312467926	25118925	6198	29655979	Confirmatory	20220830	0	0	Active	P23443	IC50	=	ChEMBL	Inhibition of human p70S6K measured at apparent ATP Km level	4-[4-[4-[4-fluoro-3-(trifluoromethyl)phenyl]-1-methylimidazol-2-yl]piperidin-1-yl]-1H-pyrazolo[3,4-d]pyrimidine	RPS6KB1 - ribosomal protein S6 kinase B1 (human)	/gene/6198	2.7.11.1	P23443	9606	NULL	NULL	NULL	NULL
388686608	0.004	1796786	336291829	89446798	6198	NULL	Confirmatory	20230307	0	0	Active	P23443	IC50	NULL	BindingDB	Enzyme Assay from US Patent US9662330: 'Aminopyrimidine derivatives for use as modulators of kinase activity'	6-[4-[2-Amino-1-(3-chloro-4-fluorophenyl)ethyl]piperazin-1-yl]-5-(4-fluorophenyl)pyrimidin-4-amine	RPS6KB1 - ribosomal protein S6 kinase B1 (human)	/gene/6198	2.7.11.1	P23443	9606	NULL	NULL	NULL	NULL
388829131	0.004	1795700	336291829	89446798	6198	NULL	Confirmatory	20230307	0	0	Active	P23443	IC50	NULL	BindingDB	P70S6K Enzyme Assay from US Patent US10080750: 'Aminopyrimidine derivatives for use as modulators of kinase activity'	6-[4-[2-Amino-1-(3-chloro-4-fluorophenyl)ethyl]piperazin-1-yl]-5-(4-fluorophenyl)pyrimidin-4-amine	RPS6KB1 - ribosomal protein S6 kinase B1 (human)	/gene/6198	2.7.11.1	P23443	9606	NULL	NULL	NULL	NULL
389068388	0.004	1800352	199996945	68078590	6198	NULL	Confirmatory	20230307	0	0	Active	P23443	IC50	NULL	BindingDB	Enzyme Assay from US Patent US8637532: 'Amino azaheterocyclic carboxamides'	4-[[2-(Methylamino)-1-[3-[[4-(trifluoromethyl)benzoyl]amino]phenyl]ethyl]amino]-6,7-dihydroquinazoline-8-carboxamide	RPS6KB1 - ribosomal protein S6 kinase B1 (human)	/gene/6198	2.7.11.1	P23443	9606	NULL	NULL	NULL	NULL
389068402	0.004	1800352	199996943	46868886	6198	NULL	Confirmatory	20230307	0	0	Active	P23443	IC50	NULL	BindingDB	Enzyme Assay from US Patent US8637532: 'Amino azaheterocyclic carboxamides'	4-[[3-[(2,4-Dichlorobenzoyl)amino]phenyl]methylamino]quinazoline-8-carboxamide	RPS6KB1 - ribosomal protein S6 kinase B1 (human)	/gene/6198	2.7.11.1	P23443	9606	NULL	NULL	NULL	NULL
389068879	0.004	1800352	199996944	46868887	6198	NULL	Confirmatory	20230307	0	0	Active	P23443	IC50	NULL	BindingDB	Enzyme Assay from US Patent US8637532: 'Amino azaheterocyclic carboxamides'	4-[1-[3-[(6-Methoxypyridine-3-carbonyl)amino]phenyl]propylamino]quinazoline-8-carboxamide	RPS6KB1 - ribosomal protein S6 kinase B1 (human)	/gene/6198	2.7.11.1	P23443	9606	NULL	NULL	NULL	NULL
389153786	0.004	1801673	313634082	89450732	6198	NULL	Confirmatory	20230307	0	0	Active	P23443	IC50	NULL	BindingDB	P70S6K Enzyme Assay from US Patent US9145392: 'Imidazole amines as modulators of kinase activity'	5-Cyclobutyl-6-[4-[4-(3-fluorophenyl)-1-(2-pyrrolidin-1-ylethyl)imidazol-2-yl]piperidin-1-yl]pyrimidin-4-amine	RPS6KB1 - ribosomal protein S6 kinase B1 (human)	/gene/6198	2.7.11.1	P23443	9606	NULL	NULL	NULL	NULL
389157625	0.004	1801673	313634086	89450730	6198	NULL	Confirmatory	20230307	0	0	Active	P23443	IC50	NULL	BindingDB	P70S6K Enzyme Assay from US Patent US9145392: 'Imidazole amines as modulators of kinase activity'	6-[4-[4-(3-Chloro-4-fluorophenyl)-1-(2-pyrrolidin-1-ylethyl)imidazol-2-yl]piperidin-1-yl]-5-cyclobutylpyrimidin-4-amine	RPS6KB1 - ribosomal protein S6 kinase B1 (human)	/gene/6198	2.7.11.1	P23443	9606	NULL	NULL	NULL	NULL
389159352	0.004	1801673	313634214	71516739	6198	NULL	Confirmatory	20230307	0	0	Active	P23443	IC50	NULL	BindingDB	P70S6K Enzyme Assay from US Patent US9145392: 'Imidazole amines as modulators of kinase activity'	4-Amino-6-{4-[1-(2-cyclopentylamino-ethyl)-4-(4-fluoro-3-methyl-phenyl)-1H-imidazol-2-yl]-piperidin-1-yl}-pyrimidine-5-carboxylic acid amide	RPS6KB1 - ribosomal protein S6 kinase B1 (human)	/gene/6198	2.7.11.1	P23443	9606	NULL	NULL	NULL	NULL
389159948	0.004	1801673	313634190	89445389	6198	NULL	Confirmatory	20230307	0	0	Active	P23443	IC50	NULL	BindingDB	P70S6K Enzyme Assay from US Patent US9145392: 'Imidazole amines as modulators of kinase activity'	4-Amino-6-(4-{4-(4-fluoro-3-trifluoromethyl-phenyl)-1-[2-(2-methoxy-ethylamino)-ethyl]-1H-imidazol-2-yl}-piperidin-1-yl)-pyrimidine-5-carboxylic acid amide	RPS6KB1 - ribosomal protein S6 kinase B1 (human)	/gene/6198	2.7.11.1	P23443	9606	NULL	NULL	NULL	NULL
389159954	0.004	1801673	313634163	117704730	6198	NULL	Confirmatory	20230307	0	0	Active	P23443	IC50	NULL	BindingDB	P70S6K Enzyme Assay from US Patent US9145392: 'Imidazole amines as modulators of kinase activity'	4-Amino-6-[4-[1-[2-(azetidin-1-yl)ethyl]-4-[4-methyl-3-(trifluoromethyl)phenyl]imidazol-2-yl]piperidin-1-yl]pyrimidine-5-carboxamide	RPS6KB1 - ribosomal protein S6 kinase B1 (human)	/gene/6198	2.7.11.1	P23443	9606	NULL	NULL	NULL	NULL
389161995	0.004	1801673	313634171	117704735	6198	NULL	Confirmatory	20230307	0	0	Active	P23443	IC50	NULL	BindingDB	P70S6K Enzyme Assay from US Patent US9145392: 'Imidazole amines as modulators of kinase activity'	4-Amino-6-[4-[1-[2-(dimethylamino)ethyl]-4-(4-fluoro-3-methylphenyl)imidazol-2-yl]piperidin-1-yl]pyrimidine-5-carboxamide	RPS6KB1 - ribosomal protein S6 kinase B1 (human)	/gene/6198	2.7.11.1	P23443	9606	NULL	NULL	NULL	NULL
389226550	0.004	1802711	336291829	89446798	6198	NULL	Confirmatory	20230307	0	0	Active	P23443	IC50	NULL	BindingDB	Enzyme Assay from US Patent US9321760: 'Aminopyrimidine derivatives for use as modulators of kinase activity'	6-[4-[2-Amino-1-(3-chloro-4-fluorophenyl)ethyl]piperazin-1-yl]-5-(4-fluorophenyl)pyrimidin-4-amine	RPS6KB1 - ribosomal protein S6 kinase B1 (human)	/gene/6198	2.7.11.1	P23443	9606	NULL	NULL	NULL	NULL
388686473	0.0041	1796786	336291837	71516562	6198	NULL	Confirmatory	20230307	0	0	Active	P23443	IC50	NULL	BindingDB	Enzyme Assay from US Patent US9662330: 'Aminopyrimidine derivatives for use as modulators of kinase activity'	6-[4-[2-Amino-1-(3-fluorophenyl)ethyl]piperazin-1-yl]-5-(4-fluorophenyl)pyrimidin-4-amine	RPS6KB1 - ribosomal protein S6 kinase B1 (human)	/gene/6198	2.7.11.1	P23443	9606	NULL	NULL	NULL	NULL
388829113	0.0041	1795700	336291837	71516562	6198	NULL	Confirmatory	20230307	0	0	Active	P23443	IC50	NULL	BindingDB	P70S6K Enzyme Assay from US Patent US10080750: 'Aminopyrimidine derivatives for use as modulators of kinase activity'	6-[4-[2-Amino-1-(3-fluorophenyl)ethyl]piperazin-1-yl]-5-(4-fluorophenyl)pyrimidin-4-amine	RPS6KB1 - ribosomal protein S6 kinase B1 (human)	/gene/6198	2.7.11.1	P23443	9606	NULL	NULL	NULL	NULL
389068404	0.0041	1800352	199996946	46868889	6198	NULL	Confirmatory	20230307	0	0	Active	P23443	IC50	NULL	BindingDB	Enzyme Assay from US Patent US8637532: 'Amino azaheterocyclic carboxamides'	4-[[(1R)-1-[3-[(6-methylpyridine-3-carbonyl)amino]phenyl]ethyl]amino]quinazoline-8-carboxamide	RPS6KB1 - ribosomal protein S6 kinase B1 (human)	/gene/6198	2.7.11.1	P23443	9606	NULL	NULL	NULL	NULL
389071738	0.0041	1800352	199996947	46868956	6198	NULL	Confirmatory	20230307	0	0	Active	P23443	IC50	NULL	BindingDB	Enzyme Assay from US Patent US8637532: 'Amino azaheterocyclic carboxamides'	4-[[3-(Dimethylamino)-1-[3-[[4-(trifluoromethyl)benzoyl]amino]phenyl]propyl]amino]quinazoline-8-carboxamide	RPS6KB1 - ribosomal protein S6 kinase B1 (human)	/gene/6198	2.7.11.1	P23443	9606	NULL	NULL	NULL	NULL
389157075	0.0041	1801673	313634118	89450752	6198	NULL	Confirmatory	20230307	0	0	Active	P23443	IC50	NULL	BindingDB	P70S6K Enzyme Assay from US Patent US9145392: 'Imidazole amines as modulators of kinase activity'	6-[4-[1-[2-(Dimethylamino)ethyl]-4-(4-fluoro-3-methylphenyl)imidazol-2-yl]piperidin-1-yl]-5-ethylpyrimidin-4-amine	RPS6KB1 - ribosomal protein S6 kinase B1 (human)	/gene/6198	2.7.11.1	P23443	9606	NULL	NULL	NULL	NULL
389158451	0.0041	1801673	313634088	89450738	6198	NULL	Confirmatory	20230307	0	0	Active	P23443	IC50	NULL	BindingDB	P70S6K Enzyme Assay from US Patent US9145392: 'Imidazole amines as modulators of kinase activity'	6-[4-[4-(3-Chlorophenyl)-1-(2-pyrrolidin-1-ylethyl)imidazol-2-yl]piperidin-1-yl]-5-cyclobutylpyrimidin-4-amine	RPS6KB1 - ribosomal protein S6 kinase B1 (human)	/gene/6198	2.7.11.1	P23443	9606	NULL	NULL	NULL	NULL
389160613	0.0041	1801673	313634185	89450466	6198	NULL	Confirmatory	20230307	0	0	Active	P23443	IC50	NULL	BindingDB	P70S6K Enzyme Assay from US Patent US9145392: 'Imidazole amines as modulators of kinase activity'	4-Amino-6-[4-[1-[2-[2-(dimethylamino)ethyl-methylamino]ethyl]-4-[4-fluoro-3-(trifluoromethyl)phenyl]imidazol-2-yl]piperidin-1-yl]pyrimidine-5-carbonitrile	RPS6KB1 - ribosomal protein S6 kinase B1 (human)	/gene/6198	2.7.11.1	P23443	9606	NULL	NULL	NULL	NULL
389162695	0.0041	1801662	313389294	78122338	6198	NULL	Confirmatory	20230307	0	0	Active	P23443	IC50	NULL	BindingDB	P70S6K Enzyme Assay from US Patent US9139568: 'Heterocyclic carboxamides as modulators of kinase activity'	5-[(4-Phenylpiperidin-3-yl)amino]quinazoline-8-carboxamide	RPS6KB1 - ribosomal protein S6 kinase B1 (human)	/gene/6198	2.7.11.1	P23443	9606	NULL	NULL	NULL	NULL
389226260	0.0041	1802711	336291837	71516562	6198	NULL	Confirmatory	20230307	0	0	Active	P23443	IC50	NULL	BindingDB	Enzyme Assay from US Patent US9321760: 'Aminopyrimidine derivatives for use as modulators of kinase activity'	6-[4-[2-Amino-1-(3-fluorophenyl)ethyl]piperazin-1-yl]-5-(4-fluorophenyl)pyrimidin-4-amine	RPS6KB1 - ribosomal protein S6 kinase B1 (human)	/gene/6198	2.7.11.1	P23443	9606	NULL	NULL	NULL	NULL
388685670	0.0042	1796786	336291696	71516589	6198	NULL	Confirmatory	20230307	0	0	Active	P23443	IC50	NULL	BindingDB	Enzyme Assay from US Patent US9662330: 'Aminopyrimidine derivatives for use as modulators of kinase activity'	6-(4-(2-(Azetidin-1-yl)-1-(4-(trifluoromethyl)phenyl)ethyl)piperazin-1-yl)-5-(4-fluorophenyl)pyrimidin-4-amine	RPS6KB1 - ribosomal protein S6 kinase B1 (human)	/gene/6198	2.7.11.1	P23443	9606	NULL	NULL	NULL	NULL
388828110	0.0042	1795700	336291696	71516589	6198	NULL	Confirmatory	20230307	0	0	Active	P23443	IC50	NULL	BindingDB	P70S6K Enzyme Assay from US Patent US10080750: 'Aminopyrimidine derivatives for use as modulators of kinase activity'	6-(4-(2-(Azetidin-1-yl)-1-(4-(trifluoromethyl)phenyl)ethyl)piperazin-1-yl)-5-(4-fluorophenyl)pyrimidin-4-amine	RPS6KB1 - ribosomal protein S6 kinase B1 (human)	/gene/6198	2.7.11.1	P23443	9606	NULL	NULL	NULL	NULL
389150091	0.0042	1801673	313633917	89442593	6198	NULL	Confirmatory	20230307	0	0	Active	P23443	IC50	NULL	BindingDB	P70S6K Enzyme Assay from US Patent US9145392: 'Imidazole amines as modulators of kinase activity'	5-ethyl-6-(4-(4-(4-fluoro-3-(trifluoromethyl)phenyl)-1-(2-(3-fluoroazetidin-1-yl)ethyl)-1H-imidazol-2-yl)piperidin-1-yl)pyrimidin-4-amine	RPS6KB1 - ribosomal protein S6 kinase B1 (human)	/gene/6198	2.7.11.1	P23443	9606	NULL	NULL	NULL	NULL
389151446	0.0042	1801673	313633928	89450266	6198	NULL	Confirmatory	20230307	0	0	Active	P23443	IC50	NULL	BindingDB	P70S6K Enzyme Assay from US Patent US9145392: 'Imidazole amines as modulators of kinase activity'	6-(4-(1-(2-(azetidin-1-yl)ethyl)-4-(4-fluoro-3-(trifluoromethyl)phenyl)-1H-imidazol-2-yl)piperidin-1-yl)-5-(2,2,2-trifluoroethoxy)pyrimidin-4-amine	RPS6KB1 - ribosomal protein S6 kinase B1 (human)	/gene/6198	2.7.11.1	P23443	9606	NULL	NULL	NULL	NULL
389151455	0.0042	1801673	313633857	89442687	6198	NULL	Confirmatory	20230307	0	0	Active	P23443	IC50	NULL	BindingDB	P70S6K Enzyme Assay from US Patent US9145392: 'Imidazole amines as modulators of kinase activity'	5-(4-Aminomethyl-phenyl)-6-{4-[4-(4-fluoro-3-trifluoromethyl-phenyl)-1-methyl-1H-imidazol-2-yl]-piperidin-1-yl}-pyrimidin-4-ylamine	RPS6KB1 - ribosomal protein S6 kinase B1 (human)	/gene/6198	2.7.11.1	P23443	9606	NULL	NULL	NULL	NULL
389224617	0.0042	1802711	336291696	71516589	6198	NULL	Confirmatory	20230307	0	0	Active	P23443	IC50	NULL	BindingDB	Enzyme Assay from US Patent US9321760: 'Aminopyrimidine derivatives for use as modulators of kinase activity'	6-(4-(2-(Azetidin-1-yl)-1-(4-(trifluoromethyl)phenyl)ethyl)piperazin-1-yl)-5-(4-fluorophenyl)pyrimidin-4-amine	RPS6KB1 - ribosomal protein S6 kinase B1 (human)	/gene/6198	2.7.11.1	P23443	9606	NULL	NULL	NULL	NULL
389150096	0.0043	1801673	313633872	89442563	6198	NULL	Confirmatory	20230307	0	0	Active	P23443	IC50	NULL	BindingDB	P70S6K Enzyme Assay from US Patent US9145392: 'Imidazole amines as modulators of kinase activity'	6-{4-[4-(4-Fluoro-3-trifluoromethyl-phenyl)-1-methyl-1H-imidazol-2-yl]-piperidin-1-yl}-5-(5-methoxy-pyridin-3-yl)-pyrimidin-4-ylamine	RPS6KB1 - ribosomal protein S6 kinase B1 (human)	/gene/6198	2.7.11.1	P23443	9606	NULL	NULL	NULL	NULL
388686256	0.0044	1796786	336291827	89446659	6198	NULL	Confirmatory	20230307	0	0	Active	P23443	IC50	NULL	BindingDB	Enzyme Assay from US Patent US9662330: 'Aminopyrimidine derivatives for use as modulators of kinase activity'	6-[4-[2-Amino-1-(4-fluorophenyl)ethyl]piperazin-1-yl]-5-(4-fluorophenyl)pyrimidin-4-amine	RPS6KB1 - ribosomal protein S6 kinase B1 (human)	/gene/6198	2.7.11.1	P23443	9606	NULL	NULL	NULL	NULL
388828680	0.0044	1795700	336291827	89446659	6198	NULL	Confirmatory	20230307	0	0	Active	P23443	IC50	NULL	BindingDB	P70S6K Enzyme Assay from US Patent US10080750: 'Aminopyrimidine derivatives for use as modulators of kinase activity'	6-[4-[2-Amino-1-(4-fluorophenyl)ethyl]piperazin-1-yl]-5-(4-fluorophenyl)pyrimidin-4-amine	RPS6KB1 - ribosomal protein S6 kinase B1 (human)	/gene/6198	2.7.11.1	P23443	9606	NULL	NULL	NULL	NULL
389069656	0.0044	1800352	199996948	68078846	6198	NULL	Confirmatory	20230307	0	0	Active	P23443	IC50	NULL	BindingDB	Enzyme Assay from US Patent US8637532: 'Amino azaheterocyclic carboxamides'	4-[[1-[5-[(2,4-Difluorobenzoyl)amino]cyclohexa-1,5-dien-1-yl]-3-methoxypropyl]amino]quinazoline-8-carboxamide	RPS6KB1 - ribosomal protein S6 kinase B1 (human)	/gene/6198	2.7.11.1	P23443	9606	NULL	NULL	NULL	NULL
389070415	0.0044	1800352	199996950	46868959	6198	NULL	Confirmatory	20230307	0	0	Active	P23443	IC50	NULL	BindingDB	Enzyme Assay from US Patent US8637532: 'Amino azaheterocyclic carboxamides'	4-[2-(1H-indol-3-yl)ethylamino]quinazoline-8-carboxamide	RPS6KB1 - ribosomal protein S6 kinase B1 (human)	/gene/6198	2.7.11.1	P23443	9606	NULL	NULL	NULL	NULL
389072006	0.0044	1800352	199996949	46868958	6198	NULL	Confirmatory	20230307	0	0	Active	P23443	IC50	NULL	BindingDB	Enzyme Assay from US Patent US8637532: 'Amino azaheterocyclic carboxamides'	4-[[2-(Dimethylamino)-1-(3-nitrophenyl)ethyl]amino]quinazoline-8-carboxamide	RPS6KB1 - ribosomal protein S6 kinase B1 (human)	/gene/6198	2.7.11.1	P23443	9606	NULL	NULL	NULL	NULL
389152825	0.0044	1801673	313633853	89445411	6198	NULL	Confirmatory	20230307	0	0	Active	P23443	IC50	NULL	BindingDB	P70S6K Enzyme Assay from US Patent US9145392: 'Imidazole amines as modulators of kinase activity'	6'-{4-[4-(4-Fluoro-3-trifluoromethyl-phenyl)-1-methyl-1H-imidazol-2-yl]-piperidin-1-yl}-[5,5']bipyrimidinyl-2,4'-diamine	RPS6KB1 - ribosomal protein S6 kinase B1 (human)	/gene/6198	2.7.11.1	P23443	9606	NULL	NULL	NULL	NULL
389156232	0.0044	1801673	313634064	89450467	6198	NULL	Confirmatory	20230307	0	0	Active	P23443	IC50	NULL	BindingDB	P70S6K Enzyme Assay from US Patent US9145392: 'Imidazole amines as modulators of kinase activity'	5-Ethenyl-6-[4-[4-[3-fluoro-4-(trifluoromethyl)phenyl]-1-(2-pyrrolidin-1-ylethyl)imidazol-2-yl]piperidin-1-yl]pyrimidin-4-amine	RPS6KB1 - ribosomal protein S6 kinase B1 (human)	/gene/6198	2.7.11.1	P23443	9606	NULL	NULL	NULL	NULL
389158450	0.0044	1801673	313633989	89442597	6198	NULL	Confirmatory	20230307	0	0	Active	P23443	IC50	NULL	BindingDB	P70S6K Enzyme Assay from US Patent US9145392: 'Imidazole amines as modulators of kinase activity'	6-[4-[1-[2-(azetidin-1-yl)ethyl]-4-(4-fluoro-3-methylphenyl)imidazol-2-yl]piperidin-1-yl]-5-(1H-pyrazol-4-yl)pyrimidin-4-amine	RPS6KB1 - ribosomal protein S6 kinase B1 (human)	/gene/6198	2.7.11.1	P23443	9606	NULL	NULL	NULL	NULL
389225535	0.0044	1802711	336291827	89446659	6198	NULL	Confirmatory	20230307	0	0	Active	P23443	IC50	NULL	BindingDB	Enzyme Assay from US Patent US9321760: 'Aminopyrimidine derivatives for use as modulators of kinase activity'	6-[4-[2-Amino-1-(4-fluorophenyl)ethyl]piperazin-1-yl]-5-(4-fluorophenyl)pyrimidin-4-amine	RPS6KB1 - ribosomal protein S6 kinase B1 (human)	/gene/6198	2.7.11.1	P23443	9606	NULL	NULL	NULL	NULL
388685117	0.0045	1796786	336291673	89446754	6198	NULL	Confirmatory	20230307	0	0	Active	P23443	IC50	NULL	BindingDB	Enzyme Assay from US Patent US9662330: 'Aminopyrimidine derivatives for use as modulators of kinase activity'	6-[4-[(1R)-2-amino-1-[4-(trifluoromethyl)phenyl]ethyl]piperazin-1-yl]-5-(4-fluorophenyl)pyrimidin-4-amine	RPS6KB1 - ribosomal protein S6 kinase B1 (human)	/gene/6198	2.7.11.1	P23443	9606	NULL	NULL	NULL	NULL
388686262	0.0045	1796786	336291723	89446618	6198	NULL	Confirmatory	20230307	0	0	Active	P23443	IC50	NULL	BindingDB	Enzyme Assay from US Patent US9662330: 'Aminopyrimidine derivatives for use as modulators of kinase activity'	6-[4-[(1R)-2-amino-1-[4-(trifluoromethyl)phenyl]ethyl]piperidin-1-yl]-5-(4-fluorophenyl)pyrimidin-4-amine	RPS6KB1 - ribosomal protein S6 kinase B1 (human)	/gene/6198	2.7.11.1	P23443	9606	NULL	NULL	NULL	NULL
388827570	0.0045	1795700	336291673	89446754	6198	NULL	Confirmatory	20230307	0	0	Active	P23443	IC50	NULL	BindingDB	P70S6K Enzyme Assay from US Patent US10080750: 'Aminopyrimidine derivatives for use as modulators of kinase activity'	6-[4-[(1R)-2-amino-1-[4-(trifluoromethyl)phenyl]ethyl]piperazin-1-yl]-5-(4-fluorophenyl)pyrimidin-4-amine	RPS6KB1 - ribosomal protein S6 kinase B1 (human)	/gene/6198	2.7.11.1	P23443	9606	NULL	NULL	NULL	NULL
388828678	0.0045	1795700	336291723	89446618	6198	NULL	Confirmatory	20230307	0	0	Active	P23443	IC50	NULL	BindingDB	P70S6K Enzyme Assay from US Patent US10080750: 'Aminopyrimidine derivatives for use as modulators of kinase activity'	6-[4-[(1R)-2-amino-1-[4-(trifluoromethyl)phenyl]ethyl]piperidin-1-yl]-5-(4-fluorophenyl)pyrimidin-4-amine	RPS6KB1 - ribosomal protein S6 kinase B1 (human)	/gene/6198	2.7.11.1	P23443	9606	NULL	NULL	NULL	NULL
389069210	0.0045	1800352	199996951	46868960	6198	NULL	Confirmatory	20230307	0	0	Active	P23443	IC50	NULL	BindingDB	Enzyme Assay from US Patent US8637532: 'Amino azaheterocyclic carboxamides'	4-[[3-[(5-Pyrrolidin-1-ylpyridine-3-carbonyl)amino]phenyl]methylamino]quinazoline-8-carboxamide	RPS6KB1 - ribosomal protein S6 kinase B1 (human)	/gene/6198	2.7.11.1	P23443	9606	NULL	NULL	NULL	NULL
389150087	0.0045	1801673	313633924	89442703	6198	NULL	Confirmatory	20230307	0	0	Active	P23443	IC50	NULL	BindingDB	P70S6K Enzyme Assay from US Patent US9145392: 'Imidazole amines as modulators of kinase activity'	6-(4-(1-(2-(azetidin-1-yl)ethyl)-4-(5-(trifluoromethyl)pyridin-3-yl)-1H-imidazol-2-yl)piperidin-1-yl)-5-ethylpyrimidin-4-amine	RPS6KB1 - ribosomal protein S6 kinase B1 (human)	/gene/6198	2.7.11.1	P23443	9606	NULL	NULL	NULL	NULL
389151973	0.0045	1801673	313633875	89445368	6198	NULL	Confirmatory	20230307	0	0	Active	P23443	IC50	NULL	BindingDB	P70S6K Enzyme Assay from US Patent US9145392: 'Imidazole amines as modulators of kinase activity'	5-(6-Chloropyridin-3-yl)-6-[4-[4-[4-fluoro-3-(trifluoromethyl)phenyl]-1-methylimidazol-2-yl]piperidin-1-yl]pyrimidin-4-amine	RPS6KB1 - ribosomal protein S6 kinase B1 (human)	/gene/6198	2.7.11.1	P23443	9606	NULL	NULL	NULL	NULL
389223591	0.0045	1802711	336291673	89446754	6198	NULL	Confirmatory	20230307	0	0	Active	P23443	IC50	NULL	BindingDB	Enzyme Assay from US Patent US9321760: 'Aminopyrimidine derivatives for use as modulators of kinase activity'	6-[4-[(1R)-2-amino-1-[4-(trifluoromethyl)phenyl]ethyl]piperazin-1-yl]-5-(4-fluorophenyl)pyrimidin-4-amine	RPS6KB1 - ribosomal protein S6 kinase B1 (human)	/gene/6198	2.7.11.1	P23443	9606	NULL	NULL	NULL	NULL
389225739	0.0045	1802711	336291723	89446618	6198	NULL	Confirmatory	20230307	0	0	Active	P23443	IC50	NULL	BindingDB	Enzyme Assay from US Patent US9321760: 'Aminopyrimidine derivatives for use as modulators of kinase activity'	6-[4-[(1R)-2-amino-1-[4-(trifluoromethyl)phenyl]ethyl]piperidin-1-yl]-5-(4-fluorophenyl)pyrimidin-4-amine	RPS6KB1 - ribosomal protein S6 kinase B1 (human)	/gene/6198	2.7.11.1	P23443	9606	NULL	NULL	NULL	NULL
388686687	0.0046	1796786	336291808	89446691	6198	NULL	Confirmatory	20230307	0	0	Active	P23443	IC50	NULL	BindingDB	Enzyme Assay from US Patent US9662330: 'Aminopyrimidine derivatives for use as modulators of kinase activity'	[1-[6-Amino-5-(4-fluorophenyl)pyrimidin-4-yl]piperidin-4-yl]-(4-fluorophenyl)methanol	RPS6KB1 - ribosomal protein S6 kinase B1 (human)	/gene/6198	2.7.11.1	P23443	9606	NULL	NULL	NULL	NULL
388829323	0.0046	1795700	336291808	89446691	6198	NULL	Confirmatory	20230307	0	0	Active	P23443	IC50	NULL	BindingDB	P70S6K Enzyme Assay from US Patent US10080750: 'Aminopyrimidine derivatives for use as modulators of kinase activity'	[1-[6-Amino-5-(4-fluorophenyl)pyrimidin-4-yl]piperidin-4-yl]-(4-fluorophenyl)methanol	RPS6KB1 - ribosomal protein S6 kinase B1 (human)	/gene/6198	2.7.11.1	P23443	9606	NULL	NULL	NULL	NULL
389065639	0.0046	1800352	199996790	46869027	6198	NULL	Confirmatory	20230307	0	0	Active	P23443	IC50	NULL	BindingDB	Enzyme Assay from US Patent US8637532: 'Amino azaheterocyclic carboxamides'	6-Methoxy-4-[[4-(trifluoromethyl)phenyl]methylamino]quinazoline-8-carboxamide	RPS6KB1 - ribosomal protein S6 kinase B1 (human)	/gene/6198	2.7.11.1	P23443	9606	NULL	NULL	NULL	NULL
389066580	0.0046	1800352	199996952	46868961	6198	NULL	Confirmatory	20230307	0	0	Active	P23443	IC50	NULL	BindingDB	Enzyme Assay from US Patent US8637532: 'Amino azaheterocyclic carboxamides'	6-(Cyclopropylmethoxy)-4-[[2-(dimethylamino)-1-(3-fluorophenyl)ethyl]amino]quinazoline-8-carboxamide	RPS6KB1 - ribosomal protein S6 kinase B1 (human)	/gene/6198	2.7.11.1	P23443	9606	NULL	NULL	NULL	NULL
389157619	0.0046	1801673	313634154	89450419	6198	NULL	Confirmatory	20230307	0	0	Active	P23443	IC50	NULL	BindingDB	P70S6K Enzyme Assay from US Patent US9145392: 'Imidazole amines as modulators of kinase activity'	4-Amino-6-[4-[4-[4-fluoro-3-(trifluoromethyl)phenyl]-1-(2-pyrrolidin-1-ylethyl)imidazol-2-yl]piperidin-1-yl]pyrimidine-5-carboxamide	RPS6KB1 - ribosomal protein S6 kinase B1 (human)	/gene/6198	2.7.11.1	P23443	9606	NULL	NULL	NULL	NULL
389159360	0.0046	1801673	313634127	117704717	6198	NULL	Confirmatory	20230307	0	0	Active	P23443	IC50	NULL	BindingDB	P70S6K Enzyme Assay from US Patent US9145392: 'Imidazole amines as modulators of kinase activity'	6-[4-[1-[2-(Diethylamino)ethyl]-4-(4-fluoro-3-methylphenyl)imidazol-2-yl]piperidin-1-yl]-5-propan-2-yloxypyrimidin-4-amine	RPS6KB1 - ribosomal protein S6 kinase B1 (human)	/gene/6198	2.7.11.1	P23443	9606	NULL	NULL	NULL	NULL
389161287	0.0046	1801673	313634102	89450286	6198	NULL	Confirmatory	20230307	0	0	Active	P23443	IC50	NULL	BindingDB	P70S6K Enzyme Assay from US Patent US9145392: 'Imidazole amines as modulators of kinase activity'	6-[4-[1-[2-(Azetidin-1-yl)ethyl]-4-(3-fluorophenyl)imidazol-2-yl]piperidin-1-yl]-5-ethylpyrimidin-4-amine	RPS6KB1 - ribosomal protein S6 kinase B1 (human)	/gene/6198	2.7.11.1	P23443	9606	NULL	NULL	NULL	NULL
389226637	0.0046	1802711	336291808	89446691	6198	NULL	Confirmatory	20230307	0	0	Active	P23443	IC50	NULL	BindingDB	Enzyme Assay from US Patent US9321760: 'Aminopyrimidine derivatives for use as modulators of kinase activity'	[1-[6-Amino-5-(4-fluorophenyl)pyrimidin-4-yl]piperidin-4-yl]-(4-fluorophenyl)methanol	RPS6KB1 - ribosomal protein S6 kinase B1 (human)	/gene/6198	2.7.11.1	P23443	9606	NULL	NULL	NULL	NULL
388686368	0.0047	1796786	336291726	126962032	6198	NULL	Confirmatory	20230307	0	0	Active	P23443	IC50	NULL	BindingDB	Enzyme Assay from US Patent US9662330: 'Aminopyrimidine derivatives for use as modulators of kinase activity'	6-[4-[(1R)-2-amino-1-[4-(trifluoromethyl)phenyl]ethyl]piperidin-1-yl]-5-pyrazolidin-4-ylpyrimidin-4-amine	RPS6KB1 - ribosomal protein S6 kinase B1 (human)	/gene/6198	2.7.11.1	P23443	9606	NULL	NULL	NULL	NULL
388828838	0.0047	1795700	336291726	126962032	6198	NULL	Confirmatory	20230307	0	0	Active	P23443	IC50	NULL	BindingDB	P70S6K Enzyme Assay from US Patent US10080750: 'Aminopyrimidine derivatives for use as modulators of kinase activity'	6-[4-[(1R)-2-amino-1-[4-(trifluoromethyl)phenyl]ethyl]piperidin-1-yl]-5-pyrazolidin-4-ylpyrimidin-4-amine	RPS6KB1 - ribosomal protein S6 kinase B1 (human)	/gene/6198	2.7.11.1	P23443	9606	NULL	NULL	NULL	NULL
389150080	0.0047	1801673	313633836	89442775	6198	NULL	Confirmatory	20230307	0	0	Active	P23443	IC50	NULL	BindingDB	P70S6K Enzyme Assay from US Patent US9145392: 'Imidazole amines as modulators of kinase activity'	6-{4-[4-(4-Fluoro-3-trifluoromethyl-phenyl)-1-methyl-1H-imidazol-2-yl]-piperidin-1-yl}-5-(4-methoxy-phenyl)-pyrimidin-4-ylamine	RPS6KB1 - ribosomal protein S6 kinase B1 (human)	/gene/6198	2.7.11.1	P23443	9606	NULL	NULL	NULL	NULL
389226242	0.0047	1802711	336291726	126962032	6198	NULL	Confirmatory	20230307	0	0	Active	P23443	IC50	NULL	BindingDB	Enzyme Assay from US Patent US9321760: 'Aminopyrimidine derivatives for use as modulators of kinase activity'	6-[4-[(1R)-2-amino-1-[4-(trifluoromethyl)phenyl]ethyl]piperidin-1-yl]-5-pyrazolidin-4-ylpyrimidin-4-amine	RPS6KB1 - ribosomal protein S6 kinase B1 (human)	/gene/6198	2.7.11.1	P23443	9606	NULL	NULL	NULL	NULL
388686365	0.0048	1796786	336291866	71516587	6198	NULL	Confirmatory	20230307	0	0	Active	P23443	IC50	NULL	BindingDB	Enzyme Assay from US Patent US9662330: 'Aminopyrimidine derivatives for use as modulators of kinase activity'	N-{3-Amino-1-[6-amino-5-(4-fluoro-phenyl)-pyrimidin-4-yl]-pyrrolidin-3-ylmethyl}-2,4-difluoro-benzamide	RPS6KB1 - ribosomal protein S6 kinase B1 (human)	/gene/6198	2.7.11.1	P23443	9606	NULL	NULL	NULL	NULL
388828835	0.0048	1795700	336291866	71516587	6198	NULL	Confirmatory	20230307	0	0	Active	P23443	IC50	NULL	BindingDB	P70S6K Enzyme Assay from US Patent US10080750: 'Aminopyrimidine derivatives for use as modulators of kinase activity'	N-{3-Amino-1-[6-amino-5-(4-fluoro-phenyl)-pyrimidin-4-yl]-pyrrolidin-3-ylmethyl}-2,4-difluoro-benzamide	RPS6KB1 - ribosomal protein S6 kinase B1 (human)	/gene/6198	2.7.11.1	P23443	9606	NULL	NULL	NULL	NULL
389069647	0.0048	1800352	199996953	46869028	6198	NULL	Confirmatory	20230307	0	0	Active	P23443	IC50	NULL	BindingDB	Enzyme Assay from US Patent US8637532: 'Amino azaheterocyclic carboxamides'	4-[[(1R)-1-[3-[(3,4-dimethylbenzoyl)amino]phenyl]ethyl]amino]quinazoline-8-carboxamide	RPS6KB1 - ribosomal protein S6 kinase B1 (human)	/gene/6198	2.7.11.1	P23443	9606	NULL	NULL	NULL	NULL
389152823	0.0048	1801673	313633973	89442711	6198	NULL	Confirmatory	20230307	0	0	Active	P23443	IC50	NULL	BindingDB	P70S6K Enzyme Assay from US Patent US9145392: 'Imidazole amines as modulators of kinase activity'	6-[4-[1-(Azetidin-3-ylmethyl)-4-[4-fluoro-3-(trifluoromethyl)phenyl]imidazol-2-yl]piperidin-1-yl]-5-chloropyrimidin-4-amine	RPS6KB1 - ribosomal protein S6 kinase B1 (human)	/gene/6198	2.7.11.1	P23443	9606	NULL	NULL	NULL	NULL
389153779	0.0048	1801673	313633974	89450716	6198	NULL	Confirmatory	20230307	0	0	Active	P23443	IC50	NULL	BindingDB	P70S6K Enzyme Assay from US Patent US9145392: 'Imidazole amines as modulators of kinase activity'	6-[4-[1-(Azetidin-2-ylmethyl)-4-[4-fluoro-3-(trifluoromethyl)phenyl]imidazol-2-yl]piperidin-1-yl]-5-chloropyrimidin-4-amine	RPS6KB1 - ribosomal protein S6 kinase B1 (human)	/gene/6198	2.7.11.1	P23443	9606	NULL	NULL	NULL	NULL
389226027	0.0048	1802711	336291866	71516587	6198	NULL	Confirmatory	20230307	0	0	Active	P23443	IC50	NULL	BindingDB	Enzyme Assay from US Patent US9321760: 'Aminopyrimidine derivatives for use as modulators of kinase activity'	N-{3-Amino-1-[6-amino-5-(4-fluoro-phenyl)-pyrimidin-4-yl]-pyrrolidin-3-ylmethyl}-2,4-difluoro-benzamide	RPS6KB1 - ribosomal protein S6 kinase B1 (human)	/gene/6198	2.7.11.1	P23443	9606	NULL	NULL	NULL	NULL
388685125	0.0049	1796786	336291685	89442458	6198	NULL	Confirmatory	20230307	0	0	Active	P23443	IC50	NULL	BindingDB	Enzyme Assay from US Patent US9662330: 'Aminopyrimidine derivatives for use as modulators of kinase activity'	6-[4-[(1S)-2-(dimethylamino)-1-[4-(trifluoromethyl)phenyl]ethyl]piperazin-1-yl]-5-(4-fluorophenyl)pyrimidin-4-amine	RPS6KB1 - ribosomal protein S6 kinase B1 (human)	/gene/6198	2.7.11.1	P23443	9606	NULL	NULL	NULL	NULL
388685372	0.0049	1796786	336291684	71516591	6198	NULL	Confirmatory	20230307	0	0	Active	P23443	IC50	NULL	BindingDB	Enzyme Assay from US Patent US9662330: 'Aminopyrimidine derivatives for use as modulators of kinase activity'	6-[4-[2-(Dimethylamino)-1-[4-(trifluoromethyl)phenyl]ethyl]piperazin-1-yl]-5-(4-fluorophenyl)pyrimidin-4-amine	RPS6KB1 - ribosomal protein S6 kinase B1 (human)	/gene/6198	2.7.11.1	P23443	9606	NULL	NULL	NULL	NULL
388827578	0.0049	1795700	336291685	89442458	6198	NULL	Confirmatory	20230307	0	0	Active	P23443	IC50	NULL	BindingDB	P70S6K Enzyme Assay from US Patent US10080750: 'Aminopyrimidine derivatives for use as modulators of kinase activity'	6-[4-[(1S)-2-(dimethylamino)-1-[4-(trifluoromethyl)phenyl]ethyl]piperazin-1-yl]-5-(4-fluorophenyl)pyrimidin-4-amine	RPS6KB1 - ribosomal protein S6 kinase B1 (human)	/gene/6198	2.7.11.1	P23443	9606	NULL	NULL	NULL	NULL
388827701	0.0049	1795700	336291684	71516591	6198	NULL	Confirmatory	20230307	0	0	Active	P23443	IC50	NULL	BindingDB	P70S6K Enzyme Assay from US Patent US10080750: 'Aminopyrimidine derivatives for use as modulators of kinase activity'	6-[4-[2-(Dimethylamino)-1-[4-(trifluoromethyl)phenyl]ethyl]piperazin-1-yl]-5-(4-fluorophenyl)pyrimidin-4-amine	RPS6KB1 - ribosomal protein S6 kinase B1 (human)	/gene/6198	2.7.11.1	P23443	9606	NULL	NULL	NULL	NULL
389072018	0.0049	1800352	199996954	46869029	6198	NULL	Confirmatory	20230307	0	0	Active	P23443	IC50	NULL	BindingDB	Enzyme Assay from US Patent US8637532: 'Amino azaheterocyclic carboxamides'	6-Benzyloxy-4-[1-(3-chloro-phenyl)-2-methylamino-ethylamino]-quinazoline-8-carboxylic acid amide	RPS6KB1 - ribosomal protein S6 kinase B1 (human)	/gene/6198	2.7.11.1	P23443	9606	NULL	NULL	NULL	NULL
389157094	0.0049	1801673	313633981	89442639	6198	NULL	Confirmatory	20230307	0	0	Active	P23443	IC50	NULL	BindingDB	P70S6K Enzyme Assay from US Patent US9145392: 'Imidazole amines as modulators of kinase activity'	4-amino-6-(4-(4-(4-fluoro-3-(trifluoromethyl)phenyl)-1-((1-methylazetidin-3-yl)methyl)-1H-imidazol-2-yl)piperidin-1-yl)pyrimidine-5-carboxamide	RPS6KB1 - ribosomal protein S6 kinase B1 (human)	/gene/6198	2.7.11.1	P23443	9606	NULL	NULL	NULL	NULL
389159958	0.0049	1801673	313633942	117700416	6198	NULL	Confirmatory	20230307	0	0	Active	P23443	IC50	NULL	BindingDB	P70S6K Enzyme Assay from US Patent US9145392: 'Imidazole amines as modulators of kinase activity'	6-(4-(1-(2-(azetidin-1-yl)ethyl)-4-(2-(trifluoromethyl)pyridin-4-yl)-1H-imidazol-2-yl)piperidin-1-yl)-5-isopropoxypyrimidin-4-amine	RPS6KB1 - ribosomal protein S6 kinase B1 (human)	/gene/6198	2.7.11.1	P23443	9606	NULL	NULL	NULL	NULL
389223595	0.0049	1802711	336291684	71516591	6198	NULL	Confirmatory	20230307	0	0	Active	P23443	IC50	NULL	BindingDB	Enzyme Assay from US Patent US9321760: 'Aminopyrimidine derivatives for use as modulators of kinase activity'	6-[4-[2-(Dimethylamino)-1-[4-(trifluoromethyl)phenyl]ethyl]piperazin-1-yl]-5-(4-fluorophenyl)pyrimidin-4-amine	RPS6KB1 - ribosomal protein S6 kinase B1 (human)	/gene/6198	2.7.11.1	P23443	9606	NULL	NULL	NULL	NULL
389223599	0.0049	1802711	336291685	89442458	6198	NULL	Confirmatory	20230307	0	0	Active	P23443	IC50	NULL	BindingDB	Enzyme Assay from US Patent US9321760: 'Aminopyrimidine derivatives for use as modulators of kinase activity'	6-[4-[(1S)-2-(dimethylamino)-1-[4-(trifluoromethyl)phenyl]ethyl]piperazin-1-yl]-5-(4-fluorophenyl)pyrimidin-4-amine	RPS6KB1 - ribosomal protein S6 kinase B1 (human)	/gene/6198	2.7.11.1	P23443	9606	NULL	NULL	NULL	NULL
321512145	0.005	654034	160677577	67162510	6198	22342124	Confirmatory	20220830	0	0	Active	P23443	IC50	=	ChEMBL	Inhibition of human p70S6K D18H and T412E mutant using RRRLSSLRA as substrate after 3 hrs by luciferase-luciferin-coupled chemiluminescence assay	4-[4-[5-chloro-2-methyl-3-(2-pyrrolidin-1-ylethoxy)phenyl]piperazin-1-yl]-3-ethyl-2H-pyrazolo[3,4-d]pyrimidine	RPS6KB1 - ribosomal protein S6 kinase B1 (human)	/gene/6198	2.7.11.1	P23443	9606	NULL	NULL	NULL	NULL
389068396	0.005	1800352	199996956	46869031	6198	NULL	Confirmatory	20230307	0	0	Active	P23443	IC50	NULL	BindingDB	Enzyme Assay from US Patent US8637532: 'Amino azaheterocyclic carboxamides'	4-[[3-[[2-[2-Hydroxyethyl(methyl)amino]pyridine-4-carbonyl]amino]phenyl]methylamino]quinazoline-8-carboxamide	RPS6KB1 - ribosomal protein S6 kinase B1 (human)	/gene/6198	2.7.11.1	P23443	9606	NULL	NULL	NULL	NULL
389068883	0.005	1800352	199996955	66763188	6198	NULL	Confirmatory	20230307	0	0	Active	P23443	IC50	NULL	BindingDB	Enzyme Assay from US Patent US8637532: 'Amino azaheterocyclic carboxamides'	4-[[(1R)-1-[3-[[2-fluoro-5-(trifluoromethyl)benzoyl]amino]phenyl]ethyl]amino]quinazoline-8-carboxamide	RPS6KB1 - ribosomal protein S6 kinase B1 (human)	/gene/6198	2.7.11.1	P23443	9606	NULL	NULL	NULL	NULL
389151450	0.005	1801673	313633877	89445377	6198	NULL	Confirmatory	20230307	0	0	Active	P23443	IC50	NULL	BindingDB	P70S6K Enzyme Assay from US Patent US9145392: 'Imidazole amines as modulators of kinase activity'	4-(4-Amino-6-{4-[4-(4-fluoro-3-trifluoromethyl-phenyl)-1-methyl-1H-imidazol-2-yl]-piperidin-1-yl}-pyrimidin-5-yl)-2-fluoro-benzonitrile	RPS6KB1 - ribosomal protein S6 kinase B1 (human)	/gene/6198	2.7.11.1	P23443	9606	NULL	NULL	NULL	NULL
389153781	0.005	1801673	313633897	89445376	6198	NULL	Confirmatory	20230307	0	0	Active	P23443	IC50	NULL	BindingDB	P70S6K Enzyme Assay from US Patent US9145392: 'Imidazole amines as modulators of kinase activity'	6-[4-[1-[2-(Dimethylamino)ethyl]-4-[4-fluoro-3-(trifluoromethyl)phenyl]imidazol-2-yl]piperidin-1-yl]-5-prop-1-en-2-ylpyrimidin-4-amine	RPS6KB1 - ribosomal protein S6 kinase B1 (human)	/gene/6198	2.7.11.1	P23443	9606	NULL	NULL	NULL	NULL
389069655	0.0051	1800352	199996957	46869032	6198	NULL	Confirmatory	20230307	0	0	Active	P23443	IC50	NULL	BindingDB	Enzyme Assay from US Patent US8637532: 'Amino azaheterocyclic carboxamides'	4-[[1-[3-[(4-Bromobenzoyl)amino]phenyl]-3-(dimethylamino)propyl]amino]quinazoline-8-carboxamide	RPS6KB1 - ribosomal protein S6 kinase B1 (human)	/gene/6198	2.7.11.1	P23443	9606	NULL	NULL	NULL	NULL
389152821	0.0051	1801673	313633888	89450697	6198	NULL	Confirmatory	20230307	0	0	Active	P23443	IC50	NULL	BindingDB	P70S6K Enzyme Assay from US Patent US9145392: 'Imidazole amines as modulators of kinase activity'	5-(2-Fluorophenyl)-6-[4-[4-[4-fluoro-3-(trifluoromethyl)phenyl]-1-(2-piperidin-1-ylethyl)imidazol-2-yl]piperidin-1-yl]pyrimidin-4-amine	RPS6KB1 - ribosomal protein S6 kinase B1 (human)	/gene/6198	2.7.11.1	P23443	9606	NULL	NULL	NULL	NULL
388686169	0.0052	1796786	336291724	71516592	6198	NULL	Confirmatory	20230307	0	0	Active	P23443	IC50	NULL	BindingDB	Enzyme Assay from US Patent US9662330: 'Aminopyrimidine derivatives for use as modulators of kinase activity'	6-[4-[2-amino-1-[4-(trifluoromethyl)phenyl]ethyl]piperidin-1-yl]-5-(1H-pyrazol-4-yl)pyrimidin-4-amine	RPS6KB1 - ribosomal protein S6 kinase B1 (human)	/gene/6198	2.7.11.1	P23443	9606	NULL	NULL	NULL	NULL
388828555	0.0052	1795700	336291724	71516592	6198	NULL	Confirmatory	20230307	0	0	Active	P23443	IC50	NULL	BindingDB	P70S6K Enzyme Assay from US Patent US10080750: 'Aminopyrimidine derivatives for use as modulators of kinase activity'	6-[4-[2-amino-1-[4-(trifluoromethyl)phenyl]ethyl]piperidin-1-yl]-5-(1H-pyrazol-4-yl)pyrimidin-4-amine	RPS6KB1 - ribosomal protein S6 kinase B1 (human)	/gene/6198	2.7.11.1	P23443	9606	NULL	NULL	NULL	NULL
389069657	0.0052	1800352	199996958	46869103	6198	NULL	Confirmatory	20230307	0	0	Active	P23443	IC50	NULL	BindingDB	Enzyme Assay from US Patent US8637532: 'Amino azaheterocyclic carboxamides'	4-[[(1R)-1-[3-[(6-cyanopyridine-3-carbonyl)amino]phenyl]ethyl]amino]quinazoline-8-carboxamide	RPS6KB1 - ribosomal protein S6 kinase B1 (human)	/gene/6198	2.7.11.1	P23443	9606	NULL	NULL	NULL	NULL
389152832	0.0052	1801673	313633909	89442548	6198	NULL	Confirmatory	20230307	0	0	Active	P23443	IC50	NULL	BindingDB	P70S6K Enzyme Assay from US Patent US9145392: 'Imidazole amines as modulators of kinase activity'	6-(4-(1-(2-(Dimethylamino)ethyl)-4-(4-fluoro-3-(trifluoromethyl)phenyl)-1H-imidazol-2-yl)piperidin-1-yl)-5-(2-ethoxyethyl)pyrimidin-4-amine	RPS6KB1 - ribosomal protein S6 kinase B1 (human)	/gene/6198	2.7.11.1	P23443	9606	NULL	NULL	NULL	NULL
389153788	0.0052	1801673	313633977	89450674	6198	NULL	Confirmatory	20230307	0	0	Active	P23443	IC50	NULL	BindingDB	P70S6K Enzyme Assay from US Patent US9145392: 'Imidazole amines as modulators of kinase activity'	6-[4-[1-(Azetidin-2-ylmethyl)-4-[4-fluoro-3-(trifluoromethyl)phenyl]imidazol-2-yl]piperidin-1-yl]-5-ethylpyrimidin-4-amine	RPS6KB1 - ribosomal protein S6 kinase B1 (human)	/gene/6198	2.7.11.1	P23443	9606	NULL	NULL	NULL	NULL
389157079	0.0052	1801673	313634150	117704725	6198	NULL	Confirmatory	20230307	0	0	Active	P23443	IC50	NULL	BindingDB	P70S6K Enzyme Assay from US Patent US9145392: 'Imidazole amines as modulators of kinase activity'	4-Amino-6-[4-[1-[2-[ethyl(propan-2-yl)amino]ethyl]-4-(4-fluoro-3-methylphenyl)imidazol-2-yl]piperidin-1-yl]pyrimidine-5-carbonitrile	RPS6KB1 - ribosomal protein S6 kinase B1 (human)	/gene/6198	2.7.11.1	P23443	9606	NULL	NULL	NULL	NULL
389225727	0.0052	1802711	336291724	71516592	6198	NULL	Confirmatory	20230307	0	0	Active	P23443	IC50	NULL	BindingDB	Enzyme Assay from US Patent US9321760: 'Aminopyrimidine derivatives for use as modulators of kinase activity'	6-[4-[2-amino-1-[4-(trifluoromethyl)phenyl]ethyl]piperidin-1-yl]-5-(1H-pyrazol-4-yl)pyrimidin-4-amine	RPS6KB1 - ribosomal protein S6 kinase B1 (human)	/gene/6198	2.7.11.1	P23443	9606	NULL	NULL	NULL	NULL
388685668	0.0053	1796786	336291693	89442605	6198	NULL	Confirmatory	20230307	0	0	Active	P23443	IC50	NULL	BindingDB	Enzyme Assay from US Patent US9662330: 'Aminopyrimidine derivatives for use as modulators of kinase activity'	6-[4-[2-Amino-1-[4-(trifluoromethyl)phenyl]ethyl]piperazin-1-yl]-5-(cyclohexen-1-yl)pyrimidin-4-amine	RPS6KB1 - ribosomal protein S6 kinase B1 (human)	/gene/6198	2.7.11.1	P23443	9606	NULL	NULL	NULL	NULL
388686598	0.0053	1796786	336291871	89444941	6198	NULL	Confirmatory	20230307	0	0	Active	P23443	IC50	NULL	BindingDB	Enzyme Assay from US Patent US9662330: 'Aminopyrimidine derivatives for use as modulators of kinase activity'	N-[[3-amino-1-(6-amino-5-phenylpyrimidin-4-yl)pyrrolidin-3-yl]methyl]-2,4-difluorobenzamide	RPS6KB1 - ribosomal protein S6 kinase B1 (human)	/gene/6198	2.7.11.1	P23443	9606	NULL	NULL	NULL	NULL
388828108	0.0053	1795700	336291693	89442605	6198	NULL	Confirmatory	20230307	0	0	Active	P23443	IC50	NULL	BindingDB	P70S6K Enzyme Assay from US Patent US10080750: 'Aminopyrimidine derivatives for use as modulators of kinase activity'	6-[4-[2-Amino-1-[4-(trifluoromethyl)phenyl]ethyl]piperazin-1-yl]-5-(cyclohexen-1-yl)pyrimidin-4-amine	RPS6KB1 - ribosomal protein S6 kinase B1 (human)	/gene/6198	2.7.11.1	P23443	9606	NULL	NULL	NULL	NULL
388829121	0.0053	1795700	336291871	89444941	6198	NULL	Confirmatory	20230307	0	0	Active	P23443	IC50	NULL	BindingDB	P70S6K Enzyme Assay from US Patent US10080750: 'Aminopyrimidine derivatives for use as modulators of kinase activity'	N-[[3-amino-1-(6-amino-5-phenylpyrimidin-4-yl)pyrrolidin-3-yl]methyl]-2,4-difluorobenzamide	RPS6KB1 - ribosomal protein S6 kinase B1 (human)	/gene/6198	2.7.11.1	P23443	9606	NULL	NULL	NULL	NULL
389149367	0.0053	1801673	313633849	89450312	6198	NULL	Confirmatory	20230307	0	0	Active	P23443	IC50	NULL	BindingDB	P70S6K Enzyme Assay from US Patent US9145392: 'Imidazole amines as modulators of kinase activity'	5-(2-Chlorophenyl)-6-{4-[4-(4-fluoro-3-trifluoromethyl-phenyl)-1-methyl-1H-imidazol-2-yl]-piperidin-1-yl}-pyrimidin-4-ylamine	RPS6KB1 - ribosomal protein S6 kinase B1 (human)	/gene/6198	2.7.11.1	P23443	9606	NULL	NULL	NULL	NULL
389152817	0.0053	1801673	313633921	71516690	6198	NULL	Confirmatory	20230307	0	0	Active	P23443	IC50	NULL	BindingDB	P70S6K Enzyme Assay from US Patent US9145392: 'Imidazole amines as modulators of kinase activity'	6-(4-(1-(2-(azetidin-1-yl)ethyl)-4-(4-fluoro-3-(trifluoromethyl)phenyl)-1H-imidazol-2-yl)piperidin-1-yl)-5-isopropoxypyrimidin-4-amine	RPS6KB1 - ribosomal protein S6 kinase B1 (human)	/gene/6198	2.7.11.1	P23443	9606	NULL	NULL	NULL	NULL
389161279	0.0053	1801673	313634070	89450441	6198	NULL	Confirmatory	20230307	0	0	Active	P23443	IC50	NULL	BindingDB	P70S6K Enzyme Assay from US Patent US9145392: 'Imidazole amines as modulators of kinase activity'	5-ethyl-6-[4-[1-[2-[(3S)-3-fluoropyrrolidin-1-yl]ethyl]-4-[3-fluoro-4-(trifluoromethyl)phenyl]imidazol-2-yl]piperidin-1-yl]pyrimidin-4-amine	RPS6KB1 - ribosomal protein S6 kinase B1 (human)	/gene/6198	2.7.11.1	P23443	9606	NULL	NULL	NULL	NULL
389224623	0.0053	1802711	336291693	89442605	6198	NULL	Confirmatory	20230307	0	0	Active	P23443	IC50	NULL	BindingDB	Enzyme Assay from US Patent US9321760: 'Aminopyrimidine derivatives for use as modulators of kinase activity'	6-[4-[2-Amino-1-[4-(trifluoromethyl)phenyl]ethyl]piperazin-1-yl]-5-(cyclohexen-1-yl)pyrimidin-4-amine	RPS6KB1 - ribosomal protein S6 kinase B1 (human)	/gene/6198	2.7.11.1	P23443	9606	NULL	NULL	NULL	NULL
389226540	0.0053	1802711	336291871	89444941	6198	NULL	Confirmatory	20230307	0	0	Active	P23443	IC50	NULL	BindingDB	Enzyme Assay from US Patent US9321760: 'Aminopyrimidine derivatives for use as modulators of kinase activity'	N-[[3-amino-1-(6-amino-5-phenylpyrimidin-4-yl)pyrrolidin-3-yl]methyl]-2,4-difluorobenzamide	RPS6KB1 - ribosomal protein S6 kinase B1 (human)	/gene/6198	2.7.11.1	P23443	9606	NULL	NULL	NULL	NULL
389150778	0.0054	1801673	313633867	89445370	6198	NULL	Confirmatory	20230307	0	0	Active	P23443	IC50	NULL	BindingDB	P70S6K Enzyme Assay from US Patent US9145392: 'Imidazole amines as modulators of kinase activity'	5-(4-Fluoro-phenyl)-4-{4-[4-(4-fluoro-3-trifluoromethyl-phenyl)-1-methyl-1H-imidazol-2-yl]-piperidin-1-yl}-pyrimidine	RPS6KB1 - ribosomal protein S6 kinase B1 (human)	/gene/6198	2.7.11.1	P23443	9606	NULL	NULL	NULL	NULL
388908429	0.0055	1797970	402361927	86267779	6198	NULL	Confirmatory	20230307	0	0	Active	P23443	IC50	NULL	BindingDB	Enzyme Assay from US Patent US9867826: 'Heterocycles as modulators of kinase activity'	6-{(3S,4R)-4-[1-(2-Azetidin-1-yl-ethyl)-4-(4-fluoro-3-trifluoromethyl-phenyl)-1H-imidazol-2-yl]-3-fluoro-piperidin-1-yl}-5-ethoxy-pyrimidin-4-ylamine	RPS6KB1 - ribosomal protein S6 kinase B1 (human)	/gene/6198	2.7.11.1	P23443	9606	NULL	NULL	NULL	NULL
388908430	0.0055	1797970	402361896	86270396	6198	NULL	Confirmatory	20230307	0	0	Active	P23443	IC50	NULL	BindingDB	Enzyme Assay from US Patent US9867826: 'Heterocycles as modulators of kinase activity'	4-Amino-6-{3,4-cis-4-[1-(2-dimethylaminoethyl)-4-(4-fluoro-3-methyl-phenyl)imidazol-2-yl]-3-fluoro-1-piperidyl]}-pyrimidine-5-carbonitrile	RPS6KB1 - ribosomal protein S6 kinase B1 (human)	/gene/6198	2.7.11.1	P23443	9606	NULL	NULL	NULL	NULL
388908431	0.0055	1797970	402361890	86270207	6198	NULL	Confirmatory	20230307	0	0	Active	P23443	IC50	NULL	BindingDB	Enzyme Assay from US Patent US9867826: 'Heterocycles as modulators of kinase activity'	4-amino-6-[(3S,4R)-4-[1-[2-(azetidin-1-yl)ethyl]-4-[4-fluoro-3-(trifluoromethyl)phenyl]imidazol-2-yl]-3-fluoro-1-piperidyl]pyrimidine-5-carboxamide	RPS6KB1 - ribosomal protein S6 kinase B1 (human)	/gene/6198	2.7.11.1	P23443	9606	NULL	NULL	NULL	NULL
388908432	0.0055	1797970	402361902	86267365	6198	NULL	Confirmatory	20230307	0	0	Active	P23443	IC50	NULL	BindingDB	Enzyme Assay from US Patent US9867826: 'Heterocycles as modulators of kinase activity'	6-{3,4-cis-4-[1-(2-Azetidin-1-yl-ethyl)-4-(4-fluoro-3-trifluoromethyl-phenyl)-1H-imidazol-2-yl]-3-fluoro-piperidin-1-yl}-5-ethyl-pyrimidin-4-ylamine	RPS6KB1 - ribosomal protein S6 kinase B1 (human)	/gene/6198	2.7.11.1	P23443	9606	NULL	NULL	NULL	NULL
388908433	0.0055	1797970	402361935	86267780	6198	NULL	Confirmatory	20230307	0	0	Active	P23443	IC50	NULL	BindingDB	Enzyme Assay from US Patent US9867826: 'Heterocycles as modulators of kinase activity'	5-Chloro-6-cis-4-[1-(2-dimethylamino-ethyl)-4-(4-fluoro-3-trifluoromethyl-phenyl)-1H-imidazol-2-yl]-3-fluoro-piperidin-1-yl}-pyrimidin-4-ylamine	RPS6KB1 - ribosomal protein S6 kinase B1 (human)	/gene/6198	2.7.11.1	P23443	9606	NULL	NULL	NULL	NULL
388908434	0.0055	1797970	402362639	86268203	6198	NULL	Confirmatory	20230307	0	0	Active	P23443	IC50	NULL	BindingDB	Enzyme Assay from US Patent US9867826: 'Heterocycles as modulators of kinase activity'	6-{cis-3-Fluoro-4-[4-(4-fluoro-3-methyl-phenyl)-1-(2-methylamino-ethyl)-1H-imidazol-2-yl]-piperidin-1-yl}-5-isopropyl-pyrimidin-4-ylamine	RPS6KB1 - ribosomal protein S6 kinase B1 (human)	/gene/6198	2.7.11.1	P23443	9606	NULL	NULL	NULL	NULL
388908435	0.0055	1797970	402361926	86267569	6198	NULL	Confirmatory	20230307	0	0	Active	P23443	IC50	NULL	BindingDB	Enzyme Assay from US Patent US9867826: 'Heterocycles as modulators of kinase activity'	6-{(3R,4S)-4-[1-(2-Azetidin-1-yl-ethyl)-4-(4-fluoro-3-trifluoromethyl-phenyl)-1H-imidazol-2-yl]-3-fluoro-piperidin-1-yl}-5-ethoxy-pyrimidin-4-ylamine	RPS6KB1 - ribosomal protein S6 kinase B1 (human)	/gene/6198	2.7.11.1	P23443	9606	NULL	NULL	NULL	NULL
388908436	0.0055	1797970	402362633	86267981	6198	NULL	Confirmatory	20230307	0	0	Active	P23443	IC50	NULL	BindingDB	Enzyme Assay from US Patent US9867826: 'Heterocycles as modulators of kinase activity'	5-Chloro-6-{(3S,4R)-4-[1-(2-dimethylamino-ethyl)-4-(4-fluoro-3-trifluoromethyl-phenyl)-1H-imidazol-2-yl]-3-fluoro-piperidin-1-yl}-pyrimidin-4-ylamine	RPS6KB1 - ribosomal protein S6 kinase B1 (human)	/gene/6198	2.7.11.1	P23443	9606	NULL	NULL	NULL	NULL
388908979	0.0055	1797970	402361891	86270392	6198	NULL	Confirmatory	20230307	0	0	Active	P23443	IC50	NULL	BindingDB	Enzyme Assay from US Patent US9867826: 'Heterocycles as modulators of kinase activity'	4-Amino-6-{3,4-cis-4-[1-(2-azetidin-1-yl-ethyl)-4-(4-fluoro-3-trifluoromethyl-phenyl)-1H-imidazol-2-yl]-3-methyl-piperidin-1-yl}-pyrimidine-5-carbonitrile	RPS6KB1 - ribosomal protein S6 kinase B1 (human)	/gene/6198	2.7.11.1	P23443	9606	NULL	NULL	NULL	NULL
388908980	0.0055	1797970	402362643	86268399	6198	NULL	Confirmatory	20230307	0	0	Active	P23443	IC50	NULL	BindingDB	Enzyme Assay from US Patent US9867826: 'Heterocycles as modulators of kinase activity'	cis-4-[1-(2-Azetidin-1-yl-ethyl)-4-(4-fluoro-3-trifluoromethyl-phenyl)-1H-imidazol-2-yl]-3-fluoro-piperidin-1-yl}-7H-pyrrolo[2,3-d]pyrimidine-5-carbonitrile	RPS6KB1 - ribosomal protein S6 kinase B1 (human)	/gene/6198	2.7.11.1	P23443	9606	NULL	NULL	NULL	NULL
388908981	0.0055	1797970	402361889	86270206	6198	NULL	Confirmatory	20230307	0	0	Active	P23443	IC50	NULL	BindingDB	Enzyme Assay from US Patent US9867826: 'Heterocycles as modulators of kinase activity'	4-amino-6-[(3R,4S)-4-[1-[2-(azetidin-1-yl)ethyl]-4-[4-fluoro-3-(trifluoromethyl)phenyl]imidazol-2-yl]-3-fluoro-1-piperidyl]pyrimidine-5-carboxamide	RPS6KB1 - ribosomal protein S6 kinase B1 (human)	/gene/6198	2.7.11.1	P23443	9606	NULL	NULL	NULL	NULL
388908982	0.0055	1797970	402361929	86267985	6198	NULL	Confirmatory	20230307	0	0	Active	P23443	IC50	NULL	BindingDB	Enzyme Assay from US Patent US9867826: 'Heterocycles as modulators of kinase activity'	6-{cis-4-[1-(2-Azetidin-1-yl-ethyl)-4-(4-fluoro-3-methyl-phenyl)-1H-imidazol-2-yl]-3-fluoro-piperidin-1-yl}-5-isopropyl-pyrimidin-4-ylamine	RPS6KB1 - ribosomal protein S6 kinase B1 (human)	/gene/6198	2.7.11.1	P23443	9606	NULL	NULL	NULL	NULL
388908983	0.0055	1797970	402361910	86267570	6198	NULL	Confirmatory	20230307	0	0	Active	P23443	IC50	NULL	BindingDB	Enzyme Assay from US Patent US9867826: 'Heterocycles as modulators of kinase activity'	6-{cis-4-[1-(2-Dimethylamino-ethyl)-4-(4-fluoro-3-trifluoromethyl-phenyl)-1H-imidazol-2-yl]-3-fluoro-piperidin-1-yl}-5-isopropyl-pyrimidin-4-ylamine	RPS6KB1 - ribosomal protein S6 kinase B1 (human)	/gene/6198	2.7.11.1	P23443	9606	NULL	NULL	NULL	NULL
388908984	0.0055	1797970	402361895	90454193	6198	NULL	Confirmatory	20230307	0	0	Active	P23443	IC50	NULL	BindingDB	Enzyme Assay from US Patent US9867826: 'Heterocycles as modulators of kinase activity'	4-Amino-6-{3,4-trans-4-[1-(2-azetidin-1-yl-ethyl)-4-(4-fluoro-3-trifluoromethyl-phenyl)-1H-imidazol-2-yl]-3-fluoro-piperidin-1-yl}-pyrimidine-5-carboxamide	RPS6KB1 - ribosomal protein S6 kinase B1 (human)	/gene/6198	2.7.11.1	P23443	9606	NULL	NULL	NULL	NULL
388908985	0.0055	1797970	402362644	86268400	6198	NULL	Confirmatory	20230307	0	0	Active	P23443	IC50	NULL	BindingDB	Enzyme Assay from US Patent US9867826: 'Heterocycles as modulators of kinase activity'	cis-4-[1-(2-Azetidin-1-yl-ethyl)-4-(2-trifluoromethyl-pyridin-4-yl)-1H-imidazol-2-yl]-3-fluoro-piperidin-1-yl}-7H-pyrrolo[2,3-d]pyrimidine-5-carbonitrile	RPS6KB1 - ribosomal protein S6 kinase B1 (human)	/gene/6198	2.7.11.1	P23443	9606	NULL	NULL	NULL	NULL
388908988	0.0055	1797970	402361905	86267568	6198	NULL	Confirmatory	20230307	0	0	Active	P23443	IC50	NULL	BindingDB	Enzyme Assay from US Patent US9867826: 'Heterocycles as modulators of kinase activity'	4-Amino-6-{(3R,4S)-4-[1-(2-dimethylamino-ethyl)-4-(4-fluoro-3-trifluoromethyl-phenyl)-1H-imidazol-2-yl]-3-fluoro-piperidin-1-yl}-pyrimidine-5-carboxylic acid amide	RPS6KB1 - ribosomal protein S6 kinase B1 (human)	/gene/6198	2.7.11.1	P23443	9606	NULL	NULL	NULL	NULL
388908990	0.0055	1797970	402362635	86267983	6198	NULL	Confirmatory	20230307	0	0	Active	P23443	IC50	NULL	BindingDB	Enzyme Assay from US Patent US9867826: 'Heterocycles as modulators of kinase activity'	6-{cis-4-[1-(2-Amino-ethyl)-4-(4-fluoro-3-trifluoromethyl-phenyl)-1H-imidazol-2-yl]-3-fluoro-piperidin-1-yl}-5-isopropyl-pyrimidin-4-ylamine	RPS6KB1 - ribosomal protein S6 kinase B1 (human)	/gene/6198	2.7.11.1	P23443	9606	NULL	NULL	NULL	NULL
388908991	0.0055	1797970	402361893	90454200	6198	NULL	Confirmatory	20230307	0	0	Active	P23443	IC50	NULL	BindingDB	Enzyme Assay from US Patent US9867826: 'Heterocycles as modulators of kinase activity'	4-amino-6-{3,4-trans-4-[1-(2-azetidin-1-yl-ethyl)-4-(4-fluoro-3-trifluoromethyl-phenyl)-1H-imidazol-2-yl]-3-fluoro-piperidin-1-yl}-pyrimidine-5-carbonitrile	RPS6KB1 - ribosomal protein S6 kinase B1 (human)	/gene/6198	2.7.11.1	P23443	9606	NULL	NULL	NULL	NULL
388908992	0.0055	1797970	402361899	86267363	6198	NULL	Confirmatory	20230307	0	0	Active	P23443	IC50	NULL	BindingDB	Enzyme Assay from US Patent US9867826: 'Heterocycles as modulators of kinase activity'	6-{3,4-trans-4-[1-(2-Azetidin-1-yl-ethyl)-4-(4-fluoro-3-trifluoromethyl-phenyl)-1H-imidazol-2-yl]-3-fluoro-piperidin-1-yl}-5-chloro-pyrimidin-4-ylamine	RPS6KB1 - ribosomal protein S6 kinase B1 (human)	/gene/6198	2.7.11.1	P23443	9606	NULL	NULL	NULL	NULL
388908993	0.0055	1797970	402362651	86268601	6198	NULL	Confirmatory	20230307	0	0	Active	P23443	IC50	NULL	BindingDB	Enzyme Assay from US Patent US9867826: 'Heterocycles as modulators of kinase activity'	6-{4-[1-(2-Azetidin-1-yl-ethyl)-4-(4-fluoro-3-methyl-phenyl)-1H-imidazol-2-yl]-3,3-difluoro-piperidin-1-yl}-5-isopropyl-pyrimidin-4-ylamine	RPS6KB1 - ribosomal protein S6 kinase B1 (human)	/gene/6198	2.7.11.1	P23443	9606	NULL	NULL	NULL	NULL
388908994	0.0055	1797970	402361906	86267569	6198	NULL	Confirmatory	20230307	0	0	Active	P23443	IC50	NULL	BindingDB	Enzyme Assay from US Patent US9867826: 'Heterocycles as modulators of kinase activity'	6-{(3R,4S)-4-[1-(2-Azetidin-1-yl-ethyl)-4-(4-fluoro-3-trifluoromethyl-phenyl)-1H-imidazol-2-yl]-3-fluoro-piperidin-1-yl}-5-ethoxy-pyrimidin-4-ylamine	RPS6KB1 - ribosomal protein S6 kinase B1 (human)	/gene/6198	2.7.11.1	P23443	9606	NULL	NULL	NULL	NULL
388908995	0.0055	1797970	402361900	86267364	6198	NULL	Confirmatory	20230307	0	0	Active	P23443	IC50	NULL	BindingDB	Enzyme Assay from US Patent US9867826: 'Heterocycles as modulators of kinase activity'	5-chloro-6-{3,4-cis-4-[1-(2-dimethylamino-ethyl)-4-(4-fluoro-3-methyl-phenyl)-1H-imidazol-2-yl]-3-fluoro-piperidin-1-yl}-pyrimidin-4-ylamine	RPS6KB1 - ribosomal protein S6 kinase B1 (human)	/gene/6198	2.7.11.1	P23443	9606	NULL	NULL	NULL	NULL
388908996	0.0055	1797970	402361924	86267568	6198	NULL	Confirmatory	20230307	0	0	Active	P23443	IC50	NULL	BindingDB	Enzyme Assay from US Patent US9867826: 'Heterocycles as modulators of kinase activity'	4-Amino-6-{(3R,4S)-4-[1-(2-dimethylamino-ethyl)-4-(4-fluoro-3-trifluoromethyl-phenyl)-1H-imidazol-2-yl]-3-fluoro-piperidin-1-yl}-pyrimidine-5-carboxylic acid amide	RPS6KB1 - ribosomal protein S6 kinase B1 (human)	/gene/6198	2.7.11.1	P23443	9606	NULL	NULL	NULL	NULL
388908997	0.0055	1797970	402361904	86267366	6198	NULL	Confirmatory	20230307	0	0	Active	P23443	IC50	NULL	BindingDB	Enzyme Assay from US Patent US9867826: 'Heterocycles as modulators of kinase activity'	4-amino-6-[(3R,4S)-4-[1-[2-(dimethylamino)ethyl]-4-[4-fluoro-3-(trifluoromethyl)phenyl]imidazol-2-yl]-3-fluoropiperidin-1-yl]pyrimidine-5-carbonitrile	RPS6KB1 - ribosomal protein S6 kinase B1 (human)	/gene/6198	2.7.11.1	P23443	9606	NULL	NULL	NULL	NULL
388908998	0.0055	1797970	402361929	86267985	6198	NULL	Confirmatory	20230307	0	0	Active	P23443	IC50	NULL	BindingDB	Enzyme Assay from US Patent US9867826: 'Heterocycles as modulators of kinase activity'	6-{cis-4-[1-(2-Azetidin-1-yl-ethyl)-4-(4-fluoro-3-methyl-phenyl)-1H-imidazol-2-yl]-3-fluoro-piperidin-1-yl}-5-isopropyl-pyrimidin-4-ylamine	RPS6KB1 - ribosomal protein S6 kinase B1 (human)	/gene/6198	2.7.11.1	P23443	9606	NULL	NULL	NULL	NULL
388909000	0.0055	1797970	402361931	86267780	6198	NULL	Confirmatory	20230307	0	0	Active	P23443	IC50	NULL	BindingDB	Enzyme Assay from US Patent US9867826: 'Heterocycles as modulators of kinase activity'	5-Chloro-6-cis-4-[1-(2-dimethylamino-ethyl)-4-(4-fluoro-3-trifluoromethyl-phenyl)-1H-imidazol-2-yl]-3-fluoro-piperidin-1-yl}-pyrimidin-4-ylamine	RPS6KB1 - ribosomal protein S6 kinase B1 (human)	/gene/6198	2.7.11.1	P23443	9606	NULL	NULL	NULL	NULL
388909044	0.0055	1797970	402362636	86267984	6198	NULL	Confirmatory	20230307	0	0	Active	P23443	IC50	NULL	BindingDB	Enzyme Assay from US Patent US9867826: 'Heterocycles as modulators of kinase activity'	6-{(3S,4R)-4-[1-(2-Azetidin-1-yl-ethyl)-4-(4-fluoro-3-methyl-phenyl)-1H-imidazol-2-yl]-3-fluoro-piperidin-1-yl}-5-isopropyl-pyrimidin-4-ylamine	RPS6KB1 - ribosomal protein S6 kinase B1 (human)	/gene/6198	2.7.11.1	P23443	9606	NULL	NULL	NULL	NULL
388909045	0.0055	1797970	402361921	86267778	6198	NULL	Confirmatory	20230307	0	0	Active	P23443	IC50	NULL	BindingDB	Enzyme Assay from US Patent US9867826: 'Heterocycles as modulators of kinase activity'	4-Amino-6-{(3S,4R)-4-[1-(2-dimethylamino-ethyl)-4-(4-fluoro-3-trifluoromethyl-phenyl)-1H-imidazol-2-yl]-3-fluoro-piperidin-1-yl}-pyrimidine-5-carboxylic acid amide	RPS6KB1 - ribosomal protein S6 kinase B1 (human)	/gene/6198	2.7.11.1	P23443	9606	NULL	NULL	NULL	NULL
388909046	0.0055	1797970	402362649	86268599	6198	NULL	Confirmatory	20230307	0	0	Active	P23443	IC50	NULL	BindingDB	Enzyme Assay from US Patent US9867826: 'Heterocycles as modulators of kinase activity'	4-Amino-6-{4-[1-(2-azetidin-1-yl-ethyl)-4-(4-fluoro-3-methyl-phenyl)-1H-imidazol-2-yl]-3,3-difluoro-piperidin-1-yl}-pyrimidine-5-carbonitrile	RPS6KB1 - ribosomal protein S6 kinase B1 (human)	/gene/6198	2.7.11.1	P23443	9606	NULL	NULL	NULL	NULL
388909047	0.0055	1797970	402362642	86268205	6198	NULL	Confirmatory	20230307	0	0	Active	P23443	IC50	NULL	BindingDB	Enzyme Assay from US Patent US9867826: 'Heterocycles as modulators of kinase activity'	6-{cis-4-[1-Azetidin-3-ylmethyl-4-(4-fluoro-3-methyl-phenyl)-1H-imidazol-2-yl]-3-fluoro-piperidin-1-yl}-5-isopropyl-pyrimidin-4-ylamine	RPS6KB1 - ribosomal protein S6 kinase B1 (human)	/gene/6198	2.7.11.1	P23443	9606	NULL	NULL	NULL	NULL
388909048	0.0055	1797970	402362645	86268401	6198	NULL	Confirmatory	20230307	0	0	Active	P23443	IC50	NULL	BindingDB	Enzyme Assay from US Patent US9867826: 'Heterocycles as modulators of kinase activity'	4-Amino-6-{4-[1-(2-azetidin-1-yl-ethyl)-4-(4-fluoro-3-methyl-phenyl)-1H-imidazol-2-yl]-4-hydroxy-piperidin-1-yl}-pyrimidine-5-carbonitrile	RPS6KB1 - ribosomal protein S6 kinase B1 (human)	/gene/6198	2.7.11.1	P23443	9606	NULL	NULL	NULL	NULL
388909049	0.0055	1797970	402362646	86268402	6198	NULL	Confirmatory	20230307	0	0	Active	P23443	IC50	NULL	BindingDB	Enzyme Assay from US Patent US9867826: 'Heterocycles as modulators of kinase activity'	1-(6-Amino-5-isopropyl-pyrimidin-4-yl)-4-[1-(2-azetidin-1-yl-ethyl)-4-(4-fluoro-3-methyl-phenyl)-1H-imidazol-2-yl]-piperidin-4-ol	RPS6KB1 - ribosomal protein S6 kinase B1 (human)	/gene/6198	2.7.11.1	P23443	9606	NULL	NULL	NULL	NULL
388909050	0.0055	1797970	402362641	81689829	6198	NULL	Confirmatory	20230307	0	0	Active	P23443	IC50	NULL	BindingDB	Enzyme Assay from US Patent US9867826: 'Heterocycles as modulators of kinase activity'	4-Amino-6-{(3R,4S)-4-[1-(2-azetidin-1-yl-ethyl)-4-(4-fluoro-3-trifluoromethyl-phenyl)-1H-imidazol-2-yl]-3-fluoro-piperidin-1-yl}-pyrimidine-5-carbonitrile	RPS6KB1 - ribosomal protein S6 kinase B1 (human)	/gene/6198	2.7.11.1	P23443	9606	NULL	NULL	NULL	NULL
388909051	0.0055	1797970	402362634	86267982	6198	NULL	Confirmatory	20230307	0	0	Active	P23443	IC50	NULL	BindingDB	Enzyme Assay from US Patent US9867826: 'Heterocycles as modulators of kinase activity'	6-{(3S,4R)-4-[1-(2-Dimethylamino-ethyl)-4-(4-fluoro-3-trifluoromethyl-phenyl)-1H-imidazol-2-yl]-3-fluoro-piperidin-1-yl}-5-isopropyl-pyrimidin-4-ylamine	RPS6KB1 - ribosomal protein S6 kinase B1 (human)	/gene/6198	2.7.11.1	P23443	9606	NULL	NULL	NULL	NULL
388909052	0.0055	1797970	402361920	86267572	6198	NULL	Confirmatory	20230307	0	0	Active	P23443	IC50	NULL	BindingDB	Enzyme Assay from US Patent US9867826: 'Heterocycles as modulators of kinase activity'	4-Amino-6-{cis-4-[1-(2-azetidin-1-yl-ethyl)-4-(4-fluoro-3-methyl-phenyl)-1H-imidazol-2-yl]-3-fluoro-piperidin-1-yl}-pyrimidine-5-carboxylic acid amide	RPS6KB1 - ribosomal protein S6 kinase B1 (human)	/gene/6198	2.7.11.1	P23443	9606	NULL	NULL	NULL	NULL
388909053	0.0055	1797970	402362640	86268204	6198	NULL	Confirmatory	20230307	0	0	Active	P23443	IC50	NULL	BindingDB	Enzyme Assay from US Patent US9867826: 'Heterocycles as modulators of kinase activity'	6-{cis-4-[1-(2-Azetidin-1-yl-ethyl)-4-(4-fluoro-3-methyl-phenyl)-1H-imidazol-2-yl]-3-fluoro-piperidin-1-yl}-5-isopropoxy-pyrimidin-4-ylamine	RPS6KB1 - ribosomal protein S6 kinase B1 (human)	/gene/6198	2.7.11.1	P23443	9606	NULL	NULL	NULL	NULL
388909054	0.0055	1797970	402361910	86267570	6198	NULL	Confirmatory	20230307	0	0	Active	P23443	IC50	NULL	BindingDB	Enzyme Assay from US Patent US9867826: 'Heterocycles as modulators of kinase activity'	6-{cis-4-[1-(2-Dimethylamino-ethyl)-4-(4-fluoro-3-trifluoromethyl-phenyl)-1H-imidazol-2-yl]-3-fluoro-piperidin-1-yl}-5-isopropyl-pyrimidin-4-ylamine	RPS6KB1 - ribosomal protein S6 kinase B1 (human)	/gene/6198	2.7.11.1	P23443	9606	NULL	NULL	NULL	NULL
388909055	0.0055	1797970	402362648	86268598	6198	NULL	Confirmatory	20230307	0	0	Active	P23443	IC50	NULL	BindingDB	Enzyme Assay from US Patent US9867826: 'Heterocycles as modulators of kinase activity'	1-(6-Amino-5-chloro-pyrimidin-4-yl)-4-[1-(2-azetidin-1-yl-ethyl)-4-(4-fluoro-3-methyl-phenyl)-1H-imidazol-2-yl]-piperidin-4-ol	RPS6KB1 - ribosomal protein S6 kinase B1 (human)	/gene/6198	2.7.11.1	P23443	9606	NULL	NULL	NULL	NULL
388909056	0.0055	1797970	402361919	86267571	6198	NULL	Confirmatory	20230307	0	0	Active	P23443	IC50	NULL	BindingDB	Enzyme Assay from US Patent US9867826: 'Heterocycles as modulators of kinase activity'	4-Amino-6-{cis-4-[1-(2-azetidin-1-yl-ethyl)-4-(4-fluoro-3-methyl-phenyl)-1H-imidazol-2-yl]-3-fluoro-piperidin-1-yl}-pyrimidine-5-carbonitrile	RPS6KB1 - ribosomal protein S6 kinase B1 (human)	/gene/6198	2.7.11.1	P23443	9606	NULL	NULL	NULL	NULL
388909057	0.0055	1797970	402362638	86268202	6198	NULL	Confirmatory	20230307	0	0	Active	P23443	IC50	NULL	BindingDB	Enzyme Assay from US Patent US9867826: 'Heterocycles as modulators of kinase activity'	6-{cis-3-Fluoro-4-[4-(4-fluoro-3-methyl-phenyl)-1-(2-isopropylamino-ethyl)-1H-imidazol-2-yl]-piperidin-1-yl}-5-isopropyl-pyrimidin-4-ylamine	RPS6KB1 - ribosomal protein S6 kinase B1 (human)	/gene/6198	2.7.11.1	P23443	9606	NULL	NULL	NULL	NULL
388909058	0.0055	1797970	402361920	86267572	6198	NULL	Confirmatory	20230307	0	0	Active	P23443	IC50	NULL	BindingDB	Enzyme Assay from US Patent US9867826: 'Heterocycles as modulators of kinase activity'	4-Amino-6-{cis-4-[1-(2-azetidin-1-yl-ethyl)-4-(4-fluoro-3-methyl-phenyl)-1H-imidazol-2-yl]-3-fluoro-piperidin-1-yl}-pyrimidine-5-carboxylic acid amide	RPS6KB1 - ribosomal protein S6 kinase B1 (human)	/gene/6198	2.7.11.1	P23443	9606	NULL	NULL	NULL	NULL
388909059	0.0055	1797970	402361933	86267781	6198	NULL	Confirmatory	20230307	0	0	Active	P23443	IC50	NULL	BindingDB	Enzyme Assay from US Patent US9867826: 'Heterocycles as modulators of kinase activity'	6-{cis-3-Fluoro-4-[4-(4-fluoro-3-trifluoromethyl-phenyl)-1H-imidazol-2-yl]-piperidin-1-yl}-5-isopropyl-pyrimidin-4-ylamine	RPS6KB1 - ribosomal protein S6 kinase B1 (human)	/gene/6198	2.7.11.1	P23443	9606	NULL	NULL	NULL	NULL
388909061	0.0055	1797970	402362647	86268403	6198	NULL	Confirmatory	20230307	0	0	Active	P23443	IC50	NULL	BindingDB	Enzyme Assay from US Patent US9867826: 'Heterocycles as modulators of kinase activity'	1-(6-Amino-5-ethyl-pyrimidin-4-yl)-4-[1-(2-azetidin-1-yl-ethyl)-4-(4-fluoro-3-methyl-phenyl)-1H-imidazol-2-yl]-piperidin-4-ol	RPS6KB1 - ribosomal protein S6 kinase B1 (human)	/gene/6198	2.7.11.1	P23443	9606	NULL	NULL	NULL	NULL
388909062	0.0055	1797970	402362637	86268201	6198	NULL	Confirmatory	20230307	0	0	Active	P23443	IC50	NULL	BindingDB	Enzyme Assay from US Patent US9867826: 'Heterocycles as modulators of kinase activity'	6-{(cis-4-[1-(2-Amino-ethyl)-4-(4-fluoro-3-trifluoromethyl-phenyl)-1H-imidazol-2-yl]-3-fluoro-piperidin-1-yl}-5-chloro-pyrimidin-4-ylamine	RPS6KB1 - ribosomal protein S6 kinase B1 (human)	/gene/6198	2.7.11.1	P23443	9606	NULL	NULL	NULL	NULL
389151974	0.0055	1801673	313633890	89445538	6198	NULL	Confirmatory	20230307	0	0	Active	P23443	IC50	NULL	BindingDB	P70S6K Enzyme Assay from US Patent US9145392: 'Imidazole amines as modulators of kinase activity'	5-Ethenyl-6-[4-[4-[4-fluoro-3-(trifluoromethyl)phenyl]-1-(2-piperidin-1-ylethyl)imidazol-2-yl]piperidin-1-yl]pyrimidin-4-amine	RPS6KB1 - ribosomal protein S6 kinase B1 (human)	/gene/6198	2.7.11.1	P23443	9606	NULL	NULL	NULL	NULL
389153778	0.0055	1801673	313633953	89450271	6198	NULL	Confirmatory	20230307	0	0	Active	P23443	IC50	NULL	BindingDB	P70S6K Enzyme Assay from US Patent US9145392: 'Imidazole amines as modulators of kinase activity'	4-Amino-6-[4-[1-[2-(azetidin-1-yl)ethyl]-4-[2-(trifluoromethyl)pyridin-4-yl]imidazol-2-yl]piperidin-1-yl]pyrimidine-5-carboxamide	RPS6KB1 - ribosomal protein S6 kinase B1 (human)	/gene/6198	2.7.11.1	P23443	9606	NULL	NULL	NULL	NULL
389154527	0.0055	1801673	313634001	89450675	6198	NULL	Confirmatory	20230307	0	0	Active	P23443	IC50	NULL	BindingDB	P70S6K Enzyme Assay from US Patent US9145392: 'Imidazole amines as modulators of kinase activity'	6-[4-[1-(Azetidin-3-ylmethyl)-4-[4-fluoro-3-(trifluoromethyl)phenyl]imidazol-2-yl]piperidin-1-yl]-5-ethoxypyrimidin-4-amine	RPS6KB1 - ribosomal protein S6 kinase B1 (human)	/gene/6198	2.7.11.1	P23443	9606	NULL	NULL	NULL	NULL
389157088	0.0055	1801673	313634072	89450726	6198	NULL	Confirmatory	20230307	0	0	Active	P23443	IC50	NULL	BindingDB	P70S6K Enzyme Assay from US Patent US9145392: 'Imidazole amines as modulators of kinase activity'	6-[4-[1-[2-(4,4-Difluoropiperidin-1-yl)ethyl]-4-[3-fluoro-4-(trifluoromethyl)phenyl]imidazol-2-yl]piperidin-1-yl]-5-ethylpyrimidin-4-amine	RPS6KB1 - ribosomal protein S6 kinase B1 (human)	/gene/6198	2.7.11.1	P23443	9606	NULL	NULL	NULL	NULL
389158453	0.0055	1801673	313634166	117704732	6198	NULL	Confirmatory	20230307	0	0	Active	P23443	IC50	NULL	BindingDB	P70S6K Enzyme Assay from US Patent US9145392: 'Imidazole amines as modulators of kinase activity'	4-Amino-6-[4-[1-[2-(azetidin-1-yl)ethyl]-4-(2-tert-butylpyridin-4-yl)imidazol-2-yl]piperidin-1-yl]pyrimidine-5-carboxamide	RPS6KB1 - ribosomal protein S6 kinase B1 (human)	/gene/6198	2.7.11.1	P23443	9606	NULL	NULL	NULL	NULL
389159353	0.0055	1801673	313634021	89442479	6198	NULL	Confirmatory	20230307	0	0	Active	P23443	IC50	NULL	BindingDB	P70S6K Enzyme Assay from US Patent US9145392: 'Imidazole amines as modulators of kinase activity'	6-[4-[4-(3,4-Difluorophenyl)-1-(2-morpholin-4-ylethyl)imidazol-2-yl]piperidin-1-yl]-5-ethylpyrimidin-4-amine	RPS6KB1 - ribosomal protein S6 kinase B1 (human)	/gene/6198	2.7.11.1	P23443	9606	NULL	NULL	NULL	NULL
389162690	0.0055	1801673	313634215	89445591	6198	NULL	Confirmatory	20230307	0	0	Active	P23443	IC50	NULL	BindingDB	P70S6K Enzyme Assay from US Patent US9145392: 'Imidazole amines as modulators of kinase activity'	4-Amino-6-{4-[4-(4-fluoro-3-methyl-phenyl)-1-(2-isobutylamino-ethyl)-1H-imidazol-2-yl]-piperidin-1-yl}-pyrimidine-5-carboxylic acid amide	RPS6KB1 - ribosomal protein S6 kinase B1 (human)	/gene/6198	2.7.11.1	P23443	9606	NULL	NULL	NULL	NULL
389150779	0.0056	1801673	313633896	89450264	6198	NULL	Confirmatory	20230307	0	0	Active	P23443	IC50	NULL	BindingDB	P70S6K Enzyme Assay from US Patent US9145392: 'Imidazole amines as modulators of kinase activity'	5-(2-Aminopyrimidin-5-yl)-6-[4-[1-[2-(dimethylamino)ethyl]-4-[4-fluoro-3-(trifluoromethyl)phenyl]imidazol-2-yl]piperidin-1-yl]pyrimidin-4-amine	RPS6KB1 - ribosomal protein S6 kinase B1 (human)	/gene/6198	2.7.11.1	P23443	9606	NULL	NULL	NULL	NULL
388685119	0.0057	1796786	336291678	126962030	6198	NULL	Confirmatory	20230307	0	0	Active	P23443	IC50	NULL	BindingDB	Enzyme Assay from US Patent US9662330: 'Aminopyrimidine derivatives for use as modulators of kinase activity'	6-[4-[(1R)-2-amino-1-[4-(trifluoromethyl)phenyl]ethyl]piperazin-1-yl]-5-pyrazolidin-4-ylpyrimidin-4-amine	RPS6KB1 - ribosomal protein S6 kinase B1 (human)	/gene/6198	2.7.11.1	P23443	9606	NULL	NULL	NULL	NULL
388827572	0.0057	1795700	336291678	126962030	6198	NULL	Confirmatory	20230307	0	0	Active	P23443	IC50	NULL	BindingDB	P70S6K Enzyme Assay from US Patent US10080750: 'Aminopyrimidine derivatives for use as modulators of kinase activity'	6-[4-[(1R)-2-amino-1-[4-(trifluoromethyl)phenyl]ethyl]piperazin-1-yl]-5-pyrazolidin-4-ylpyrimidin-4-amine	RPS6KB1 - ribosomal protein S6 kinase B1 (human)	/gene/6198	2.7.11.1	P23443	9606	NULL	NULL	NULL	NULL
389066591	0.0057	1800352	199996822	66763380	6198	NULL	Confirmatory	20230307	0	0	Active	P23443	IC50	NULL	BindingDB	Enzyme Assay from US Patent US8637532: 'Amino azaheterocyclic carboxamides'	4-[[2-Amino-1-(2-methoxyphenyl)ethyl]amino]quinazoline-8-carboxamide	RPS6KB1 - ribosomal protein S6 kinase B1 (human)	/gene/6198	2.7.11.1	P23443	9606	NULL	NULL	NULL	NULL
389155405	0.0057	1801673	313633956	89442601	6198	NULL	Confirmatory	20230307	0	0	Active	P23443	IC50	NULL	BindingDB	P70S6K Enzyme Assay from US Patent US9145392: 'Imidazole amines as modulators of kinase activity'	4-Amino-6-[4-[1-[2-(azetidin-1-yl)ethyl]-4-phenylimidazol-2-yl]piperidin-1-yl]pyrimidine-5-carbonitrile	RPS6KB1 - ribosomal protein S6 kinase B1 (human)	/gene/6198	2.7.11.1	P23443	9606	NULL	NULL	NULL	NULL
389157627	0.0057	1801673	313634075	89450728	6198	NULL	Confirmatory	20230307	0	0	Active	P23443	IC50	NULL	BindingDB	P70S6K Enzyme Assay from US Patent US9145392: 'Imidazole amines as modulators of kinase activity'	5-Ethyl-6-[4-[1-[2-(3-fluoropiperidin-1-yl)ethyl]-4-[3-fluoro-4-(trifluoromethyl)phenyl]imidazol-2-yl]piperidin-1-yl]pyrimidin-4-amine	RPS6KB1 - ribosomal protein S6 kinase B1 (human)	/gene/6198	2.7.11.1	P23443	9606	NULL	NULL	NULL	NULL
389161282	0.0057	1801673	313634049	89450727	6198	NULL	Confirmatory	20230307	0	0	Active	P23443	IC50	NULL	BindingDB	P70S6K Enzyme Assay from US Patent US9145392: 'Imidazole amines as modulators of kinase activity'	4-[4-Amino-6-[4-[1-[2-(azetidin-1-yl)ethyl]-4-[4-fluoro-3-(trifluoromethyl)phenyl]imidazol-2-yl]piperidin-1-yl]pyrimidin-5-yl]benzoic acid	RPS6KB1 - ribosomal protein S6 kinase B1 (human)	/gene/6198	2.7.11.1	P23443	9606	NULL	NULL	NULL	NULL
389223585	0.0057	1802711	336291678	126962030	6198	NULL	Confirmatory	20230307	0	0	Active	P23443	IC50	NULL	BindingDB	Enzyme Assay from US Patent US9321760: 'Aminopyrimidine derivatives for use as modulators of kinase activity'	6-[4-[(1R)-2-amino-1-[4-(trifluoromethyl)phenyl]ethyl]piperazin-1-yl]-5-pyrazolidin-4-ylpyrimidin-4-amine	RPS6KB1 - ribosomal protein S6 kinase B1 (human)	/gene/6198	2.7.11.1	P23443	9606	NULL	NULL	NULL	NULL
388685120	0.0058	1796786	336291670	89442431	6198	NULL	Confirmatory	20230307	0	0	Active	P23443	IC50	NULL	BindingDB	Enzyme Assay from US Patent US9662330: 'Aminopyrimidine derivatives for use as modulators of kinase activity'	6-{4-[2-Amino-1-(4-trifluoromethyl-phenyl)-ethyl]-piperazin-1-yl}-5-bromo-pyrimidin-4-ylamine	RPS6KB1 - ribosomal protein S6 kinase B1 (human)	/gene/6198	2.7.11.1	P23443	9606	NULL	NULL	NULL	NULL
388685122	0.0058	1796786	336291706	89442417	6198	NULL	Confirmatory	20230307	0	0	Active	P23443	IC50	NULL	BindingDB	Enzyme Assay from US Patent US9662330: 'Aminopyrimidine derivatives for use as modulators of kinase activity'	6-[4-[2-amino-1-[4-(trifluoromethyl)phenyl]ethyl]piperazin-1-yl]-5-(1H-pyrrol-3-yl)pyrimidin-4-amine	RPS6KB1 - ribosomal protein S6 kinase B1 (human)	/gene/6198	2.7.11.1	P23443	9606	NULL	NULL	NULL	NULL
388827440	0.0058	1795700	336291670	89442431	6198	NULL	Confirmatory	20230307	0	0	Active	P23443	IC50	NULL	BindingDB	P70S6K Enzyme Assay from US Patent US10080750: 'Aminopyrimidine derivatives for use as modulators of kinase activity'	6-{4-[2-Amino-1-(4-trifluoromethyl-phenyl)-ethyl]-piperazin-1-yl}-5-bromo-pyrimidin-4-ylamine	RPS6KB1 - ribosomal protein S6 kinase B1 (human)	/gene/6198	2.7.11.1	P23443	9606	NULL	NULL	NULL	NULL
388827583	0.0058	1795700	336291706	89442417	6198	NULL	Confirmatory	20230307	0	0	Active	P23443	IC50	NULL	BindingDB	P70S6K Enzyme Assay from US Patent US10080750: 'Aminopyrimidine derivatives for use as modulators of kinase activity'	6-[4-[2-amino-1-[4-(trifluoromethyl)phenyl]ethyl]piperazin-1-yl]-5-(1H-pyrrol-3-yl)pyrimidin-4-amine	RPS6KB1 - ribosomal protein S6 kinase B1 (human)	/gene/6198	2.7.11.1	P23443	9606	NULL	NULL	NULL	NULL
389157628	0.0058	1801673	313634050	117704695	6198	NULL	Confirmatory	20230307	0	0	Active	P23443	IC50	NULL	BindingDB	P70S6K Enzyme Assay from US Patent US9145392: 'Imidazole amines as modulators of kinase activity'	4-[4-Amino-6-[4-[4-[4-fluoro-3-(trifluoromethyl)phenyl]-1-(2-pyrrolidin-1-ylethyl)imidazol-2-yl]piperidin-1-yl]pyrimidin-5-yl]benzoic acid	RPS6KB1 - ribosomal protein S6 kinase B1 (human)	/gene/6198	2.7.11.1	P23443	9606	NULL	NULL	NULL	NULL
389223590	0.0058	1802711	336291670	89442431	6198	NULL	Confirmatory	20230307	0	0	Active	P23443	IC50	NULL	BindingDB	Enzyme Assay from US Patent US9321760: 'Aminopyrimidine derivatives for use as modulators of kinase activity'	6-{4-[2-Amino-1-(4-trifluoromethyl-phenyl)-ethyl]-piperazin-1-yl}-5-bromo-pyrimidin-4-ylamine	RPS6KB1 - ribosomal protein S6 kinase B1 (human)	/gene/6198	2.7.11.1	P23443	9606	NULL	NULL	NULL	NULL
389223600	0.0058	1802711	336291706	89442417	6198	NULL	Confirmatory	20230307	0	0	Active	P23443	IC50	NULL	BindingDB	Enzyme Assay from US Patent US9321760: 'Aminopyrimidine derivatives for use as modulators of kinase activity'	6-[4-[2-amino-1-[4-(trifluoromethyl)phenyl]ethyl]piperazin-1-yl]-5-(1H-pyrrol-3-yl)pyrimidin-4-amine	RPS6KB1 - ribosomal protein S6 kinase B1 (human)	/gene/6198	2.7.11.1	P23443	9606	NULL	NULL	NULL	NULL
388686264	0.0059	1796786	378169655	89444889	6198	NULL	Confirmatory	20230307	0	0	Active	P23443	IC50	NULL	BindingDB	Enzyme Assay from US Patent US9662330: 'Aminopyrimidine derivatives for use as modulators of kinase activity'	N-[[(3S)-3-amino-1-[6-amino-5-(4-fluorophenyl)pyrimidin-4-yl]pyrrolidin-3-yl]methyl]-2,4-difluorobenzamide	RPS6KB1 - ribosomal protein S6 kinase B1 (human)	/gene/6198	2.7.11.1	P23443	9606	NULL	NULL	NULL	NULL
388828553	0.0059	1795700	378169655	89444889	6198	NULL	Confirmatory	20230307	0	0	Active	P23443	IC50	NULL	BindingDB	P70S6K Enzyme Assay from US Patent US10080750: 'Aminopyrimidine derivatives for use as modulators of kinase activity'	N-[[(3S)-3-amino-1-[6-amino-5-(4-fluorophenyl)pyrimidin-4-yl]pyrrolidin-3-yl]methyl]-2,4-difluorobenzamide	RPS6KB1 - ribosomal protein S6 kinase B1 (human)	/gene/6198	2.7.11.1	P23443	9606	NULL	NULL	NULL	NULL
389070085	0.0059	1800352	199996959	46869104	6198	NULL	Confirmatory	20230307	0	0	Active	P23443	IC50	NULL	BindingDB	Enzyme Assay from US Patent US8637532: 'Amino azaheterocyclic carboxamides'	4-[[(1R)-1-[3-[(5-chloro-6-methoxypyridine-3-carbonyl)amino]phenyl]ethyl]amino]quinazoline-8-carboxamide	RPS6KB1 - ribosomal protein S6 kinase B1 (human)	/gene/6198	2.7.11.1	P23443	9606	NULL	NULL	NULL	NULL
389155408	0.0059	1801673	313634000	89442494	6198	NULL	Confirmatory	20230307	0	0	Active	P23443	IC50	NULL	BindingDB	P70S6K Enzyme Assay from US Patent US9145392: 'Imidazole amines as modulators of kinase activity'	6-[4-[1-(Azetidin-3-ylmethyl)-4-[4-fluoro-3-(trifluoromethyl)phenyl]imidazol-2-yl]piperidin-1-yl]-5-propan-2-yloxypyrimidin-4-amine	RPS6KB1 - ribosomal protein S6 kinase B1 (human)	/gene/6198	2.7.11.1	P23443	9606	NULL	NULL	NULL	NULL
389155417	0.0059	1801673	313633987	89442896	6198	NULL	Confirmatory	20230307	0	0	Active	P23443	IC50	NULL	BindingDB	P70S6K Enzyme Assay from US Patent US9145392: 'Imidazole amines as modulators of kinase activity'	6-[4-[4-(4-fluoro-3-methylphenyl)-1-[2-(methylamino)ethyl]imidazol-2-yl]piperidin-1-yl]-5-(1H-pyrazol-4-yl)pyrimidin-4-amine	RPS6KB1 - ribosomal protein S6 kinase B1 (human)	/gene/6198	2.7.11.1	P23443	9606	NULL	NULL	NULL	NULL
389162441	0.0059	1801662	313389295	78135305	6198	NULL	Confirmatory	20230307	0	0	Active	P23443	IC50	NULL	BindingDB	P70S6K Enzyme Assay from US Patent US9139568: 'Heterocyclic carboxamides as modulators of kinase activity'	5-[[4-[3-Fluoro-4-(trifluoromethyl)phenyl]piperidin-3-yl]amino]quinazoline-8-carboxamide	RPS6KB1 - ribosomal protein S6 kinase B1 (human)	/gene/6198	2.7.11.1	P23443	9606	NULL	NULL	NULL	NULL
389226686	0.0059	1802711	336291911	89446642	6198	NULL	Confirmatory	20230307	0	0	Active	P23443	IC50	NULL	BindingDB	Enzyme Assay from US Patent US9321760: 'Aminopyrimidine derivatives for use as modulators of kinase activity'	N-[[(3R)-3-amino-1-[6-amino-5-(4-fluorophenyl)pyrimidin-4-yl]pyrrolidin-3-yl]methyl]-2,4-difluorobenzamide	RPS6KB1 - ribosomal protein S6 kinase B1 (human)	/gene/6198	2.7.11.1	P23443	9606	NULL	NULL	NULL	NULL
321511776	0.006	654034	160682887	67162282	6198	22342124	Confirmatory	20220830	0	0	Active	P23443	IC50	=	ChEMBL	Inhibition of human p70S6K D18H and T412E mutant using RRRLSSLRA as substrate after 3 hrs by luciferase-luciferin-coupled chemiluminescence assay	2-[5-chloro-3-[4-(3-ethyl-2H-pyrazolo[3,4-d]pyrimidin-4-yl)piperazin-1-yl]-2-methylphenoxy]-N,N-dimethylethanamine	RPS6KB1 - ribosomal protein S6 kinase B1 (human)	/gene/6198	2.7.11.1	P23443	9606	NULL	NULL	NULL	NULL
321511779	0.006	654034	160693698	67161992	6198	22342124	Confirmatory	20220830	0	0	Active	P23443	IC50	=	ChEMBL	Inhibition of human p70S6K D18H and T412E mutant using RRRLSSLRA as substrate after 3 hrs by luciferase-luciferin-coupled chemiluminescence assay	4-[4-(5-chloro-2-methylphenyl)piperazin-1-yl]-3-ethyl-2H-pyrazolo[3,4-d]pyrimidine	RPS6KB1 - ribosomal protein S6 kinase B1 (human)	/gene/6198	2.7.11.1	P23443	9606	NULL	NULL	NULL	NULL
321512141	0.006	654034	160666911	67161976	6198	22342124	Confirmatory	20220830	0	0	Active	P23443	IC50	=	ChEMBL	Inhibition of human p70S6K D18H and T412E mutant using RRRLSSLRA as substrate after 3 hrs by luciferase-luciferin-coupled chemiluminescence assay	4-[4-(5-chloro-2-methylphenyl)piperazin-1-yl]-3-propyl-2H-pyrazolo[3,4-d]pyrimidine	RPS6KB1 - ribosomal protein S6 kinase B1 (human)	/gene/6198	2.7.11.1	P23443	9606	NULL	NULL	NULL	NULL
388685374	0.006	1796786	336291711	89445550	6198	NULL	Confirmatory	20230307	0	0	Active	P23443	IC50	NULL	BindingDB	Enzyme Assay from US Patent US9662330: 'Aminopyrimidine derivatives for use as modulators of kinase activity'	6-[4-[(1R)-2-amino-1-[4-(trifluoromethyl)phenyl]ethyl]piperazin-1-yl]-5-(1-methylpyrazol-4-yl)pyrimidin-4-amine	RPS6KB1 - ribosomal protein S6 kinase B1 (human)	/gene/6198	2.7.11.1	P23443	9606	NULL	NULL	NULL	NULL
388686691	0.006	1796786	336291825	89444873	6198	NULL	Confirmatory	20230307	0	0	Active	P23443	IC50	NULL	BindingDB	Enzyme Assay from US Patent US9662330: 'Aminopyrimidine derivatives for use as modulators of kinase activity'	6-[4-[2-Amino-1-(3,4-dichlorophenyl)ethyl]piperazin-1-yl]-5-(4-fluorophenyl)pyrimidin-4-amine	RPS6KB1 - ribosomal protein S6 kinase B1 (human)	/gene/6198	2.7.11.1	P23443	9606	NULL	NULL	NULL	NULL
388827919	0.006	1795700	336291711	89445550	6198	NULL	Confirmatory	20230307	0	0	Active	P23443	IC50	NULL	BindingDB	P70S6K Enzyme Assay from US Patent US10080750: 'Aminopyrimidine derivatives for use as modulators of kinase activity'	6-[4-[(1R)-2-amino-1-[4-(trifluoromethyl)phenyl]ethyl]piperazin-1-yl]-5-(1-methylpyrazol-4-yl)pyrimidin-4-amine	RPS6KB1 - ribosomal protein S6 kinase B1 (human)	/gene/6198	2.7.11.1	P23443	9606	NULL	NULL	NULL	NULL
388829329	0.006	1795700	336291825	89444873	6198	NULL	Confirmatory	20230307	0	0	Active	P23443	IC50	NULL	BindingDB	P70S6K Enzyme Assay from US Patent US10080750: 'Aminopyrimidine derivatives for use as modulators of kinase activity'	6-[4-[2-Amino-1-(3,4-dichlorophenyl)ethyl]piperazin-1-yl]-5-(4-fluorophenyl)pyrimidin-4-amine	RPS6KB1 - ribosomal protein S6 kinase B1 (human)	/gene/6198	2.7.11.1	P23443	9606	NULL	NULL	NULL	NULL
389150094	0.006	1801673	313633902	71516714	6198	NULL	Confirmatory	20230307	0	0	Active	P23443	IC50	NULL	BindingDB	P70S6K Enzyme Assay from US Patent US9145392: 'Imidazole amines as modulators of kinase activity'	4-Amino-6-{4-[1-(2-azetidin-1-yl-ethyl)-4-cyclohexyl-1H-imidazol-2-yl]-piperidin-1-yl}-pyrimidine-5-carbonitrile	RPS6KB1 - ribosomal protein S6 kinase B1 (human)	/gene/6198	2.7.11.1	P23443	9606	NULL	NULL	NULL	NULL
389152826	0.006	1801673	313633959	89443041	6198	NULL	Confirmatory	20230307	0	0	Active	P23443	IC50	NULL	BindingDB	P70S6K Enzyme Assay from US Patent US9145392: 'Imidazole amines as modulators of kinase activity'	4-Amino-6-[4-[1-[2-(azetidin-1-yl)ethyl]-4-thiophen-3-ylimidazol-2-yl]piperidin-1-yl]pyrimidine-5-carboxamide	RPS6KB1 - ribosomal protein S6 kinase B1 (human)	/gene/6198	2.7.11.1	P23443	9606	NULL	NULL	NULL	NULL
389159367	0.006	1801673	313634103	89450292	6198	NULL	Confirmatory	20230307	0	0	Active	P23443	IC50	NULL	BindingDB	P70S6K Enzyme Assay from US Patent US9145392: 'Imidazole amines as modulators of kinase activity'	6-[4-[1-[2-(Azetidin-1-yl)ethyl]-4-[3-fluoro-4-(trifluoromethyl)phenyl]imidazol-2-yl]piperidin-1-yl]-5-cyclobutylpyrimidin-4-amine	RPS6KB1 - ribosomal protein S6 kinase B1 (human)	/gene/6198	2.7.11.1	P23443	9606	NULL	NULL	NULL	NULL
389223871	0.006	1802711	336291711	89445550	6198	NULL	Confirmatory	20230307	0	0	Active	P23443	IC50	NULL	BindingDB	Enzyme Assay from US Patent US9321760: 'Aminopyrimidine derivatives for use as modulators of kinase activity'	6-[4-[(1R)-2-amino-1-[4-(trifluoromethyl)phenyl]ethyl]piperazin-1-yl]-5-(1-methylpyrazol-4-yl)pyrimidin-4-amine	RPS6KB1 - ribosomal protein S6 kinase B1 (human)	/gene/6198	2.7.11.1	P23443	9606	NULL	NULL	NULL	NULL
389226641	0.006	1802711	336291825	89444873	6198	NULL	Confirmatory	20230307	0	0	Active	P23443	IC50	NULL	BindingDB	Enzyme Assay from US Patent US9321760: 'Aminopyrimidine derivatives for use as modulators of kinase activity'	6-[4-[2-Amino-1-(3,4-dichlorophenyl)ethyl]piperazin-1-yl]-5-(4-fluorophenyl)pyrimidin-4-amine	RPS6KB1 - ribosomal protein S6 kinase B1 (human)	/gene/6198	2.7.11.1	P23443	9606	NULL	NULL	NULL	NULL
388686688	0.0061	1796786	336291855	89442436	6198	NULL	Confirmatory	20230307	0	0	Active	P23443	IC50	NULL	BindingDB	Enzyme Assay from US Patent US9662330: 'Aminopyrimidine derivatives for use as modulators of kinase activity'	6-[4-[2-amino-1-(4-chloro-3-fluorophenyl)ethyl]piperazin-1-yl]-5-(1H-pyrazol-4-yl)pyrimidin-4-amine	RPS6KB1 - ribosomal protein S6 kinase B1 (human)	/gene/6198	2.7.11.1	P23443	9606	NULL	NULL	NULL	NULL
388829324	0.0061	1795700	336291855	89442436	6198	NULL	Confirmatory	20230307	0	0	Active	P23443	IC50	NULL	BindingDB	P70S6K Enzyme Assay from US Patent US10080750: 'Aminopyrimidine derivatives for use as modulators of kinase activity'	6-[4-[2-amino-1-(4-chloro-3-fluorophenyl)ethyl]piperazin-1-yl]-5-(1H-pyrazol-4-yl)pyrimidin-4-amine	RPS6KB1 - ribosomal protein S6 kinase B1 (human)	/gene/6198	2.7.11.1	P23443	9606	NULL	NULL	NULL	NULL
389151458	0.0061	1801673	313634040	89450278	6198	NULL	Confirmatory	20230307	0	0	Active	P23443	IC50	NULL	BindingDB	P70S6K Enzyme Assay from US Patent US9145392: 'Imidazole amines as modulators of kinase activity'	6-[4-[4-[4-Fluoro-3-(trifluoromethyl)phenyl]-1-(2-pyrrolidin-1-ylethyl)imidazol-2-yl]piperidin-1-yl]-5-methylpyrimidin-4-amine	RPS6KB1 - ribosomal protein S6 kinase B1 (human)	/gene/6198	2.7.11.1	P23443	9606	NULL	NULL	NULL	NULL
389226634	0.0061	1802711	336291855	89442436	6198	NULL	Confirmatory	20230307	0	0	Active	P23443	IC50	NULL	BindingDB	Enzyme Assay from US Patent US9321760: 'Aminopyrimidine derivatives for use as modulators of kinase activity'	6-[4-[2-amino-1-(4-chloro-3-fluorophenyl)ethyl]piperazin-1-yl]-5-(1H-pyrazol-4-yl)pyrimidin-4-amine	RPS6KB1 - ribosomal protein S6 kinase B1 (human)	/gene/6198	2.7.11.1	P23443	9606	NULL	NULL	NULL	NULL
389149378	0.0062	1801673	313633828	89442721	6198	NULL	Confirmatory	20230307	0	0	Active	P23443	IC50	NULL	BindingDB	P70S6K Enzyme Assay from US Patent US9145392: 'Imidazole amines as modulators of kinase activity'	5-Bromo-6-{4-[4-(3-trifluoromethyl-phenyl)-1H-imidazol-2-yl]-piperidin-1-yl}-pyrimidin-4-ylamine	RPS6KB1 - ribosomal protein S6 kinase B1 (human)	/gene/6198	2.7.11.1	P23443	9606	NULL	NULL	NULL	NULL
389157616	0.0062	1801673	313634089	89450739	6198	NULL	Confirmatory	20230307	0	0	Active	P23443	IC50	NULL	BindingDB	P70S6K Enzyme Assay from US Patent US9145392: 'Imidazole amines as modulators of kinase activity'	5-Bromo-6-[4-[1-(2-pyrrolidin-1-ylethyl)-4-[4-(trifluoromethyl)phenyl]imidazol-2-yl]piperidin-1-yl]pyrimidin-4-amine	RPS6KB1 - ribosomal protein S6 kinase B1 (human)	/gene/6198	2.7.11.1	P23443	9606	NULL	NULL	NULL	NULL
389160607	0.0062	1801673	313634208	89445457	6198	NULL	Confirmatory	20230307	0	0	Active	P23443	IC50	NULL	BindingDB	P70S6K Enzyme Assay from US Patent US9145392: 'Imidazole amines as modulators of kinase activity'	4-Amino-6-(4-{4-(4-fluoro-3-methyl-phenyl)-1-[2-(isopropyl-methyl-amino)-ethyl]-1H-imidazol-2-yl}-piperidin-1-yl)-pyrimidine-5-carboxylic acid amide	RPS6KB1 - ribosomal protein S6 kinase B1 (human)	/gene/6198	2.7.11.1	P23443	9606	NULL	NULL	NULL	NULL
388685496	0.0063	1796786	336291675	89446774	6198	NULL	Confirmatory	20230307	0	0	Active	P23443	IC50	NULL	BindingDB	Enzyme Assay from US Patent US9662330: 'Aminopyrimidine derivatives for use as modulators of kinase activity'	6-[4-(2-Amino-1-phenylethyl)piperazin-1-yl]-5-(4-fluorophenyl)pyrimidin-4-amine	RPS6KB1 - ribosomal protein S6 kinase B1 (human)	/gene/6198	2.7.11.1	P23443	9606	NULL	NULL	NULL	NULL
388827925	0.0063	1795700	336291675	89446774	6198	NULL	Confirmatory	20230307	0	0	Active	P23443	IC50	NULL	BindingDB	P70S6K Enzyme Assay from US Patent US10080750: 'Aminopyrimidine derivatives for use as modulators of kinase activity'	6-[4-(2-Amino-1-phenylethyl)piperazin-1-yl]-5-(4-fluorophenyl)pyrimidin-4-amine	RPS6KB1 - ribosomal protein S6 kinase B1 (human)	/gene/6198	2.7.11.1	P23443	9606	NULL	NULL	NULL	NULL
389070723	0.0063	1800352	199996961	46869106	6198	NULL	Confirmatory	20230307	0	0	Active	P23443	IC50	NULL	BindingDB	Enzyme Assay from US Patent US8637532: 'Amino azaheterocyclic carboxamides'	4-[[(1R)-1-[3-[(2-methoxypyridine-4-carbonyl)amino]phenyl]ethyl]amino]quinazoline-8-carboxamide	RPS6KB1 - ribosomal protein S6 kinase B1 (human)	/gene/6198	2.7.11.1	P23443	9606	NULL	NULL	NULL	NULL
389071449	0.0063	1800352	199996960	46869105	6198	NULL	Confirmatory	20230307	0	0	Active	P23443	IC50	NULL	BindingDB	Enzyme Assay from US Patent US8637532: 'Amino azaheterocyclic carboxamides'	4-[[(1R)-1-[3-[(5-tert-butyl-1H-pyrazole-3-carbonyl)amino]phenyl]ethyl]amino]quinazoline-8-carboxamide	RPS6KB1 - ribosomal protein S6 kinase B1 (human)	/gene/6198	2.7.11.1	P23443	9606	NULL	NULL	NULL	NULL
389150770	0.0063	1801673	313633855	89445394	6198	NULL	Confirmatory	20230307	0	0	Active	P23443	IC50	NULL	BindingDB	P70S6K Enzyme Assay from US Patent US9145392: 'Imidazole amines as modulators of kinase activity'	5-(3,4-Difluoro-phenyl)-6-{4-[4-(4-fluoro-3-trifluoromethyl-phenyl)-1-methyl-1H-imidazol-2-yl]-piperidin-1-yl}-pyrimidin-4-ylamine	RPS6KB1 - ribosomal protein S6 kinase B1 (human)	/gene/6198	2.7.11.1	P23443	9606	NULL	NULL	NULL	NULL
389154538	0.0063	1801673	313634022	117700245	6198	NULL	Confirmatory	20230307	0	0	Active	P23443	IC50	NULL	BindingDB	P70S6K Enzyme Assay from US Patent US9145392: 'Imidazole amines as modulators of kinase activity'	5-Ethyl-6-[4-[4-(4-fluorophenyl)-1-[2-(2-oxa-6-azaspiro[3.3]heptan-6-yl)ethyl]imidazol-2-yl]piperidin-1-yl]pyrimidin-4-amine	RPS6KB1 - ribosomal protein S6 kinase B1 (human)	/gene/6198	2.7.11.1	P23443	9606	NULL	NULL	NULL	NULL
389158443	0.0063	1801673	313634188	89450273	6198	NULL	Confirmatory	20230307	0	0	Active	P23443	IC50	NULL	BindingDB	P70S6K Enzyme Assay from US Patent US9145392: 'Imidazole amines as modulators of kinase activity'	4-Amino-6-{4-[1-{2-[(2-dimethylamino-ethyl)-methyl-amino]-ethyl}-4-(4-fluoro-3-trifluoromethyl-phenyl)-1H-imidazol-2-yl]-piperidin-1-yl}-pyrimidine-5-carboxylic acid amide	RPS6KB1 - ribosomal protein S6 kinase B1 (human)	/gene/6198	2.7.11.1	P23443	9606	NULL	NULL	NULL	NULL
389160614	0.0063	1801673	313634085	89450416	6198	NULL	Confirmatory	20230307	0	0	Active	P23443	IC50	NULL	BindingDB	P70S6K Enzyme Assay from US Patent US9145392: 'Imidazole amines as modulators of kinase activity'	5-Cyclobutyl-6-[4-[1-(2-pyrrolidin-1-ylethyl)-4-[3-(trifluoromethyl)phenyl]imidazol-2-yl]piperidin-1-yl]pyrimidin-4-amine	RPS6KB1 - ribosomal protein S6 kinase B1 (human)	/gene/6198	2.7.11.1	P23443	9606	NULL	NULL	NULL	NULL
389160616	0.0063	1801673	313634054	89450722	6198	NULL	Confirmatory	20230307	0	0	Active	P23443	IC50	NULL	BindingDB	P70S6K Enzyme Assay from US Patent US9145392: 'Imidazole amines as modulators of kinase activity'	5-Bromo-6-[4-[4-[3-fluoro-4-(trifluoromethyl)phenyl]-1-(2-pyrrolidin-1-ylethyl)imidazol-2-yl]piperidin-1-yl]pyrimidin-4-amine	RPS6KB1 - ribosomal protein S6 kinase B1 (human)	/gene/6198	2.7.11.1	P23443	9606	NULL	NULL	NULL	NULL
389224217	0.0063	1802711	336291675	89446774	6198	NULL	Confirmatory	20230307	0	0	Active	P23443	IC50	NULL	BindingDB	Enzyme Assay from US Patent US9321760: 'Aminopyrimidine derivatives for use as modulators of kinase activity'	6-[4-(2-Amino-1-phenylethyl)piperazin-1-yl]-5-(4-fluorophenyl)pyrimidin-4-amine	RPS6KB1 - ribosomal protein S6 kinase B1 (human)	/gene/6198	2.7.11.1	P23443	9606	NULL	NULL	NULL	NULL
389153784	0.0064	1801673	313633967	89442860	6198	NULL	Confirmatory	20230307	0	0	Active	P23443	IC50	NULL	BindingDB	P70S6K Enzyme Assay from US Patent US9145392: 'Imidazole amines as modulators of kinase activity'	4-Amino-6-[4-[1-(azetidin-3-yl)-4-[4-fluoro-3-(trifluoromethyl)phenyl]imidazol-2-yl]piperidin-1-yl]pyrimidine-5-carbonitrile	RPS6KB1 - ribosomal protein S6 kinase B1 (human)	/gene/6198	2.7.11.1	P23443	9606	NULL	NULL	NULL	NULL
389157623	0.0064	1801673	313634184	89445382	6198	NULL	Confirmatory	20230307	0	0	Active	P23443	IC50	NULL	BindingDB	P70S6K Enzyme Assay from US Patent US9145392: 'Imidazole amines as modulators of kinase activity'	4-Amino-6-(4-{4-(4-fluoro-3-trifluoromethyl-phenyl)-1-[2-(isopropyl-methyl-amino)-ethyl]-1H-imidazol-2-yl}-piperidin-1-yl)-pyrimidine-5-carboxylic acid amide	RPS6KB1 - ribosomal protein S6 kinase B1 (human)	/gene/6198	2.7.11.1	P23443	9606	NULL	NULL	NULL	NULL
321526190	0.006457	659388	160672892	16121514	6198	22521647	Confirmatory	20220830	0	0	Active	P23443	IC50	=	ChEMBL	Displacement of fluorescent-ARC-583/ARC-1042/ARC-1059 from His6-tagged recombinant human p70S6K by fluorescence anisotropy assay	N-[(1R)-4-carbamimidamido-1-{[(1R)-4-carbamimidamido-1-{[(1R)-4-carbamimidamido-1-{[(1R)-4-carbamimidamido-1-{[(1R)-4-carbamimidamido-1-{[(1R)-4-carbamimidamido-1-carbamoylbutyl]carbamoyl}butyl]carbamoyl}butyl]carbamoyl}butyl]carbamoyl}butyl]carbamoyl}butyl]-6-{[2-(isoquinoline-5-sulfonamido)ethyl]amino}hexanamide	RPS6KB1 - ribosomal protein S6 kinase B1 (human)	/gene/6198	2.7.11.1	P23443	9606	NULL	NULL	NULL	NULL
389069214	0.0065	1800352	199996962	46869107	6198	NULL	Confirmatory	20230307	0	0	Active	P23443	IC50	NULL	BindingDB	Enzyme Assay from US Patent US8637532: 'Amino azaheterocyclic carboxamides'	4-[[(1R)-1-[3-(1,3-benzodioxole-5-carbonylamino)phenyl]ethyl]amino]quinazoline-8-carboxamide	RPS6KB1 - ribosomal protein S6 kinase B1 (human)	/gene/6198	2.7.11.1	P23443	9606	NULL	NULL	NULL	NULL
389158452	0.0065	1801673	313634081	89450446	6198	NULL	Confirmatory	20230307	0	0	Active	P23443	IC50	NULL	BindingDB	P70S6K Enzyme Assay from US Patent US9145392: 'Imidazole amines as modulators of kinase activity'	5-Cyclobutyl-6-[4-[4-(4-fluorophenyl)-1-(2-pyrrolidin-1-ylethyl)imidazol-2-yl]piperidin-1-yl]pyrimidin-4-amine	RPS6KB1 - ribosomal protein S6 kinase B1 (human)	/gene/6198	2.7.11.1	P23443	9606	NULL	NULL	NULL	NULL
389064571	0.0066	1800352	199996719	66762537	6198	NULL	Confirmatory	20230307	0	0	Active	P23443	IC50	NULL	BindingDB	Enzyme Assay from US Patent US8637532: 'Amino azaheterocyclic carboxamides'	4-[(4-Bromophenyl)methylamino]quinazoline-8-carboxamide	RPS6KB1 - ribosomal protein S6 kinase B1 (human)	/gene/6198	2.7.11.1	P23443	9606	NULL	NULL	NULL	NULL
389068880	0.0066	1800352	199996963	46869178	6198	NULL	Confirmatory	20230307	0	0	Active	P23443	IC50	NULL	BindingDB	Enzyme Assay from US Patent US8637532: 'Amino azaheterocyclic carboxamides'	4-[1-[3-[(5-tert-butyl-1H-pyrazole-3-carbonyl)amino]phenyl]ethylamino]quinazoline-8-carboxamide	RPS6KB1 - ribosomal protein S6 kinase B1 (human)	/gene/6198	2.7.11.1	P23443	9606	NULL	NULL	NULL	NULL
389070087	0.0066	1800352	199996965	46869180	6198	NULL	Confirmatory	20230307	0	0	Active	P23443	IC50	NULL	BindingDB	Enzyme Assay from US Patent US8637532: 'Amino azaheterocyclic carboxamides'	tert-butyl N-[2-(3-benzamidophenyl)-2-[(8-carbamoylquinazolin-4-yl)amino]ethyl]-N-methylcarbamate	RPS6KB1 - ribosomal protein S6 kinase B1 (human)	/gene/6198	2.7.11.1	P23443	9606	NULL	NULL	NULL	NULL
389070727	0.0066	1800352	199996964	68078603	6198	NULL	Confirmatory	20230307	0	0	Active	P23443	IC50	NULL	BindingDB	Enzyme Assay from US Patent US8637532: 'Amino azaheterocyclic carboxamides'	4-[1-[3-[(4-Bromocyclohexa-1,5-diene-1-carbonyl)amino]phenyl]ethylamino]quinazoline-8-carboxamide	RPS6KB1 - ribosomal protein S6 kinase B1 (human)	/gene/6198	2.7.11.1	P23443	9606	NULL	NULL	NULL	NULL
389154528	0.0067	1801673	313633985	89445380	6198	NULL	Confirmatory	20230307	0	0	Active	P23443	IC50	NULL	BindingDB	P70S6K Enzyme Assay from US Patent US9145392: 'Imidazole amines as modulators of kinase activity'	2-(2-(1-(6-amino-5-(1H-pyrazol-4-yl)pyrimidin-4-yl)piperidin-4-yl)-4-(4-fluoro-3-methylphenyl)-1H-imidazol-1-yl)ethanol	RPS6KB1 - ribosomal protein S6 kinase B1 (human)	/gene/6198	2.7.11.1	P23443	9606	NULL	NULL	NULL	NULL
389154542	0.0067	1801673	313634037	89450437	6198	NULL	Confirmatory	20230307	0	0	Active	P23443	IC50	NULL	BindingDB	P70S6K Enzyme Assay from US Patent US9145392: 'Imidazole amines as modulators of kinase activity'	6-[4-[4-[4-Fluoro-3-(trifluoromethyl)phenyl]-1-(2-piperidin-1-ylethyl)imidazol-2-yl]piperidin-1-yl]-5-prop-1-en-2-ylpyrimidin-4-amine	RPS6KB1 - ribosomal protein S6 kinase B1 (human)	/gene/6198	2.7.11.1	P23443	9606	NULL	NULL	NULL	NULL
389069218	0.0068	1800352	199996966	46869181	6198	NULL	Confirmatory	20230307	0	0	Active	P23443	IC50	NULL	BindingDB	Enzyme Assay from US Patent US8637532: 'Amino azaheterocyclic carboxamides'	4-[[2-(Dimethylamino)-1-(3-methoxyphenyl)ethyl]amino]quinazoline-8-carboxamide	RPS6KB1 - ribosomal protein S6 kinase B1 (human)	/gene/6198	2.7.11.1	P23443	9606	NULL	NULL	NULL	NULL
389161286	0.0068	1801673	313634121	89450287	6198	NULL	Confirmatory	20230307	0	0	Active	P23443	IC50	NULL	BindingDB	P70S6K Enzyme Assay from US Patent US9145392: 'Imidazole amines as modulators of kinase activity'	5-Ethoxy-6-[4-[4-(4-fluoro-3-methylphenyl)-1-(2-pyrrolidin-1-ylethyl)imidazol-2-yl]piperidin-1-yl]pyrimidin-4-amine	RPS6KB1 - ribosomal protein S6 kinase B1 (human)	/gene/6198	2.7.11.1	P23443	9606	NULL	NULL	NULL	NULL
389161975	0.0069	1801673	313634080	89450384	6198	NULL	Confirmatory	20230307	0	0	Active	P23443	IC50	NULL	BindingDB	P70S6K Enzyme Assay from US Patent US9145392: 'Imidazole amines as modulators of kinase activity'	5-Cyclobutyl-6-[4-[4-(3,4-difluorophenyl)-1-(2-pyrrolidin-1-ylethyl)imidazol-2-yl]piperidin-1-yl]pyrimidin-4-amine	RPS6KB1 - ribosomal protein S6 kinase B1 (human)	/gene/6198	2.7.11.1	P23443	9606	NULL	NULL	NULL	NULL
151269451	0.007	454239	103717393	46225540	6198	20005102	Confirmatory	20220830	0	0	Active	P23443	IC50	=	ChEMBL	Inhibition of P70S6K	(2s)-1-{[6-Furan-3-Yl-5-(3-Methyl-2h-Indazol-5-Yl)pyridin-3-Yl]oxy}-3-(1h-Indol-3-Yl)propan-2-Amine	RPS6KB1 - ribosomal protein S6 kinase B1 (human)	/gene/6198	2.7.11.1	P23443	9606	NULL	NULL	NULL	NULL
321511775	0.007	654034	160672241	67162104	6198	22342124	Confirmatory	20220830	0	0	Active	P23443	IC50	=	ChEMBL	Inhibition of human p70S6K D18H and T412E mutant using RRRLSSLRA as substrate after 3 hrs by luciferase-luciferin-coupled chemiluminescence assay	3-bromo-4-[4-(5-chloro-2-methylphenyl)piperazin-1-yl]-2H-pyrazolo[3,4-d]pyrimidine	RPS6KB1 - ribosomal protein S6 kinase B1 (human)	/gene/6198	2.7.11.1	P23443	9606	NULL	NULL	NULL	NULL
321526310	0.007	659378	160678208	70685638	6198	22521647	Confirmatory	20220830	0	0	Active	P23443	Kd	=	ChEMBL	Binding affinity to His6-tagged recombinant human p70S6K by fluorescence anisotropy assay	N-[(2R)-1-[[6-[[(2R)-1-[[(2R)-1-[[(2R)-1-[[(2R)-1-[[(2R)-1-[[(2R)-1-[[(2R)-1-amino-6-[[2-[24-(hydroxy-methylidene-oxo-lambda6-sulfanyl)-5,5,27,27-tetramethyl-16-oxa-12-aza-20-azoniaheptacyclo[15.11.0.03,15.04,12.06,11.020,28.021,26]octacosa-1,3,6(11),7,9,20(28),21(26),22,24-nonaen-8-yl]acetyl]amino]-1-oxohexan-2-yl]amino]-5-carbamimidamido-1-oxopentan-2-yl]amino]-5-carbamimidamido-1-oxopentan-2-y…	RPS6KB1 - ribosomal protein S6 kinase B1 (human)	/gene/6198	2.7.11.1	P23443	9606	NULL	NULL	NULL	NULL
366464416	0.007	1608045	440133104	155525783	6198	31298542	Confirmatory	20220830	0	0	Active	P23443	IC50	=	ChEMBL	Inhibition of human P70S6K by mobility shift assay	5-chloro-4-(4-chloro-2-methylpyrazol-3-yl)-N-[(3S,4S)-4-(3,4-difluorophenyl)piperidin-3-yl]furan-2-carboxamide;(2R,3R)-2,3-dihydroxybutanedioic acid	RPS6KB1 - ribosomal protein S6 kinase B1 (human)	/gene/6198	2.7.11.1	P23443	9606	NULL	NULL	NULL	NULL
389067246	0.007	1800352	199996967	46869182	6198	NULL	Confirmatory	20230307	0	0	Active	P23443	IC50	NULL	BindingDB	Enzyme Assay from US Patent US8637532: 'Amino azaheterocyclic carboxamides'	4-[[1-[3-[(2,6-Difluorobenzoyl)amino]phenyl]-3-methoxypropyl]amino]quinazoline-8-carboxamide	RPS6KB1 - ribosomal protein S6 kinase B1 (human)	/gene/6198	2.7.11.1	P23443	9606	NULL	NULL	NULL	NULL
366464415	0.0071	1608045	440117424	155077019	6198	31298542	Confirmatory	20220830	0	0	Active	P23443	IC50	=	ChEMBL	Inhibition of human P70S6K by mobility shift assay	5-chloro-4-(4-chloro-2-methylpyrazol-3-yl)-N-[(3S,4S,6S)-4-(3,4-difluorophenyl)-6-(2-hydroxyethyl)piperidin-3-yl]furan-2-carboxamide	RPS6KB1 - ribosomal protein S6 kinase B1 (human)	/gene/6198	2.7.11.1	P23443	9606	NULL	NULL	NULL	NULL
389066596	0.0071	1800352	199996968	46869183	6198	NULL	Confirmatory	20230307	0	0	Active	P23443	IC50	NULL	BindingDB	Enzyme Assay from US Patent US8637532: 'Amino azaheterocyclic carboxamides'	4-[[(1R)-1-[3-[(4-chloro-3-methylbenzoyl)amino]phenyl]ethyl]amino]quinazoline-8-carboxamide	RPS6KB1 - ribosomal protein S6 kinase B1 (human)	/gene/6198	2.7.11.1	P23443	9606	NULL	NULL	NULL	NULL
389150782	0.0071	1801673	313633845	89445417	6198	NULL	Confirmatory	20230307	0	0	Active	P23443	IC50	NULL	BindingDB	P70S6K Enzyme Assay from US Patent US9145392: 'Imidazole amines as modulators of kinase activity'	6-{4-[4-(4-Fluoro-3-trifluoromethyl-phenyl)-1-methyl-1H-imidazol-2-yl]-piperidin-1-yl}-5-(5-methyl-thiophen-2-yl)-pyrimidin-4-ylamine	RPS6KB1 - ribosomal protein S6 kinase B1 (human)	/gene/6198	2.7.11.1	P23443	9606	NULL	NULL	NULL	NULL
388684962	0.0072	1796786	336291682	89446820	6198	NULL	Confirmatory	20230307	0	0	Active	P23443	IC50	NULL	BindingDB	Enzyme Assay from US Patent US9662330: 'Aminopyrimidine derivatives for use as modulators of kinase activity'	5-(4-Fluorophenyl)-6-[4-[[4-(trifluoromethyl)phenyl]methyl]piperazin-1-yl]pyrimidin-4-amine	RPS6KB1 - ribosomal protein S6 kinase B1 (human)	/gene/6198	2.7.11.1	P23443	9606	NULL	NULL	NULL	NULL
388827577	0.0072	1795700	336291682	89446820	6198	NULL	Confirmatory	20230307	0	0	Active	P23443	IC50	NULL	BindingDB	P70S6K Enzyme Assay from US Patent US10080750: 'Aminopyrimidine derivatives for use as modulators of kinase activity'	5-(4-Fluorophenyl)-6-[4-[[4-(trifluoromethyl)phenyl]methyl]piperazin-1-yl]pyrimidin-4-amine	RPS6KB1 - ribosomal protein S6 kinase B1 (human)	/gene/6198	2.7.11.1	P23443	9606	NULL	NULL	NULL	NULL
389067250	0.0072	1800352	199996969	46869253	6198	NULL	Confirmatory	20230307	0	0	Active	P23443	IC50	NULL	BindingDB	Enzyme Assay from US Patent US8637532: 'Amino azaheterocyclic carboxamides'	4-[2-Dimethylamino-1-(3-fluoro-phenyl)-ethylamino]-6-ethoxy-quinazoline-8-carboxylic acid amide	RPS6KB1 - ribosomal protein S6 kinase B1 (human)	/gene/6198	2.7.11.1	P23443	9606	NULL	NULL	NULL	NULL
389223310	0.0072	1802711	336291682	89446820	6198	NULL	Confirmatory	20230307	0	0	Active	P23443	IC50	NULL	BindingDB	Enzyme Assay from US Patent US9321760: 'Aminopyrimidine derivatives for use as modulators of kinase activity'	5-(4-Fluorophenyl)-6-[4-[[4-(trifluoromethyl)phenyl]methyl]piperazin-1-yl]pyrimidin-4-amine	RPS6KB1 - ribosomal protein S6 kinase B1 (human)	/gene/6198	2.7.11.1	P23443	9606	NULL	NULL	NULL	NULL
389069226	0.0073	1800352	199996970	46869254	6198	NULL	Confirmatory	20230307	0	0	Active	P23443	IC50	NULL	BindingDB	Enzyme Assay from US Patent US8637532: 'Amino azaheterocyclic carboxamides'	4-[[(1R)-1-[3-[(5,6-dimethoxypyridine-3-carbonyl)amino]phenyl]ethyl]amino]quinazoline-8-carboxamide	RPS6KB1 - ribosomal protein S6 kinase B1 (human)	/gene/6198	2.7.11.1	P23443	9606	NULL	NULL	NULL	NULL
389149371	0.0073	1801673	313633838	89445454	6198	NULL	Confirmatory	20230307	0	0	Active	P23443	IC50	NULL	BindingDB	P70S6K Enzyme Assay from US Patent US9145392: 'Imidazole amines as modulators of kinase activity'	6-{4-[4-(4-Fluoro-3-trifluoromethyl-phenyl)-1-methyl-1H-imidazol-2-yl]-piperidin-1-yl}-5-p-tolyl-pyrimidin-4-ylamine	RPS6KB1 - ribosomal protein S6 kinase B1 (human)	/gene/6198	2.7.11.1	P23443	9606	NULL	NULL	NULL	NULL
389151985	0.0073	1801673	313633914	89442898	6198	NULL	Confirmatory	20230307	0	0	Active	P23443	IC50	NULL	BindingDB	P70S6K Enzyme Assay from US Patent US9145392: 'Imidazole amines as modulators of kinase activity'	4-(4-Amino-6-(4-(1-(2-(dimethylamino)ethyl)-4-(4-fluoro-3-(trifluoromethyl)phenyl)-1H-imidazol-2-yl)piperidin-1-yl)pyrimidin-5-yl)benzoic acid	RPS6KB1 - ribosomal protein S6 kinase B1 (human)	/gene/6198	2.7.11.1	P23443	9606	NULL	NULL	NULL	NULL
389151988	0.0073	1801673	313633893	89442484	6198	NULL	Confirmatory	20230307	0	0	Active	P23443	IC50	NULL	BindingDB	P70S6K Enzyme Assay from US Patent US9145392: 'Imidazole amines as modulators of kinase activity'	6-(4-(1-(2-(dimethylamino)ethyl)-4-(4-fluoro-3-(trifluoromethyl)phenyl)-1H-imidazol-2-yl)piperidin-1-yl)-5-(4-fluorophenyl)pyrimidin-4-amine	RPS6KB1 - ribosomal protein S6 kinase B1 (human)	/gene/6198	2.7.11.1	P23443	9606	NULL	NULL	NULL	NULL
389067731	0.0074	1800352	199996971	46869255	6198	NULL	Confirmatory	20230307	0	0	Active	P23443	IC50	NULL	BindingDB	Enzyme Assay from US Patent US8637532: 'Amino azaheterocyclic carboxamides'	4-((S)-2-Ethylamino-1-phenyl-ethylamino)-quinazoline-8-carboxylic acid amide	RPS6KB1 - ribosomal protein S6 kinase B1 (human)	/gene/6198	2.7.11.1	P23443	9606	NULL	NULL	NULL	NULL
389159369	0.0074	1801673	313634016	89442665	6198	NULL	Confirmatory	20230307	0	0	Active	P23443	IC50	NULL	BindingDB	P70S6K Enzyme Assay from US Patent US9145392: 'Imidazole amines as modulators of kinase activity'	4-Amino-6-[4-[1-(azetidin-3-ylmethyl)-4-(4-fluoro-3-methylphenyl)imidazol-2-yl]piperidin-1-yl]pyrimidine-5-carbonitrile	RPS6KB1 - ribosomal protein S6 kinase B1 (human)	/gene/6198	2.7.11.1	P23443	9606	NULL	NULL	NULL	NULL
389161297	0.0074	1801673	313634097	89450418	6198	NULL	Confirmatory	20230307	0	0	Active	P23443	IC50	NULL	BindingDB	P70S6K Enzyme Assay from US Patent US9145392: 'Imidazole amines as modulators of kinase activity'	6-[4-[4-(4-Chlorophenyl)-1-(2-pyrrolidin-1-ylethyl)imidazol-2-yl]piperidin-1-yl]-5-ethylpyrimidin-4-amine	RPS6KB1 - ribosomal protein S6 kinase B1 (human)	/gene/6198	2.7.11.1	P23443	9606	NULL	NULL	NULL	NULL
389149376	0.0075	1801673	313633856	89450618	6198	NULL	Confirmatory	20230307	0	0	Active	P23443	IC50	NULL	BindingDB	P70S6K Enzyme Assay from US Patent US9145392: 'Imidazole amines as modulators of kinase activity'	6'-{4-[4-(4-Fluoro-3-trifluoromethyl-phenyl)-1-methyl-1H-imidazol-2-yl]-piperidin-1-yl}-N2,N2-dimethyl-[5,5']bipyrimidinyl-2,4'-diamine	RPS6KB1 - ribosomal protein S6 kinase B1 (human)	/gene/6198	2.7.11.1	P23443	9606	NULL	NULL	NULL	NULL
355733922	0.00758	1340854	374305046	90169694	6198	NULL	Confirmatory	20220830	0	0	Active	P23443	IC50	=	ChEMBL	Inhibition of recombinant human N-terminal His6-tagged p70S6K (1 to 421 residues) expressed in insect Sf21 cells using PKA,PKC,MAPKAP-K1 as substrate after 60 mins by beta scintillation counting method	6-[4-[5-[4-fluoro-3-(trifluoromethyl)phenyl]-1H-imidazol-2-yl]piperidin-1-yl]-7H-purine;hydrochloride	RPS6KB1 - ribosomal protein S6 kinase B1 (human)	/gene/6198	2.7.11.1	P23443	9606	490	NULL	NULL	NULL
389152822	0.0076	1801673	313633926	89450311	6198	NULL	Confirmatory	20230307	0	0	Active	P23443	IC50	NULL	BindingDB	P70S6K Enzyme Assay from US Patent US9145392: 'Imidazole amines as modulators of kinase activity'	6-(4-(1-(2-(azetidin-1-yl)ethyl)-4-(5-chloropyridin-3-yl)-1H-imidazol-2-yl)piperidin-1-yl)-5-ethylpyrimidin-4-amine	RPS6KB1 - ribosomal protein S6 kinase B1 (human)	/gene/6198	2.7.11.1	P23443	9606	NULL	NULL	NULL	NULL
389162680	0.0076	1801673	313634159	89450548	6198	NULL	Confirmatory	20230307	0	0	Active	P23443	IC50	NULL	BindingDB	P70S6K Enzyme Assay from US Patent US9145392: 'Imidazole amines as modulators of kinase activity'	4-Amino-6-[4-[4-(3-chlorophenyl)-1-(2-pyrrolidin-1-ylethyl)imidazol-2-yl]piperidin-1-yl]pyrimidine-5-carboxamide	RPS6KB1 - ribosomal protein S6 kinase B1 (human)	/gene/6198	2.7.11.1	P23443	9606	NULL	NULL	NULL	NULL
389151442	0.0079	1801673	313634038	117704687	6198	NULL	Confirmatory	20230307	0	0	Active	P23443	IC50	NULL	BindingDB	P70S6K Enzyme Assay from US Patent US9145392: 'Imidazole amines as modulators of kinase activity'	6-[4-[4-[4-Fluoro-3-(trifluoromethyl)phenyl]-1-(2-pyrrolidin-1-ylethyl)imidazol-2-yl]piperidin-1-yl]-5-prop-1-en-2-ylpyrimidin-4-amine	RPS6KB1 - ribosomal protein S6 kinase B1 (human)	/gene/6198	2.7.11.1	P23443	9606	NULL	NULL	NULL	NULL
366548105	0.008	1637134	440207042	59603842	6198	27491711	Confirmatory	20220830	0	0	Active	P23443	IC50	=	ChEMBL	Inhibition of full-length recombinant human GST-tagged RPS6KB1 catalytic domain expressed in baculovirus expression system by Z'-LYTE assay	N-[(1R,2S)-2-aminocyclohexyl]-4-[6-(1-methylpyrazol-4-yl)pyrazolo[1,5-a]pyrimidin-3-yl]thiophene-2-carboxamide	RPS6KB1 - ribosomal protein S6 kinase B1 (human)	/gene/6198	2.7.11.1	P23443	9606	NULL	NULL	NULL	NULL
389070414	0.0081	1800352	199996973	66762401	6198	NULL	Confirmatory	20230307	0	0	Active	P23443	IC50	NULL	BindingDB	Enzyme Assay from US Patent US8637532: 'Amino azaheterocyclic carboxamides'	4-[[1-(3-Benzamidophenyl)-2-methoxyethyl]amino]quinazoline-8-carboxamide	RPS6KB1 - ribosomal protein S6 kinase B1 (human)	/gene/6198	2.7.11.1	P23443	9606	NULL	NULL	NULL	NULL
389072022	0.0081	1800352	199996972	66763426	6198	NULL	Confirmatory	20230307	0	0	Active	P23443	IC50	NULL	BindingDB	Enzyme Assay from US Patent US8637532: 'Amino azaheterocyclic carboxamides'	4-[1-[3-[(4-Bromo-3-fluorobenzoyl)amino]phenyl]ethylamino]quinazoline-8-carboxamide	RPS6KB1 - ribosomal protein S6 kinase B1 (human)	/gene/6198	2.7.11.1	P23443	9606	NULL	NULL	NULL	NULL
389151448	0.0081	1801673	313633913	89442534	6198	NULL	Confirmatory	20230307	0	0	Active	P23443	IC50	NULL	BindingDB	P70S6K Enzyme Assay from US Patent US9145392: 'Imidazole amines as modulators of kinase activity'	Methyl 4-(4-amino-6-(4-(1-(2-(dimethylamino)ethyl)-4-(4-fluoro-3-(trifluoromethyl)phenyl)-1H-imidazol-2-yl)piperidin-1-yl)pyrimidin-5-yl)benzoate	RPS6KB1 - ribosomal protein S6 kinase B1 (human)	/gene/6198	2.7.11.1	P23443	9606	NULL	NULL	NULL	NULL
389157093	0.0081	1801673	313634151	117704726	6198	NULL	Confirmatory	20230307	0	0	Active	P23443	IC50	NULL	BindingDB	P70S6K Enzyme Assay from US Patent US9145392: 'Imidazole amines as modulators of kinase activity'	4-Amino-6-[4-[1-[2-(azetidin-1-yl)ethyl]-4-(3,4-difluorophenyl)imidazol-2-yl]piperidin-1-yl]pyrimidine-5-carboxamide	RPS6KB1 - ribosomal protein S6 kinase B1 (human)	/gene/6198	2.7.11.1	P23443	9606	NULL	NULL	NULL	NULL
389157609	0.0081	1801673	313634079	89450374	6198	NULL	Confirmatory	20230307	0	0	Active	P23443	IC50	NULL	BindingDB	P70S6K Enzyme Assay from US Patent US9145392: 'Imidazole amines as modulators of kinase activity'	5-Cyclobutyl-6-[4-[4-[3-fluoro-4-(trifluoromethyl)phenyl]-1-(2-pyrrolidin-1-ylethyl)imidazol-2-yl]piperidin-1-yl]pyrimidin-4-amine	RPS6KB1 - ribosomal protein S6 kinase B1 (human)	/gene/6198	2.7.11.1	P23443	9606	NULL	NULL	NULL	NULL
389163136	0.0081	1801662	313389364	71616602	6198	NULL	Confirmatory	20230307	0	0	Active	P23443	IC50	NULL	BindingDB	P70S6K Enzyme Assay from US Patent US9139568: 'Heterocyclic carboxamides as modulators of kinase activity'	5-[[4-(4-Chloro-3-fluorophenyl)piperidin-3-yl]amino]quinazoline-8-carboxamide	RPS6KB1 - ribosomal protein S6 kinase B1 (human)	/gene/6198	2.7.11.1	P23443	9606	NULL	NULL	NULL	NULL
[truncated: 4,421 more rows]

## Sheet: pubchem_S6K2_bioactivity
baid	acvalue	aid	sid	cid	geneid	pmid	aidtype	aidmdate	hasdrc	rnai	activity	protacxn	acname	acqualifier	aidsrcname	aidname	cmpdname	targetname	targeturl	ecs	repacxn	taxid	cellids	targettaxid	anatomyid	anatomy
[truncated: 306 more rows]
