# Supplementary material for: S6K2 in Focus: Signaling Pathways, Post-Translational Modifications, and Computational Analysis
Source: Int J Mol Sci. 2024 Dec 28;26(1):176. doi: 10.3390/ijms26010176 (PMC11719502; doi:10.3390/ijms26010176)
Supplement: Supplementary file 1 [file ijms-26-00176-s001.zip › Supplementary Table S2-R1.xlsx]

## Sheet: Sheet1
ALL TCGA Samples with RPS6KB2 AMP				ALL TCGA Samples with RPS6KB1 AMP
Category	Number of patients	Percentage of patients			Number of patients	Percentage of patients
0:LIVING	147	0.665158		0:LIVING	156	0.699552
1:DECEASED	72	0.325792		1:DECEASED	66	0.295964
NA	2	0.00904977		NA	1	0.0044843
Head and neck cancer				Head and neck cancer	NA
Category	Number of patients	Percentage of patients		Category
0:LIVING	18	0.6		0:LIVING
1:DECEASED	12	0.4		1:DECEASED
Esophogastric cancer				Esophogastric cancer
Category	Number of patients	Percentage of patients		Category
0:LIVING	13	0.565217		0:LIVING	13	0.722222
1:DECEASED	10	0.434783		1:DECEASED	5	0.277778
Ovarian cancer				Ovarian cancer
Category	Number of patients	Percentage of patients		Category
0:LIVING	7	0.389		0:LIVING	7	0.583333
1:DECEASED	10	0.556		1:DECEASED	5	0.416667
NA	1	0.056
Endometrial cancer				Endometrial cancer
Category	Number of patients	Percentage of patients		Category
0:LIVING	10	0.625		0:LIVING	8	0.666667
1:DECEASED	6	0.375		1:DECEASED	4	0.333333
Bladder cancer				Bladder cancer
Category	Number of patients	Percentage of patients		Category
0:LIVING	5	0.417		0:LIVING	3	0.3
1:DECEASED	7	0.583		1:DECEASED	7	0.7
Breast cancer				Breast cancer
Category	Number of patients	Percentage of patients		Category
0:LIVING	56	0.875		0:LIVING	80	0.869565
1:DECEASED	8	0.125		1:DECEASED	12	0.130435
