# Supplementary material for: S6K2 in Focus: Signaling Pathways, Post-Translational Modifications, and Computational Analysis
Source: Int J Mol Sci. 2024 Dec 28;26(1):176. doi: 10.3390/ijms26010176 (PMC11719502; doi:10.3390/ijms26010176)
Supplement: Supplementary file 1 [file ijms-26-00176-s001.zip › Supplementary Table S3.xlsx]

## Sheet: Legend Table S3
Supplementary Table S3. Survival Rates of Patients with RPS6KB2 Amplification Across Cancer Subtypes. Data extracted from the C-BioPortal interface of the TCGA database. BC: bladder cancer, EG: esophagogastric cancer, HN: Head and Neck cancer, BL: Bladder cancer, OV: Ovarian cancer, EN: endometrial cancer, S6K: Patients with RPS6KB2 Amplification, ALL: All patients

## Sheet: BC_S6K
Case ID	Study ID	Number at Risk	Status	Survival Rate	Time (months)	Survival
TCGA-A8-A081	brca_tcga_pan_can_atlas_2018	56	censored	1	0	0
TCGA-PL-A8LX	brca_tcga_pan_can_atlas_2018	55	censored	1	0.164382	0
TCGA-A8-A09C	brca_tcga_pan_can_atlas_2018	54	censored	1	1.01917	0
TCGA-LL-A6FQ	brca_tcga_pan_can_atlas_2018	53	censored	1	2.63011	0
TCGA-AN-A0XW	brca_tcga_pan_can_atlas_2018	52	censored	1	5.58898	0
TCGA-C8-A1HL	brca_tcga_pan_can_atlas_2018	51	censored	1	10.4218	0
TCGA-BH-A0GZ	brca_tcga_pan_can_atlas_2018	50	censored	1	10.7834	0
TCGA-E2-A1IU	brca_tcga_pan_can_atlas_2018	49	censored	1	11.0793	0
TCGA-C8-A12L	brca_tcga_pan_can_atlas_2018	48	censored	1	11.9341	0
TCGA-C8-A1HK	brca_tcga_pan_can_atlas_2018	47	censored	1	12.0327	0
TCGA-E9-A295	brca_tcga_pan_can_atlas_2018	46	censored	1	12.3286	0
TCGA-LL-A7T0	brca_tcga_pan_can_atlas_2018	45	censored	1	12.3615	0
TCGA-C8-A138	brca_tcga_pan_can_atlas_2018	44	censored	1	12.493	0
TCGA-C8-A8HQ	brca_tcga_pan_can_atlas_2018	43	censored	1	12.493	0
TCGA-C8-A26W	brca_tcga_pan_can_atlas_2018	42	censored	1	12.5259	0
TCGA-C8-A12W	brca_tcga_pan_can_atlas_2018	41	censored	1	12.6574	0
TCGA-C8-A3M8	brca_tcga_pan_can_atlas_2018	40	censored	1	12.9533	0
TCGA-D8-A1Y2	brca_tcga_pan_can_atlas_2018	39	censored	1	14.2355	0
TCGA-AC-A3HN	brca_tcga_pan_can_atlas_2018	38	censored	1	16.3067	0
TCGA-D8-A1XS	brca_tcga_pan_can_atlas_2018	37	censored	1	16.3067	0
TCGA-EW-A1J3	brca_tcga_pan_can_atlas_2018	36	censored	1	16.5697	0
TCGA-OL-A66O	brca_tcga_pan_can_atlas_2018	35	censored	1	17.3587	0
TCGA-A1-A0SQ	brca_tcga_pan_can_atlas_2018	34	censored	1	18.2135	0
TCGA-BH-A0BD	brca_tcga_pan_can_atlas_2018	33	censored	1	18.2135	0
TCGA-S3-A6ZG	brca_tcga_pan_can_atlas_2018	32	censored	1	18.4765	0
TCGA-D8-A1JI	brca_tcga_pan_can_atlas_2018	31	censored	1	18.9697	0
TCGA-A2-A0YK	brca_tcga_pan_can_atlas_2018	30	censored	1	19.3313	0
TCGA-A8-A08G	brca_tcga_pan_can_atlas_2018	29	censored	1	19.9559	0
TCGA-AO-A0J3	brca_tcga_pan_can_atlas_2018	28	censored	1	21.4025	0
TCGA-E2-A15A	brca_tcga_pan_can_atlas_2018	27	censored	1	23.3422	0
TCGA-BH-A0W3	brca_tcga_pan_can_atlas_2018	26	censored	1	23.934	0
TCGA-AQ-A04H	brca_tcga_pan_can_atlas_2018	25	censored	1	24.7888	0
TCGA-BH-A201	brca_tcga_pan_can_atlas_2018	24	censored	1	28.1422	0
TCGA-AC-A4ZE	brca_tcga_pan_can_atlas_2018	23	censored	1	29.26	0
TCGA-E2-A14V	brca_tcga_pan_can_atlas_2018	22	censored	1	34.2572	0
TCGA-E2-A2P6	brca_tcga_pan_can_atlas_2018	21	censored	1	34.553	0
TCGA-E9-A1N5	brca_tcga_pan_can_atlas_2018	20	censored	1	36.8215	0
TCGA-E9-A228	brca_tcga_pan_can_atlas_2018	19	censored	1	42.2461	0
TCGA-E2-A14O	brca_tcga_pan_can_atlas_2018	18	censored	1	44.679	0
TCGA-BH-A0BV	brca_tcga_pan_can_atlas_2018	17	censored	1	49.9392	0
TCGA-E2-A15O	brca_tcga_pan_can_atlas_2018	16	censored	1	50.794	0
TCGA-E2-A15T	brca_tcga_pan_can_atlas_2018	15	censored	1	51.3857	0
TCGA-E2-A15R	brca_tcga_pan_can_atlas_2018	14	censored	1	56.9418	0
TCGA-OL-A5DA	brca_tcga_pan_can_atlas_2018	13	censored	1	58.6185	0
TCGA-AO-A12F	brca_tcga_pan_can_atlas_2018	12	censored	1	60.5582	0
TCGA-OL-A66J	brca_tcga_pan_can_atlas_2018	11	censored	1	65.6212	0
TCGA-E2-A1IG	brca_tcga_pan_can_atlas_2018	10	censored	1	70.3554	0
TCGA-AO-A0JD	brca_tcga_pan_can_atlas_2018	9	censored	1	71.9992	0
TCGA-A2-A0ER	brca_tcga_pan_can_atlas_2018	8	censored	1	74.3992	0
TCGA-BH-A0DL	brca_tcga_pan_can_atlas_2018	7	censored	1	78.2786	0
TCGA-BH-A0DD	brca_tcga_pan_can_atlas_2018	6	censored	1	81.7306	0
TCGA-GM-A2DO	brca_tcga_pan_can_atlas_2018	5	censored	1	85.347	0
TCGA-AC-A2BM	brca_tcga_pan_can_atlas_2018	4	censored	1	99.3523	0
TCGA-GM-A2DL	brca_tcga_pan_can_atlas_2018	3	censored	1	115.692	0
TCGA-3C-AAAU	brca_tcga_pan_can_atlas_2018	2	censored	1	133.051	0
TCGA-AR-A0U3	brca_tcga_pan_can_atlas_2018	1	censored	1	134.136	0
TCGA-AC-A23H	brca_tcga_pan_can_atlas_2018	8	deceased	0.875	5.72049	1
TCGA-BH-A18T	brca_tcga_pan_can_atlas_2018	7	deceased	0.75	7.3643	1
TCGA-B6-A0I9	brca_tcga_pan_can_atlas_2018	6	deceased	0.625	11.9012	1
TCGA-C8-A12Q	brca_tcga_pan_can_atlas_2018	5	deceased	0.5	12.6574	1
TCGA-B6-A0WW	brca_tcga_pan_can_atlas_2018	4	deceased	0.375	18.345	1
TCGA-AR-A2LK	brca_tcga_pan_can_atlas_2018	3	deceased	0.25	54.2131	1
TCGA-A2-A04V	brca_tcga_pan_can_atlas_2018	2	deceased	0.125	63.1226	1
TCGA-AR-A0TZ	brca_tcga_pan_can_atlas_2018	1	deceased	0	107.243	1

## Sheet: BC_ALL
Case ID	Study ID	Number at Risk	Status	Survival Rate	Time (months)	Survival
TCGA-A8-A06N	brca_tcga_pan_can_atlas_2018	933	censored	1	0	0
TCGA-A8-A081	brca_tcga_pan_can_atlas_2018	932	censored	1	0	0
TCGA-A8-A083	brca_tcga_pan_can_atlas_2018	931	censored	1	0	0
TCGA-A8-A08H	brca_tcga_pan_can_atlas_2018	930	censored	1	0	0
TCGA-A8-A090	brca_tcga_pan_can_atlas_2018	929	censored	1	0	0
TCGA-A8-A094	brca_tcga_pan_can_atlas_2018	928	censored	1	0	0
TCGA-A8-A096	brca_tcga_pan_can_atlas_2018	927	censored	1	0	0
TCGA-A8-A09G	brca_tcga_pan_can_atlas_2018	926	censored	1	0	0
TCGA-A8-A09Z	brca_tcga_pan_can_atlas_2018	925	censored	1	0	0
TCGA-C8-A12K	brca_tcga_pan_can_atlas_2018	924	censored	1	0	0
TCGA-C8-A12T	brca_tcga_pan_can_atlas_2018	923	censored	1	0	0
TCGA-C8-A133	brca_tcga_pan_can_atlas_2018	922	censored	1	0	0
TCGA-PL-A8LV	brca_tcga_pan_can_atlas_2018	921	censored	1	0	0
TCGA-AC-A7VC	brca_tcga_pan_can_atlas_2018	920	censored	1	0.0328764	0
TCGA-C8-A275	brca_tcga_pan_can_atlas_2018	919	censored	1	0.0328764	0
TCGA-AN-A0AM	brca_tcga_pan_can_atlas_2018	918	censored	1	0.164382	0
TCGA-C8-A1HJ	brca_tcga_pan_can_atlas_2018	917	censored	1	0.164382	0
TCGA-PL-A8LX	brca_tcga_pan_can_atlas_2018	916	censored	1	0.164382	0
TCGA-AN-A041	brca_tcga_pan_can_atlas_2018	915	censored	1	0.230134	0
TCGA-PL-A8LY	brca_tcga_pan_can_atlas_2018	914	censored	1	0.263011	0
TCGA-AN-A0XP	brca_tcga_pan_can_atlas_2018	913	censored	1	0.295887	0
TCGA-AN-A03X	brca_tcga_pan_can_atlas_2018	912	censored	1	0.328764	0
TCGA-AN-A03Y	brca_tcga_pan_can_atlas_2018	911	censored	1	0.328764	0
TCGA-AN-A046	brca_tcga_pan_can_atlas_2018	910	censored	1	0.328764	0
TCGA-AN-A0AR	brca_tcga_pan_can_atlas_2018	909	censored	1	0.328764	0
TCGA-AN-A0AS	brca_tcga_pan_can_atlas_2018	908	censored	1	0.328764	0
TCGA-AN-A0AT	brca_tcga_pan_can_atlas_2018	907	censored	1	0.328764	0
TCGA-AN-A0FV	brca_tcga_pan_can_atlas_2018	906	censored	1	0.328764	0
TCGA-AN-A0FX	brca_tcga_pan_can_atlas_2018	905	censored	1	0.328764	0
TCGA-AN-A0FY	brca_tcga_pan_can_atlas_2018	904	censored	1	0.328764	0
TCGA-AN-A0FZ	brca_tcga_pan_can_atlas_2018	903	censored	1	0.328764	0
TCGA-AN-A0XN	brca_tcga_pan_can_atlas_2018	902	censored	1	0.328764	0
TCGA-AN-A0XR	brca_tcga_pan_can_atlas_2018	901	censored	1	0.328764	0
TCGA-AN-A0XS	brca_tcga_pan_can_atlas_2018	900	censored	1	0.328764	0
TCGA-AN-A0XT	brca_tcga_pan_can_atlas_2018	899	censored	1	0.328764	0
TCGA-AN-A0XU	brca_tcga_pan_can_atlas_2018	898	censored	1	0.328764	0
TCGA-AN-A0FW	brca_tcga_pan_can_atlas_2018	897	censored	1	0.36164	0
TCGA-AN-A0G0	brca_tcga_pan_can_atlas_2018	896	censored	1	0.526022	0
TCGA-AN-A049	brca_tcga_pan_can_atlas_2018	895	censored	1	0.624651	0
TCGA-E9-A244	brca_tcga_pan_can_atlas_2018	894	censored	1	0.690403	0
TCGA-E9-A5FL	brca_tcga_pan_can_atlas_2018	893	censored	1	0.789032	0
TCGA-E9-A245	brca_tcga_pan_can_atlas_2018	892	censored	1	0.854785	0
TCGA-A8-A08A	brca_tcga_pan_can_atlas_2018	891	censored	1	0.986291	0
TCGA-A8-A08R	brca_tcga_pan_can_atlas_2018	890	censored	1	0.986291	0
TCGA-A8-A09W	brca_tcga_pan_can_atlas_2018	889	censored	1	0.986291	0
TCGA-A8-A0A7	brca_tcga_pan_can_atlas_2018	888	censored	1	0.986291	0
TCGA-A8-A06Q	brca_tcga_pan_can_atlas_2018	887	censored	1	1.01917	0
TCGA-A8-A06Z	brca_tcga_pan_can_atlas_2018	886	censored	1	1.01917	0
TCGA-A8-A09C	brca_tcga_pan_can_atlas_2018	885	censored	1	1.01917	0
TCGA-A8-A09N	brca_tcga_pan_can_atlas_2018	884	censored	1	1.01917	0
TCGA-AC-A8OQ	brca_tcga_pan_can_atlas_2018	883	censored	1	1.1178	0
TCGA-E9-A1RD	brca_tcga_pan_can_atlas_2018	882	censored	1	1.1178	0
TCGA-AC-A8OR	brca_tcga_pan_can_atlas_2018	881	censored	1	1.31505	0
TCGA-D8-A27P	brca_tcga_pan_can_atlas_2018	880	censored	1	1.61094	0
TCGA-AC-A6NO	brca_tcga_pan_can_atlas_2018	879	censored	1	1.67669	0
TCGA-AN-A04D	brca_tcga_pan_can_atlas_2018	878	censored	1	1.70957	0
TCGA-AN-A04C	brca_tcga_pan_can_atlas_2018	877	censored	1	1.77532	0
TCGA-E9-A248	brca_tcga_pan_can_atlas_2018	876	censored	1	1.9397	0
TCGA-OK-A5Q2	brca_tcga_pan_can_atlas_2018	875	censored	1	2.10409	0
TCGA-AC-A8OS	brca_tcga_pan_can_atlas_2018	874	censored	1	2.30134	0
TCGA-BH-A0HL	brca_tcga_pan_can_atlas_2018	873	censored	1	2.3671	0
TCGA-BH-A0HO	brca_tcga_pan_can_atlas_2018	872	censored	1	2.4986	0
TCGA-AQ-A54N	brca_tcga_pan_can_atlas_2018	871	censored	1	2.56436	0
TCGA-BH-A0DS	brca_tcga_pan_can_atlas_2018	870	censored	1	2.56436	0
TCGA-E9-A1R3	brca_tcga_pan_can_atlas_2018	869	censored	1	2.56436	0
TCGA-HN-A2NL	brca_tcga_pan_can_atlas_2018	868	censored	1	2.59723	0
TCGA-LL-A6FQ	brca_tcga_pan_can_atlas_2018	867	censored	1	2.63011	0
TCGA-AR-A24P	brca_tcga_pan_can_atlas_2018	866	censored	1	2.76161	0
TCGA-AN-A04A	brca_tcga_pan_can_atlas_2018	865	censored	1	2.95887	0
TCGA-E9-A1R5	brca_tcga_pan_can_atlas_2018	864	censored	1	3.02462	0
TCGA-BH-A0DQ	brca_tcga_pan_can_atlas_2018	863	censored	1	3.22188	0
TCGA-E2-A1IL	brca_tcga_pan_can_atlas_2018	862	censored	1	3.87941	0
TCGA-BH-A0E0	brca_tcga_pan_can_atlas_2018	861	censored	1	4.40543	0
TCGA-BH-A18G	brca_tcga_pan_can_atlas_2018	860	censored	1	4.89858	0
TCGA-BH-A6R9	brca_tcga_pan_can_atlas_2018	859	censored	1	5.26022	0
TCGA-AN-A0XV	brca_tcga_pan_can_atlas_2018	858	censored	1	5.32597	0
TCGA-AN-A0XL	brca_tcga_pan_can_atlas_2018	857	censored	1	5.35885	0
TCGA-AN-A0XW	brca_tcga_pan_can_atlas_2018	856	censored	1	5.58898	0
TCGA-BH-A0RX	brca_tcga_pan_can_atlas_2018	855	censored	1	5.58898	0
TCGA-AN-A0FF	brca_tcga_pan_can_atlas_2018	854	censored	1	5.65473	0
TCGA-BH-A0HK	brca_tcga_pan_can_atlas_2018	853	censored	1	5.85199	0
TCGA-E9-A1R4	brca_tcga_pan_can_atlas_2018	852	censored	1	6.115	0
TCGA-EW-A1PC	brca_tcga_pan_can_atlas_2018	851	censored	1	6.14788	0
TCGA-AN-A0FD	brca_tcga_pan_can_atlas_2018	850	censored	1	6.44376	0
TCGA-E9-A1RF	brca_tcga_pan_can_atlas_2018	849	censored	1	6.57527	0
TCGA-AN-A0FS	brca_tcga_pan_can_atlas_2018	848	censored	1	6.90403	0
TCGA-AN-A0FK	brca_tcga_pan_can_atlas_2018	847	censored	1	7.00266	0
TCGA-AN-A0FT	brca_tcga_pan_can_atlas_2018	846	censored	1	7.03554	0
TCGA-B6-A400	brca_tcga_pan_can_atlas_2018	845	censored	1	7.06842	0
TCGA-LD-A7W5	brca_tcga_pan_can_atlas_2018	844	censored	1	7.10129	0
TCGA-E9-A249	brca_tcga_pan_can_atlas_2018	843	censored	1	7.13417	0
TCGA-AN-A0FN	brca_tcga_pan_can_atlas_2018	842	censored	1	7.16704	0
TCGA-A2-A4RW	brca_tcga_pan_can_atlas_2018	841	censored	1	7.29855	0
TCGA-AN-A0AK	brca_tcga_pan_can_atlas_2018	840	censored	1	7.3643	0
TCGA-GI-A2C8	brca_tcga_pan_can_atlas_2018	839	censored	1	7.39718	0
TCGA-AN-A0AL	brca_tcga_pan_can_atlas_2018	838	censored	1	7.46293	0
TCGA-AN-A0FL	brca_tcga_pan_can_atlas_2018	837	censored	1	7.59444	0
TCGA-A1-A0SM	brca_tcga_pan_can_atlas_2018	836	censored	1	7.95608	0
TCGA-AN-A0FJ	brca_tcga_pan_can_atlas_2018	835	censored	1	7.95608	0
TCGA-A8-A07S	brca_tcga_pan_can_atlas_2018	834	censored	1	7.98895	0
TCGA-AC-A7VB	brca_tcga_pan_can_atlas_2018	833	censored	1	8.21909	0
TCGA-E2-A56Z	brca_tcga_pan_can_atlas_2018	832	censored	1	8.28484	0
TCGA-EW-A1IY	brca_tcga_pan_can_atlas_2018	831	censored	1	8.4821	0
TCGA-A1-A0SB	brca_tcga_pan_can_atlas_2018	830	censored	1	8.51498	0
TCGA-A7-A6VY	brca_tcga_pan_can_atlas_2018	829	censored	1	8.74511	0
TCGA-OL-A97C	brca_tcga_pan_can_atlas_2018	828	censored	1	8.90949	0
TCGA-A8-A07R	brca_tcga_pan_can_atlas_2018	827	censored	1	8.97524	0
TCGA-A8-A09R	brca_tcga_pan_can_atlas_2018	826	censored	1	8.97524	0
TCGA-A8-A079	brca_tcga_pan_can_atlas_2018	825	censored	1	9.00812	0
TCGA-E2-A15K	brca_tcga_pan_can_atlas_2018	824	censored	1	9.041	0
TCGA-A7-A6VW	brca_tcga_pan_can_atlas_2018	823	censored	1	9.36976	0
TCGA-BH-AB28	brca_tcga_pan_can_atlas_2018	822	censored	1	9.43551	0
TCGA-E9-A2JT	brca_tcga_pan_can_atlas_2018	821	censored	1	9.46839	0
TCGA-BH-A0E6	brca_tcga_pan_can_atlas_2018	820	censored	1	9.63277	0
TCGA-BH-A6R8	brca_tcga_pan_can_atlas_2018	819	censored	1	9.63277	0
TCGA-C8-A278	brca_tcga_pan_can_atlas_2018	818	censored	1	9.76428	0
TCGA-E9-A1NI	brca_tcga_pan_can_atlas_2018	817	censored	1	9.86291	0
TCGA-PL-A8LZ	brca_tcga_pan_can_atlas_2018	816	censored	1	9.92866	0
TCGA-5T-A9QA	brca_tcga_pan_can_atlas_2018	815	censored	1	9.96153	0
TCGA-AN-A0AJ	brca_tcga_pan_can_atlas_2018	814	censored	1	9.96153	0
TCGA-A8-A07O	brca_tcga_pan_can_atlas_2018	813	censored	1	9.99441	0
TCGA-A8-A07W	brca_tcga_pan_can_atlas_2018	812	censored	1	9.99441	0
TCGA-A8-A099	brca_tcga_pan_can_atlas_2018	811	censored	1	9.99441	0
TCGA-A8-A09A	brca_tcga_pan_can_atlas_2018	810	censored	1	9.99441	0
TCGA-D8-A27R	brca_tcga_pan_can_atlas_2018	809	censored	1	10.093	0
TCGA-A7-A3J0	brca_tcga_pan_can_atlas_2018	808	censored	1	10.2903	0
TCGA-A7-A6VV	brca_tcga_pan_can_atlas_2018	807	censored	1	10.2903	0
TCGA-A7-A6VX	brca_tcga_pan_can_atlas_2018	806	censored	1	10.4218	0
TCGA-C8-A1HL	brca_tcga_pan_can_atlas_2018	805	censored	1	10.4218	0
TCGA-EW-A1PE	brca_tcga_pan_can_atlas_2018	804	censored	1	10.5204	0
TCGA-A2-A25F	brca_tcga_pan_can_atlas_2018	803	censored	1	10.5862	0
TCGA-A7-A3IZ	brca_tcga_pan_can_atlas_2018	802	censored	1	10.5862	0
TCGA-LD-A9QF	brca_tcga_pan_can_atlas_2018	801	censored	1	10.6191	0
TCGA-A7-A5ZW	brca_tcga_pan_can_atlas_2018	800	censored	1	10.7177	0
TCGA-BH-A0GZ	brca_tcga_pan_can_atlas_2018	799	censored	1	10.7834	0
TCGA-C8-A1HF	brca_tcga_pan_can_atlas_2018	798	censored	1	10.9149	0
TCGA-A8-A07P	brca_tcga_pan_can_atlas_2018	797	censored	1	10.9807	0
TCGA-A7-A5ZX	brca_tcga_pan_can_atlas_2018	796	censored	1	11.0465	0
TCGA-E2-A1IU	brca_tcga_pan_can_atlas_2018	795	censored	1	11.0793	0
TCGA-E9-A1R6	brca_tcga_pan_can_atlas_2018	794	censored	1	11.1451	0
TCGA-A7-A3J1	brca_tcga_pan_can_atlas_2018	793	censored	1	11.2766	0
TCGA-C8-A1HI	brca_tcga_pan_can_atlas_2018	792	censored	1	11.2766	0
TCGA-A7-A3IY	brca_tcga_pan_can_atlas_2018	791	censored	1	11.3423	0
TCGA-C8-A1HG	brca_tcga_pan_can_atlas_2018	790	censored	1	11.3423	0
TCGA-W8-A86G	brca_tcga_pan_can_atlas_2018	789	censored	1	11.4081	0
TCGA-4H-AAAK	brca_tcga_pan_can_atlas_2018	788	censored	1	11.441	0
TCGA-AO-A1KS	brca_tcga_pan_can_atlas_2018	787	censored	1	11.5067	0
TCGA-JL-A3YX	brca_tcga_pan_can_atlas_2018	786	censored	1	11.5725	0
TCGA-C8-A12M	brca_tcga_pan_can_atlas_2018	785	censored	1	11.7697	0
TCGA-C8-A12N	brca_tcga_pan_can_atlas_2018	784	censored	1	11.7697	0
TCGA-C8-A12P	brca_tcga_pan_can_atlas_2018	783	censored	1	11.7697	0
TCGA-JL-A3YW	brca_tcga_pan_can_atlas_2018	782	censored	1	11.8355	0
TCGA-C8-A12L	brca_tcga_pan_can_atlas_2018	781	censored	1	11.9341	0
TCGA-A7-A426	brca_tcga_pan_can_atlas_2018	780	censored	1	11.967	0
TCGA-A8-A07J	brca_tcga_pan_can_atlas_2018	779	censored	1	11.9999	0
TCGA-A8-A08I	brca_tcga_pan_can_atlas_2018	778	censored	1	11.9999	0
TCGA-A8-A097	brca_tcga_pan_can_atlas_2018	777	censored	1	11.9999	0
TCGA-A8-A09B	brca_tcga_pan_can_atlas_2018	776	censored	1	11.9999	0
TCGA-A8-A0A1	brca_tcga_pan_can_atlas_2018	775	censored	1	11.9999	0
TCGA-C8-A1HK	brca_tcga_pan_can_atlas_2018	774	censored	1	12.0327	0
TCGA-D8-A1JF	brca_tcga_pan_can_atlas_2018	773	censored	1	12.0327	0
TCGA-A7-A5ZV	brca_tcga_pan_can_atlas_2018	772	censored	1	12.0985	0
TCGA-C8-A130	brca_tcga_pan_can_atlas_2018	771	censored	1	12.1643	0
TCGA-D8-A1JS	brca_tcga_pan_can_atlas_2018	770	censored	1	12.1971	0
TCGA-EW-A1IW	brca_tcga_pan_can_atlas_2018	769	censored	1	12.1971	0
TCGA-AC-A6IX	brca_tcga_pan_can_atlas_2018	768	censored	1	12.2629	0
TCGA-D8-A27W	brca_tcga_pan_can_atlas_2018	767	censored	1	12.2629	0
TCGA-AN-A0XO	brca_tcga_pan_can_atlas_2018	766	censored	1	12.3286	0
TCGA-C8-A1HE	brca_tcga_pan_can_atlas_2018	765	censored	1	12.3286	0
TCGA-C8-A1HM	brca_tcga_pan_can_atlas_2018	764	censored	1	12.3286	0
TCGA-C8-A1HO	brca_tcga_pan_can_atlas_2018	763	censored	1	12.3286	0
TCGA-E9-A295	brca_tcga_pan_can_atlas_2018	762	censored	1	12.3286	0
TCGA-C8-A26X	brca_tcga_pan_can_atlas_2018	761	censored	1	12.3615	0
TCGA-LL-A7T0	brca_tcga_pan_can_atlas_2018	760	censored	1	12.3615	0
TCGA-C8-A137	brca_tcga_pan_can_atlas_2018	759	censored	1	12.4601	0
TCGA-C8-A138	brca_tcga_pan_can_atlas_2018	758	censored	1	12.493	0
TCGA-C8-A8HQ	brca_tcga_pan_can_atlas_2018	757	censored	1	12.493	0
TCGA-C8-A26W	brca_tcga_pan_can_atlas_2018	756	censored	1	12.5259	0
TCGA-D8-A27V	brca_tcga_pan_can_atlas_2018	755	censored	1	12.5259	0
TCGA-C8-A12Z	brca_tcga_pan_can_atlas_2018	754	censored	1	12.5588	0
TCGA-C8-A132	brca_tcga_pan_can_atlas_2018	753	censored	1	12.5916	0
TCGA-C8-A134	brca_tcga_pan_can_atlas_2018	752	censored	1	12.5916	0
TCGA-C8-A12O	brca_tcga_pan_can_atlas_2018	751	censored	1	12.6574	0
TCGA-C8-A12U	brca_tcga_pan_can_atlas_2018	750	censored	1	12.6574	0
TCGA-C8-A12V	brca_tcga_pan_can_atlas_2018	749	censored	1	12.6574	0
TCGA-C8-A12W	brca_tcga_pan_can_atlas_2018	748	censored	1	12.6574	0
TCGA-C8-A12X	brca_tcga_pan_can_atlas_2018	747	censored	1	12.6574	0
TCGA-BH-A0HU	brca_tcga_pan_can_atlas_2018	746	censored	1	12.8875	0
TCGA-C8-A135	brca_tcga_pan_can_atlas_2018	745	censored	1	12.9204	0
TCGA-E2-A15H	brca_tcga_pan_can_atlas_2018	744	censored	1	12.9204	0
TCGA-C8-A1HN	brca_tcga_pan_can_atlas_2018	743	censored	1	12.9533	0
TCGA-C8-A26Y	brca_tcga_pan_can_atlas_2018	742	censored	1	12.9533	0
TCGA-C8-A3M8	brca_tcga_pan_can_atlas_2018	741	censored	1	12.9533	0
TCGA-D8-A1XU	brca_tcga_pan_can_atlas_2018	740	censored	1	12.9862	0
TCGA-A8-A06O	brca_tcga_pan_can_atlas_2018	739	censored	1	13.019	0
TCGA-A8-A06P	brca_tcga_pan_can_atlas_2018	738	censored	1	13.019	0
TCGA-A8-A086	brca_tcga_pan_can_atlas_2018	737	censored	1	13.019	0
TCGA-A8-A0A4	brca_tcga_pan_can_atlas_2018	736	censored	1	13.019	0
TCGA-C8-A8HP	brca_tcga_pan_can_atlas_2018	735	censored	1	13.019	0
TCGA-D8-A27H	brca_tcga_pan_can_atlas_2018	734	censored	1	13.0519	0
TCGA-D8-A27T	brca_tcga_pan_can_atlas_2018	733	censored	1	13.0848	0
TCGA-LD-A74U	brca_tcga_pan_can_atlas_2018	732	censored	1	13.2163	0
TCGA-D8-A140	brca_tcga_pan_can_atlas_2018	731	censored	1	13.2492	0
TCGA-EW-A1J2	brca_tcga_pan_can_atlas_2018	730	censored	1	13.2492	0
TCGA-LD-A7W6	brca_tcga_pan_can_atlas_2018	729	censored	1	13.282	0
TCGA-D8-A1JT	brca_tcga_pan_can_atlas_2018	728	censored	1	13.3149	0
TCGA-A7-A3RF	brca_tcga_pan_can_atlas_2018	727	censored	1	13.4136	0
TCGA-C8-A8HR	brca_tcga_pan_can_atlas_2018	726	censored	1	13.4136	0
TCGA-D8-A27G	brca_tcga_pan_can_atlas_2018	725	censored	1	13.4464	0
TCGA-D8-A145	brca_tcga_pan_can_atlas_2018	724	censored	1	13.4793	0
TCGA-D8-A27M	brca_tcga_pan_can_atlas_2018	723	censored	1	13.4793	0
TCGA-C8-A131	brca_tcga_pan_can_atlas_2018	722	censored	1	13.5122	0
TCGA-GM-A5PV	brca_tcga_pan_can_atlas_2018	721	censored	1	13.5451	0
TCGA-AC-A6IW	brca_tcga_pan_can_atlas_2018	720	censored	1	13.5779	0
TCGA-BH-A0HP	brca_tcga_pan_can_atlas_2018	719	censored	1	13.6108	0
TCGA-A1-A0SJ	brca_tcga_pan_can_atlas_2018	718	censored	1	13.6766	0
TCGA-AC-A62X	brca_tcga_pan_can_atlas_2018	717	censored	1	13.7094	0
TCGA-A7-A4SB	brca_tcga_pan_can_atlas_2018	716	censored	1	13.7423	0
TCGA-S3-AA11	brca_tcga_pan_can_atlas_2018	715	censored	1	13.8409	0
TCGA-BH-A0DK	brca_tcga_pan_can_atlas_2018	714	censored	1	13.9067	0
TCGA-EW-A1PD	brca_tcga_pan_can_atlas_2018	713	censored	1	13.9396	0
TCGA-S3-AA17	brca_tcga_pan_can_atlas_2018	712	censored	1	13.9396	0
TCGA-D8-A142	brca_tcga_pan_can_atlas_2018	711	censored	1	13.9724	0
TCGA-A8-A07I	brca_tcga_pan_can_atlas_2018	710	censored	1	14.0053	0
TCGA-D8-A1JH	brca_tcga_pan_can_atlas_2018	709	censored	1	14.0053	0
TCGA-E2-A15S	brca_tcga_pan_can_atlas_2018	708	censored	1	14.0711	0
TCGA-OL-A66P	brca_tcga_pan_can_atlas_2018	707	censored	1	14.0711	0
TCGA-D8-A1Y3	brca_tcga_pan_can_atlas_2018	706	censored	1	14.1368	0
TCGA-D8-A143	brca_tcga_pan_can_atlas_2018	705	censored	1	14.1697	0
TCGA-D8-A1J8	brca_tcga_pan_can_atlas_2018	704	censored	1	14.1697	0
TCGA-D8-A1Y2	brca_tcga_pan_can_atlas_2018	703	censored	1	14.2355	0
TCGA-A1-A0SG	brca_tcga_pan_can_atlas_2018	702	censored	1	14.2683	0
TCGA-BH-A0E2	brca_tcga_pan_can_atlas_2018	701	censored	1	14.3012	0
TCGA-A1-A0SD	brca_tcga_pan_can_atlas_2018	700	censored	1	14.367	0
TCGA-C8-A27B	brca_tcga_pan_can_atlas_2018	699	censored	1	14.4327	0
TCGA-D8-A27I	brca_tcga_pan_can_atlas_2018	698	censored	1	14.4327	0
TCGA-EW-A1PF	brca_tcga_pan_can_atlas_2018	697	censored	1	14.4327	0
TCGA-LL-A5YO	brca_tcga_pan_can_atlas_2018	696	censored	1	14.4656	0
TCGA-A7-A4SD	brca_tcga_pan_can_atlas_2018	695	censored	1	14.4985	0
TCGA-D8-A1XK	brca_tcga_pan_can_atlas_2018	694	censored	1	14.4985	0
TCGA-LL-A740	brca_tcga_pan_can_atlas_2018	693	censored	1	14.4985	0
TCGA-AC-A5EI	brca_tcga_pan_can_atlas_2018	692	censored	1	14.5313	0
TCGA-A7-A4SC	brca_tcga_pan_can_atlas_2018	691	censored	1	14.6629	0
TCGA-A7-A425	brca_tcga_pan_can_atlas_2018	690	censored	1	14.6957	0
TCGA-D8-A1JU	brca_tcga_pan_can_atlas_2018	689	censored	1	14.6957	0
TCGA-LL-A5YN	brca_tcga_pan_can_atlas_2018	688	censored	1	14.6957	0
TCGA-A7-A56D	brca_tcga_pan_can_atlas_2018	687	censored	1	14.7286	0
TCGA-D8-A1XG	brca_tcga_pan_can_atlas_2018	686	censored	1	14.7286	0
TCGA-E2-A158	brca_tcga_pan_can_atlas_2018	685	censored	1	14.7944	0
TCGA-LL-A5YP	brca_tcga_pan_can_atlas_2018	684	censored	1	14.7944	0
TCGA-AC-A3OD	brca_tcga_pan_can_atlas_2018	683	censored	1	14.8272	0
TCGA-A7-A4SA	brca_tcga_pan_can_atlas_2018	682	censored	1	14.9259	0
TCGA-AC-A5XU	brca_tcga_pan_can_atlas_2018	681	censored	1	14.9587	0
TCGA-AC-A3TN	brca_tcga_pan_can_atlas_2018	680	censored	1	14.9916	0
TCGA-A8-A09V	brca_tcga_pan_can_atlas_2018	679	censored	1	15.0245	0
TCGA-BH-A0H0	brca_tcga_pan_can_atlas_2018	678	censored	1	15.156	0
TCGA-D8-A1XV	brca_tcga_pan_can_atlas_2018	677	censored	1	15.156	0
TCGA-D8-A1XF	brca_tcga_pan_can_atlas_2018	676	censored	1	15.2218	0
TCGA-EW-A6S9	brca_tcga_pan_can_atlas_2018	675	censored	1	15.2218	0
TCGA-D8-A1XZ	brca_tcga_pan_can_atlas_2018	674	censored	1	15.3204	0
TCGA-LL-A5YM	brca_tcga_pan_can_atlas_2018	673	censored	1	15.3204	0
TCGA-XX-A899	brca_tcga_pan_can_atlas_2018	672	censored	1	15.3533	0
TCGA-C8-A26Z	brca_tcga_pan_can_atlas_2018	671	censored	1	15.4519	0
TCGA-AC-A3W7	brca_tcga_pan_can_atlas_2018	670	censored	1	15.4848	0
TCGA-D8-A1Y0	brca_tcga_pan_can_atlas_2018	669	censored	1	15.5176	0
TCGA-AQ-A1H2	brca_tcga_pan_can_atlas_2018	668	censored	1	15.6163	0
TCGA-BH-A0DP	brca_tcga_pan_can_atlas_2018	667	censored	1	15.6491	0
TCGA-BH-A0E1	brca_tcga_pan_can_atlas_2018	666	censored	1	15.682	0
TCGA-EW-A1J5	brca_tcga_pan_can_atlas_2018	665	censored	1	15.682	0
TCGA-LL-A73Y	brca_tcga_pan_can_atlas_2018	664	censored	1	15.682	0
TCGA-D8-A1JC	brca_tcga_pan_can_atlas_2018	663	censored	1	15.7806	0
TCGA-D8-A1XR	brca_tcga_pan_can_atlas_2018	662	censored	1	15.8464	0
TCGA-D8-A27F	brca_tcga_pan_can_atlas_2018	661	censored	1	16.0437	0
TCGA-XX-A89A	brca_tcga_pan_can_atlas_2018	660	censored	1	16.0437	0
TCGA-LL-A6FR	brca_tcga_pan_can_atlas_2018	659	censored	1	16.0765	0
TCGA-D8-A73U	brca_tcga_pan_can_atlas_2018	658	censored	1	16.1752	0
TCGA-BH-A0DZ	brca_tcga_pan_can_atlas_2018	657	censored	1	16.2738	0
TCGA-AC-A3HN	brca_tcga_pan_can_atlas_2018	656	censored	1	16.3067	0
TCGA-D8-A1XS	brca_tcga_pan_can_atlas_2018	655	censored	1	16.3067	0
TCGA-D8-A1XQ	brca_tcga_pan_can_atlas_2018	654	censored	1	16.4053	0
TCGA-D8-A27L	brca_tcga_pan_can_atlas_2018	653	censored	1	16.4053	0
TCGA-A2-A1G6	brca_tcga_pan_can_atlas_2018	652	censored	1	16.4711	0
TCGA-E2-A1BC	brca_tcga_pan_can_atlas_2018	651	censored	1	16.4711	0
TCGA-D8-A1JA	brca_tcga_pan_can_atlas_2018	650	censored	1	16.5039	0
TCGA-D8-A1XY	brca_tcga_pan_can_atlas_2018	649	censored	1	16.5368	0
TCGA-AC-A3W5	brca_tcga_pan_can_atlas_2018	648	censored	1	16.5697	0
TCGA-EW-A1J3	brca_tcga_pan_can_atlas_2018	647	censored	1	16.5697	0
TCGA-D8-A1XT	brca_tcga_pan_can_atlas_2018	646	censored	1	16.6354	0
TCGA-C8-A274	brca_tcga_pan_can_atlas_2018	645	censored	1	16.7012	0
TCGA-D8-A1X7	brca_tcga_pan_can_atlas_2018	644	censored	1	16.7341	0
TCGA-EW-A6SA	brca_tcga_pan_can_atlas_2018	643	censored	1	16.7669	0
TCGA-AC-A5EH	brca_tcga_pan_can_atlas_2018	642	censored	1	16.7998	0
TCGA-C8-A273	brca_tcga_pan_can_atlas_2018	641	censored	1	16.8656	0
TCGA-BH-A0HN	brca_tcga_pan_can_atlas_2018	640	censored	1	16.9642	0
TCGA-A8-A075	brca_tcga_pan_can_atlas_2018	639	censored	1	17.03	0
TCGA-A8-A0AB	brca_tcga_pan_can_atlas_2018	638	censored	1	17.03	0
TCGA-UL-AAZ6	brca_tcga_pan_can_atlas_2018	637	censored	1	17.03	0
TCGA-D8-A27N	brca_tcga_pan_can_atlas_2018	636	censored	1	17.0628	0
TCGA-LL-A5YL	brca_tcga_pan_can_atlas_2018	635	censored	1	17.0628	0
TCGA-A2-A0T1	brca_tcga_pan_can_atlas_2018	634	censored	1	17.1286	0
TCGA-D8-A1XD	brca_tcga_pan_can_atlas_2018	633	censored	1	17.1615	0
TCGA-A2-A25C	brca_tcga_pan_can_atlas_2018	632	censored	1	17.1943	0
TCGA-S3-AA15	brca_tcga_pan_can_atlas_2018	631	censored	1	17.2601	0
TCGA-E2-A15D	brca_tcga_pan_can_atlas_2018	630	censored	1	17.293	0
TCGA-A2-A1FW	brca_tcga_pan_can_atlas_2018	629	censored	1	17.3587	0
TCGA-OL-A66O	brca_tcga_pan_can_atlas_2018	628	censored	1	17.3587	0
TCGA-S3-AA14	brca_tcga_pan_can_atlas_2018	627	censored	1	17.3916	0
TCGA-AC-A62Y	brca_tcga_pan_can_atlas_2018	626	censored	1	17.4245	0
TCGA-D8-A27E	brca_tcga_pan_can_atlas_2018	625	censored	1	17.4245	0
TCGA-A2-A0T5	brca_tcga_pan_can_atlas_2018	624	censored	1	17.4573	0
TCGA-D8-A1J9	brca_tcga_pan_can_atlas_2018	623	censored	1	17.4902	0
TCGA-EW-A3U0	brca_tcga_pan_can_atlas_2018	622	censored	1	17.4902	0
TCGA-LL-A9Q3	brca_tcga_pan_can_atlas_2018	621	censored	1	17.4902	0
TCGA-A2-A0T0	brca_tcga_pan_can_atlas_2018	620	censored	1	17.5231	0
TCGA-EW-A423	brca_tcga_pan_can_atlas_2018	619	censored	1	17.5231	0
TCGA-D8-A1XM	brca_tcga_pan_can_atlas_2018	618	censored	1	17.6875	0
TCGA-E2-A9RU	brca_tcga_pan_can_atlas_2018	617	censored	1	17.6875	0
TCGA-AO-A1KT	brca_tcga_pan_can_atlas_2018	616	censored	1	17.7861	0
TCGA-D8-A1X6	brca_tcga_pan_can_atlas_2018	615	censored	1	17.7861	0
TCGA-A7-A4SF	brca_tcga_pan_can_atlas_2018	614	censored	1	17.9176	0
TCGA-A8-A093	brca_tcga_pan_can_atlas_2018	613	censored	1	17.9505	0
TCGA-A8-A06R	brca_tcga_pan_can_atlas_2018	612	censored	1	17.9834	0
TCGA-A8-A082	brca_tcga_pan_can_atlas_2018	611	censored	1	18.0491	0
TCGA-GM-A5PX	brca_tcga_pan_can_atlas_2018	610	censored	1	18.1149	0
TCGA-A2-A25D	brca_tcga_pan_can_atlas_2018	609	censored	1	18.1477	0
TCGA-D8-A1JD	brca_tcga_pan_can_atlas_2018	608	censored	1	18.1477	0
TCGA-D8-A1XB	brca_tcga_pan_can_atlas_2018	607	censored	1	18.1477	0
TCGA-A1-A0SQ	brca_tcga_pan_can_atlas_2018	606	censored	1	18.2135	0
TCGA-A2-A0YE	brca_tcga_pan_can_atlas_2018	605	censored	1	18.2135	0
TCGA-BH-A0BD	brca_tcga_pan_can_atlas_2018	604	censored	1	18.2135	0
TCGA-E2-A15G	brca_tcga_pan_can_atlas_2018	603	censored	1	18.2135	0
TCGA-EW-A1IZ	brca_tcga_pan_can_atlas_2018	602	censored	1	18.2135	0
TCGA-EW-A1P6	brca_tcga_pan_can_atlas_2018	601	censored	1	18.4765	0
TCGA-S3-A6ZG	brca_tcga_pan_can_atlas_2018	600	censored	1	18.4765	0
TCGA-D8-A3Z6	brca_tcga_pan_can_atlas_2018	599	censored	1	18.5094	0
TCGA-D8-A1X5	brca_tcga_pan_can_atlas_2018	598	censored	1	18.5751	0
TCGA-A2-A0YJ	brca_tcga_pan_can_atlas_2018	597	censored	1	18.608	0
TCGA-BH-A5IZ	brca_tcga_pan_can_atlas_2018	596	censored	1	18.6409	0
TCGA-AC-A6IV	brca_tcga_pan_can_atlas_2018	595	censored	1	18.6738	0
TCGA-S3-A6ZF	brca_tcga_pan_can_atlas_2018	594	censored	1	18.8053	0
TCGA-BH-A8FZ	brca_tcga_pan_can_atlas_2018	593	censored	1	18.871	0
TCGA-S3-AA12	brca_tcga_pan_can_atlas_2018	592	censored	1	18.871	0
TCGA-A2-A0T6	brca_tcga_pan_can_atlas_2018	591	censored	1	18.9039	0
TCGA-D8-A1JE	brca_tcga_pan_can_atlas_2018	590	censored	1	18.9039	0
TCGA-EW-A1J1	brca_tcga_pan_can_atlas_2018	589	censored	1	18.9039	0
TCGA-EW-A1PA	brca_tcga_pan_can_atlas_2018	588	censored	1	18.9039	0
TCGA-E9-A1NH	brca_tcga_pan_can_atlas_2018	587	censored	1	18.9368	0
TCGA-A8-A07F	brca_tcga_pan_can_atlas_2018	586	censored	1	18.9697	0
TCGA-A8-A07G	brca_tcga_pan_can_atlas_2018	585	censored	1	18.9697	0
TCGA-D8-A1JI	brca_tcga_pan_can_atlas_2018	584	censored	1	18.9697	0
TCGA-A8-A09T	brca_tcga_pan_can_atlas_2018	583	censored	1	19.0354	0
TCGA-A8-A0A2	brca_tcga_pan_can_atlas_2018	582	censored	1	19.0354	0
TCGA-A1-A0SP	brca_tcga_pan_can_atlas_2018	581	censored	1	19.1998	0
TCGA-A2-A1G1	brca_tcga_pan_can_atlas_2018	580	censored	1	19.1998	0
TCGA-D8-A147	brca_tcga_pan_can_atlas_2018	579	censored	1	19.1998	0
TCGA-AC-A23C	brca_tcga_pan_can_atlas_2018	578	censored	1	19.2327	0
TCGA-S3-AA10	brca_tcga_pan_can_atlas_2018	577	censored	1	19.2655	0
TCGA-A2-A0YK	brca_tcga_pan_can_atlas_2018	576	censored	1	19.3313	0
TCGA-AC-A2QI	brca_tcga_pan_can_atlas_2018	575	censored	1	19.3313	0
TCGA-AC-A5XS	brca_tcga_pan_can_atlas_2018	574	censored	1	19.3313	0
TCGA-D8-A1JM	brca_tcga_pan_can_atlas_2018	573	censored	1	19.397	0
TCGA-E2-A154	brca_tcga_pan_can_atlas_2018	572	censored	1	19.4299	0
TCGA-C8-A9FZ	brca_tcga_pan_can_atlas_2018	571	censored	1	19.4628	0
TCGA-LL-A7SZ	brca_tcga_pan_can_atlas_2018	570	censored	1	19.5286	0
TCGA-A2-A1G4	brca_tcga_pan_can_atlas_2018	569	censored	1	19.5614	0
TCGA-E2-A15P	brca_tcga_pan_can_atlas_2018	568	censored	1	19.5614	0
TCGA-LL-A8F5	brca_tcga_pan_can_atlas_2018	567	censored	1	19.5943	0
TCGA-E2-A1L9	brca_tcga_pan_can_atlas_2018	566	censored	1	19.6601	0
TCGA-OL-A6VQ	brca_tcga_pan_can_atlas_2018	565	censored	1	19.7258	0
TCGA-AC-A3W6	brca_tcga_pan_can_atlas_2018	564	censored	1	19.7916	0
TCGA-D8-A1XL	brca_tcga_pan_can_atlas_2018	563	censored	1	19.9231	0
TCGA-A8-A08G	brca_tcga_pan_can_atlas_2018	562	censored	1	19.9559	0
TCGA-EW-A1PH	brca_tcga_pan_can_atlas_2018	561	censored	1	19.9559	0
TCGA-A8-A07E	brca_tcga_pan_can_atlas_2018	560	censored	1	19.9888	0
TCGA-EW-A1PB	brca_tcga_pan_can_atlas_2018	559	censored	1	19.9888	0
TCGA-D8-A1JJ	brca_tcga_pan_can_atlas_2018	558	censored	1	20.0875	0
TCGA-D8-A1JL	brca_tcga_pan_can_atlas_2018	557	censored	1	20.0875	0
TCGA-BH-A2L8	brca_tcga_pan_can_atlas_2018	556	censored	1	20.1203	0
TCGA-D8-A1JK	brca_tcga_pan_can_atlas_2018	555	censored	1	20.1203	0
TCGA-E9-A243	brca_tcga_pan_can_atlas_2018	554	censored	1	20.1203	0
TCGA-AC-A8OP	brca_tcga_pan_can_atlas_2018	553	censored	1	20.1861	0
TCGA-A2-A1G0	brca_tcga_pan_can_atlas_2018	552	censored	1	20.2518	0
TCGA-C8-A26V	brca_tcga_pan_can_atlas_2018	551	censored	1	20.2518	0
TCGA-AO-A0J7	brca_tcga_pan_can_atlas_2018	550	censored	1	20.3176	0
TCGA-BH-A0HI	brca_tcga_pan_can_atlas_2018	549	censored	1	20.3833	0
TCGA-D8-A1JN	brca_tcga_pan_can_atlas_2018	548	censored	1	20.3833	0
TCGA-OL-A5S0	brca_tcga_pan_can_atlas_2018	547	censored	1	20.3833	0
TCGA-AO-A1KO	brca_tcga_pan_can_atlas_2018	546	censored	1	20.4491	0
TCGA-BH-A0AW	brca_tcga_pan_can_atlas_2018	545	censored	1	20.4491	0
TCGA-A2-A0T4	brca_tcga_pan_can_atlas_2018	544	censored	1	20.5148	0
TCGA-D8-A141	brca_tcga_pan_can_atlas_2018	543	censored	1	20.5806	0
TCGA-E2-A15L	brca_tcga_pan_can_atlas_2018	542	censored	1	20.5806	0
TCGA-A7-A26J	brca_tcga_pan_can_atlas_2018	541	censored	1	20.6135	0
TCGA-S3-AA0Z	brca_tcga_pan_can_atlas_2018	540	censored	1	20.6792	0
TCGA-E2-A15E	brca_tcga_pan_can_atlas_2018	539	censored	1	20.7121	0
TCGA-A2-A0T7	brca_tcga_pan_can_atlas_2018	538	censored	1	20.745	0
TCGA-A1-A0SI	brca_tcga_pan_can_atlas_2018	537	censored	1	20.8765	0
TCGA-BH-A42V	brca_tcga_pan_can_atlas_2018	536	censored	1	20.8765	0
TCGA-D8-A13Z	brca_tcga_pan_can_atlas_2018	535	censored	1	20.8765	0
TCGA-D8-A1JP	brca_tcga_pan_can_atlas_2018	534	censored	1	21.008	0
TCGA-A8-A0A6	brca_tcga_pan_can_atlas_2018	533	censored	1	21.0409	0
TCGA-E2-A155	brca_tcga_pan_can_atlas_2018	532	censored	1	21.0409	0
TCGA-S3-A6ZH	brca_tcga_pan_can_atlas_2018	531	censored	1	21.0737	0
TCGA-A2-A4S2	brca_tcga_pan_can_atlas_2018	530	censored	1	21.1395	0
TCGA-A7-A4SE	brca_tcga_pan_can_atlas_2018	529	censored	1	21.1724	0
TCGA-LD-A66U	brca_tcga_pan_can_atlas_2018	528	censored	1	21.2381	0
TCGA-E9-A1RG	brca_tcga_pan_can_atlas_2018	527	censored	1	21.271	0
TCGA-A2-A4RY	brca_tcga_pan_can_atlas_2018	526	censored	1	21.3039	0
TCGA-AO-A0J3	brca_tcga_pan_can_atlas_2018	525	censored	1	21.4025	0
TCGA-BH-A18H	brca_tcga_pan_can_atlas_2018	524	censored	1	21.4354	0
TCGA-AO-A0JA	brca_tcga_pan_can_atlas_2018	523	censored	1	21.534	0
TCGA-E2-A15F	brca_tcga_pan_can_atlas_2018	522	censored	1	21.6326	0
TCGA-A2-A0YH	brca_tcga_pan_can_atlas_2018	521	censored	1	21.6655	0
TCGA-D8-A4Z1	brca_tcga_pan_can_atlas_2018	520	censored	1	21.6655	0
TCGA-BH-A0BJ	brca_tcga_pan_can_atlas_2018	519	censored	1	21.6984	0
TCGA-A7-A26I	brca_tcga_pan_can_atlas_2018	518	censored	1	21.7313	0
TCGA-BH-A8G0	brca_tcga_pan_can_atlas_2018	517	censored	1	21.7641	0
TCGA-D8-A1XJ	brca_tcga_pan_can_atlas_2018	516	censored	1	21.8299	0
TCGA-A2-A0YG	brca_tcga_pan_can_atlas_2018	515	censored	1	21.8957	0
TCGA-A2-A4S3	brca_tcga_pan_can_atlas_2018	514	censored	1	21.8957	0
TCGA-EW-A2FW	brca_tcga_pan_can_atlas_2018	513	censored	1	22.0929	0
TCGA-AC-A3QP	brca_tcga_pan_can_atlas_2018	512	censored	1	22.1915	0
TCGA-E2-A1IN	brca_tcga_pan_can_atlas_2018	511	censored	1	22.1915	0
TCGA-AC-A2B8	brca_tcga_pan_can_atlas_2018	510	censored	1	22.2573	0
TCGA-LL-A6FP	brca_tcga_pan_can_atlas_2018	509	censored	1	22.2573	0
TCGA-A7-A2KD	brca_tcga_pan_can_atlas_2018	508	censored	1	22.323	0
TCGA-OL-A5RZ	brca_tcga_pan_can_atlas_2018	507	censored	1	22.323	0
TCGA-AO-A0J8	brca_tcga_pan_can_atlas_2018	506	censored	1	22.3559	0
TCGA-MS-A51U	brca_tcga_pan_can_atlas_2018	505	censored	1	22.3888	0
TCGA-A2-A1FZ	brca_tcga_pan_can_atlas_2018	504	censored	1	22.4545	0
TCGA-E2-A15C	brca_tcga_pan_can_atlas_2018	503	censored	1	22.8162	0
TCGA-EW-A1OW	brca_tcga_pan_can_atlas_2018	502	censored	1	22.8162	0
TCGA-AC-A23E	brca_tcga_pan_can_atlas_2018	501	censored	1	22.9477	0
TCGA-BH-A0WA	brca_tcga_pan_can_atlas_2018	500	censored	1	23.0463	0
TCGA-BH-A0H7	brca_tcga_pan_can_atlas_2018	499	censored	1	23.0792	0
TCGA-EW-A1P5	brca_tcga_pan_can_atlas_2018	498	censored	1	23.1121	0
TCGA-A2-A4S0	brca_tcga_pan_can_atlas_2018	497	censored	1	23.2107	0
TCGA-AC-A3YI	brca_tcga_pan_can_atlas_2018	496	censored	1	23.2436	0
TCGA-E2-A153	brca_tcga_pan_can_atlas_2018	495	censored	1	23.2436	0
TCGA-AR-A0TU	brca_tcga_pan_can_atlas_2018	494	censored	1	23.3093	0
TCGA-E2-A15A	brca_tcga_pan_can_atlas_2018	493	censored	1	23.3422	0
TCGA-A2-A1FV	brca_tcga_pan_can_atlas_2018	492	censored	1	23.4737	0
TCGA-OL-A66I	brca_tcga_pan_can_atlas_2018	491	censored	1	23.4737	0
TCGA-BH-A5J0	brca_tcga_pan_can_atlas_2018	490	censored	1	23.5066	0
TCGA-EW-A424	brca_tcga_pan_can_atlas_2018	489	censored	1	23.5066	0
TCGA-A7-A13G	brca_tcga_pan_can_atlas_2018	488	censored	1	23.6052	0
TCGA-A7-A26G	brca_tcga_pan_can_atlas_2018	487	censored	1	23.7367	0
TCGA-A7-A26H	brca_tcga_pan_can_atlas_2018	486	censored	1	23.8025	0
TCGA-E9-A54Y	brca_tcga_pan_can_atlas_2018	485	censored	1	23.8354	0
TCGA-E2-A156	brca_tcga_pan_can_atlas_2018	484	censored	1	23.8682	0
TCGA-BH-A0HF	brca_tcga_pan_can_atlas_2018	483	censored	1	23.9011	0
TCGA-D8-A1X9	brca_tcga_pan_can_atlas_2018	482	censored	1	23.9011	0
TCGA-E9-A54X	brca_tcga_pan_can_atlas_2018	481	censored	1	23.9011	0
TCGA-BH-A0W3	brca_tcga_pan_can_atlas_2018	480	censored	1	23.934	0
TCGA-AC-A3QQ	brca_tcga_pan_can_atlas_2018	479	censored	1	24.1312	0
TCGA-A7-A26F	brca_tcga_pan_can_atlas_2018	478	censored	1	24.2627	0
TCGA-A2-A4RX	brca_tcga_pan_can_atlas_2018	477	censored	1	24.3943	0
TCGA-BH-A0EB	brca_tcga_pan_can_atlas_2018	476	censored	1	24.4929	0
TCGA-BH-A0H6	brca_tcga_pan_can_atlas_2018	475	censored	1	24.5586	0
TCGA-C8-A27A	brca_tcga_pan_can_atlas_2018	474	censored	1	24.5586	0
TCGA-E9-A24A	brca_tcga_pan_can_atlas_2018	473	censored	1	24.5586	0
TCGA-E2-A1LA	brca_tcga_pan_can_atlas_2018	472	censored	1	24.5915	0
TCGA-A2-A0EX	brca_tcga_pan_can_atlas_2018	471	censored	1	24.723	0
TCGA-OL-A5RY	brca_tcga_pan_can_atlas_2018	470	censored	1	24.723	0
TCGA-AC-A3YJ	brca_tcga_pan_can_atlas_2018	469	censored	1	24.7888	0
TCGA-AQ-A04H	brca_tcga_pan_can_atlas_2018	468	censored	1	24.7888	0
TCGA-E9-A1QZ	brca_tcga_pan_can_atlas_2018	467	censored	1	24.8216	0
TCGA-BH-A0W4	brca_tcga_pan_can_atlas_2018	466	censored	1	24.9532	0
TCGA-LL-A440	brca_tcga_pan_can_atlas_2018	465	censored	1	24.9532	0
TCGA-A8-A07U	brca_tcga_pan_can_atlas_2018	464	censored	1	24.986	0
TCGA-EW-A6SB	brca_tcga_pan_can_atlas_2018	463	censored	1	24.986	0
TCGA-A8-A09Q	brca_tcga_pan_can_atlas_2018	462	censored	1	25.0189	0
TCGA-AC-A3TM	brca_tcga_pan_can_atlas_2018	461	censored	1	25.0518	0
TCGA-E2-A159	brca_tcga_pan_can_atlas_2018	460	censored	1	25.0518	0
TCGA-LL-A50Y	brca_tcga_pan_can_atlas_2018	459	censored	1	25.0518	0
TCGA-A7-A13F	brca_tcga_pan_can_atlas_2018	458	censored	1	25.1504	0
TCGA-A2-A0D4	brca_tcga_pan_can_atlas_2018	457	censored	1	25.2162	0
TCGA-D8-A73X	brca_tcga_pan_can_atlas_2018	456	censored	1	25.2162	0
TCGA-A2-A0YD	brca_tcga_pan_can_atlas_2018	455	censored	1	25.2819	0
TCGA-BH-A0AY	brca_tcga_pan_can_atlas_2018	454	censored	1	25.5449	0
TCGA-D8-A1X8	brca_tcga_pan_can_atlas_2018	453	censored	1	25.7422	0
TCGA-E9-A5UO	brca_tcga_pan_can_atlas_2018	452	censored	1	25.8079	0
TCGA-EW-A2FV	brca_tcga_pan_can_atlas_2018	451	censored	1	25.9066	0
TCGA-EW-A1OV	brca_tcga_pan_can_atlas_2018	450	censored	1	25.9394	0
TCGA-A8-A06Y	brca_tcga_pan_can_atlas_2018	449	censored	1	26.0052	0
TCGA-OL-A66N	brca_tcga_pan_can_atlas_2018	448	censored	1	26.0381	0
TCGA-BH-A202	brca_tcga_pan_can_atlas_2018	447	censored	1	26.1367	0
TCGA-AO-A0JG	brca_tcga_pan_can_atlas_2018	446	censored	1	26.2353	0
TCGA-E9-A5UP	brca_tcga_pan_can_atlas_2018	445	censored	1	26.3997	0
TCGA-BH-A0HB	brca_tcga_pan_can_atlas_2018	444	censored	1	26.4983	0
TCGA-OL-A66H	brca_tcga_pan_can_atlas_2018	443	censored	1	26.6842	0
TCGA-E9-A5FK	brca_tcga_pan_can_atlas_2018	442	censored	1	26.6956	0
TCGA-AQ-A04J	brca_tcga_pan_can_atlas_2018	441	censored	1	26.9257	0
TCGA-A2-A4S1	brca_tcga_pan_can_atlas_2018	440	censored	1	26.9586	0
TCGA-A8-A0A9	brca_tcga_pan_can_atlas_2018	439	censored	1	27.0244	0
TCGA-BH-A0HX	brca_tcga_pan_can_atlas_2018	438	censored	1	27.2545	0
TCGA-E2-A108	brca_tcga_pan_can_atlas_2018	437	censored	1	27.5175	0
TCGA-D8-A1XA	brca_tcga_pan_can_atlas_2018	436	censored	1	27.5833	0
TCGA-E9-A6HE	brca_tcga_pan_can_atlas_2018	435	censored	1	27.8463	0
TCGA-LQ-A4E4	brca_tcga_pan_can_atlas_2018	434	censored	1	27.912	0
TCGA-A1-A0SO	brca_tcga_pan_can_atlas_2018	433	censored	1	28.0107	0
TCGA-BH-A201	brca_tcga_pan_can_atlas_2018	432	censored	1	28.1422	0
TCGA-OL-A6VO	brca_tcga_pan_can_atlas_2018	431	censored	1	28.2079	0
TCGA-E9-A1R0	brca_tcga_pan_can_atlas_2018	430	censored	1	28.2737	0
TCGA-E2-A10E	brca_tcga_pan_can_atlas_2018	429	censored	1	28.438	0
TCGA-E2-A1IJ	brca_tcga_pan_can_atlas_2018	428	censored	1	28.438	0
TCGA-E2-A1B6	brca_tcga_pan_can_atlas_2018	427	censored	1	28.5038	0
TCGA-EW-A1J6	brca_tcga_pan_can_atlas_2018	426	censored	1	28.7668	0
TCGA-E2-A10F	brca_tcga_pan_can_atlas_2018	425	censored	1	28.8654	0
TCGA-OL-A5RX	brca_tcga_pan_can_atlas_2018	424	censored	1	28.8654	0
TCGA-A8-A08C	brca_tcga_pan_can_atlas_2018	423	censored	1	28.9641	0
TCGA-WT-AB44	brca_tcga_pan_can_atlas_2018	422	censored	1	29.0298	0
TCGA-LL-A442	brca_tcga_pan_can_atlas_2018	421	censored	1	29.2271	0
TCGA-AC-A4ZE	brca_tcga_pan_can_atlas_2018	420	censored	1	29.26	0
TCGA-A7-A13H	brca_tcga_pan_can_atlas_2018	419	censored	1	29.5558	0
TCGA-A7-A0DC	brca_tcga_pan_can_atlas_2018	418	censored	1	29.786	0
TCGA-EW-A1P4	brca_tcga_pan_can_atlas_2018	417	censored	1	29.8189	0
TCGA-EW-A1OY	brca_tcga_pan_can_atlas_2018	416	censored	1	29.8517	0
TCGA-EW-A1OX	brca_tcga_pan_can_atlas_2018	415	censored	1	29.9504	0
TCGA-BH-A0DI	brca_tcga_pan_can_atlas_2018	414	censored	1	29.9832	0
TCGA-EW-A1P7	brca_tcga_pan_can_atlas_2018	413	censored	1	30.0819	0
TCGA-E9-A3QA	brca_tcga_pan_can_atlas_2018	412	censored	1	30.1805	0
TCGA-BH-A0GY	brca_tcga_pan_can_atlas_2018	411	censored	1	30.3449	0
TCGA-E9-A3X8	brca_tcga_pan_can_atlas_2018	410	censored	1	30.4435	0
TCGA-A7-A0CJ	brca_tcga_pan_can_atlas_2018	409	censored	1	30.6079	0
TCGA-E2-A570	brca_tcga_pan_can_atlas_2018	408	censored	1	30.6079	0
TCGA-A8-A092	brca_tcga_pan_can_atlas_2018	407	censored	1	30.9695	0
TCGA-A8-A08O	brca_tcga_pan_can_atlas_2018	406	censored	1	31.0024	0
TCGA-A8-A08P	brca_tcga_pan_can_atlas_2018	405	censored	1	31.0024	0
TCGA-BH-A0EE	brca_tcga_pan_can_atlas_2018	404	censored	1	31.0024	0
TCGA-EW-A6SC	brca_tcga_pan_can_atlas_2018	403	censored	1	31.2983	0
TCGA-A7-A26E	brca_tcga_pan_can_atlas_2018	402	censored	1	31.364	0
TCGA-A2-A0YM	brca_tcga_pan_can_atlas_2018	401	censored	1	31.7257	0
TCGA-A7-A13D	brca_tcga_pan_can_atlas_2018	400	censored	1	31.7257	0
TCGA-A2-A0EV	brca_tcga_pan_can_atlas_2018	399	censored	1	31.8243	0
TCGA-E2-A14X	brca_tcga_pan_can_atlas_2018	398	censored	1	31.9558	0
TCGA-OL-A5D8	brca_tcga_pan_can_atlas_2018	397	censored	1	31.9887	0
TCGA-BH-A0BC	brca_tcga_pan_can_atlas_2018	396	censored	1	32.0216	0
TCGA-E2-A14W	brca_tcga_pan_can_atlas_2018	395	censored	1	32.0216	0
TCGA-A8-A07L	brca_tcga_pan_can_atlas_2018	394	censored	1	32.0544	0
TCGA-E9-A227	brca_tcga_pan_can_atlas_2018	393	censored	1	32.0544	0
TCGA-E2-A1B5	brca_tcga_pan_can_atlas_2018	392	censored	1	32.3503	0
TCGA-AC-A3BB	brca_tcga_pan_can_atlas_2018	391	censored	1	32.449	0
TCGA-AQ-A1H3	brca_tcga_pan_can_atlas_2018	390	censored	1	32.5147	0
TCGA-A2-A0YC	brca_tcga_pan_can_atlas_2018	389	censored	1	32.5476	0
TCGA-A2-A3XV	brca_tcga_pan_can_atlas_2018	388	censored	1	32.7448	0
TCGA-LL-A441	brca_tcga_pan_can_atlas_2018	387	censored	1	32.7448	0
TCGA-AO-A0J2	brca_tcga_pan_can_atlas_2018	386	censored	1	32.7777	0
TCGA-E9-A1N4	brca_tcga_pan_can_atlas_2018	385	censored	1	32.8764	0
TCGA-AQ-A54O	brca_tcga_pan_can_atlas_2018	384	censored	1	32.9092	0
TCGA-BH-A18F	brca_tcga_pan_can_atlas_2018	383	censored	1	32.9092	0
TCGA-E9-A3Q9	brca_tcga_pan_can_atlas_2018	382	censored	1	32.9092	0
TCGA-A8-A091	brca_tcga_pan_can_atlas_2018	381	censored	1	33.0079	0
TCGA-AC-A2QH	brca_tcga_pan_can_atlas_2018	380	censored	1	33.0407	0
TCGA-A8-A09M	brca_tcga_pan_can_atlas_2018	379	censored	1	33.0736	0
TCGA-A7-A0DB	brca_tcga_pan_can_atlas_2018	378	censored	1	33.1065	0
TCGA-E2-A14S	brca_tcga_pan_can_atlas_2018	377	censored	1	33.1722	0
TCGA-EW-A6SD	brca_tcga_pan_can_atlas_2018	376	censored	1	33.2051	0
TCGA-AR-A5QN	brca_tcga_pan_can_atlas_2018	375	censored	1	33.3037	0
TCGA-D8-A3Z5	brca_tcga_pan_can_atlas_2018	374	censored	1	33.3695	0
TCGA-E2-A1II	brca_tcga_pan_can_atlas_2018	373	censored	1	33.6983	0
TCGA-AR-A1AY	brca_tcga_pan_can_atlas_2018	372	censored	1	33.7311	0
TCGA-E2-A1IH	brca_tcga_pan_can_atlas_2018	371	censored	1	33.7311	0
TCGA-A2-A0D2	brca_tcga_pan_can_atlas_2018	370	censored	1	33.764	0
TCGA-A8-A07C	brca_tcga_pan_can_atlas_2018	369	censored	1	33.9941	0
TCGA-EW-A3E8	brca_tcga_pan_can_atlas_2018	368	censored	1	34.027	0
TCGA-E9-A1N8	brca_tcga_pan_can_atlas_2018	367	censored	1	34.1585	0
TCGA-E2-A14V	brca_tcga_pan_can_atlas_2018	366	censored	1	34.2572	0
TCGA-A2-A0EU	brca_tcga_pan_can_atlas_2018	365	censored	1	34.29	0
TCGA-A7-A0CG	brca_tcga_pan_can_atlas_2018	364	censored	1	34.29	0
TCGA-E2-A576	brca_tcga_pan_can_atlas_2018	363	censored	1	34.29	0
TCGA-E2-A107	brca_tcga_pan_can_atlas_2018	362	censored	1	34.4215	0
TCGA-A2-A0D1	brca_tcga_pan_can_atlas_2018	361	censored	1	34.553	0
TCGA-E2-A2P6	brca_tcga_pan_can_atlas_2018	360	censored	1	34.553	0
TCGA-EW-A1PG	brca_tcga_pan_can_atlas_2018	359	censored	1	34.553	0
TCGA-E9-A1N3	brca_tcga_pan_can_atlas_2018	358	censored	1	34.8161	0
TCGA-E2-A573	brca_tcga_pan_can_atlas_2018	357	censored	1	34.9147	0
TCGA-OL-A5RV	brca_tcga_pan_can_atlas_2018	356	censored	1	34.9147	0
TCGA-E9-A1R2	brca_tcga_pan_can_atlas_2018	355	censored	1	34.9476	0
TCGA-A2-A0ET	brca_tcga_pan_can_atlas_2018	354	censored	1	35.0462	0
TCGA-A7-A0CE	brca_tcga_pan_can_atlas_2018	353	censored	1	35.3092	0
TCGA-A7-A0CH	brca_tcga_pan_can_atlas_2018	352	censored	1	35.4736	0
TCGA-A7-A0DA	brca_tcga_pan_can_atlas_2018	351	censored	1	35.6708	0
TCGA-E9-A1NE	brca_tcga_pan_can_atlas_2018	350	censored	1	35.7695	0
TCGA-BH-A18I	brca_tcga_pan_can_atlas_2018	349	censored	1	35.9339	0
TCGA-A2-A04Y	brca_tcga_pan_can_atlas_2018	348	censored	1	36.1311	0
TCGA-E9-A1N9	brca_tcga_pan_can_atlas_2018	347	censored	1	36.1969	0
TCGA-A2-A3KC	brca_tcga_pan_can_atlas_2018	346	censored	1	36.2297	0
TCGA-OL-A5RW	brca_tcga_pan_can_atlas_2018	345	censored	1	36.3612	0
TCGA-E9-A1NA	brca_tcga_pan_can_atlas_2018	344	censored	1	36.5585	0
TCGA-BH-A28Q	brca_tcga_pan_can_atlas_2018	343	censored	1	36.7886	0
TCGA-BH-A28O	brca_tcga_pan_can_atlas_2018	342	censored	1	36.8215	0
TCGA-E9-A1N5	brca_tcga_pan_can_atlas_2018	341	censored	1	36.8215	0
TCGA-BH-A0HQ	brca_tcga_pan_can_atlas_2018	340	censored	1	36.8544	0
TCGA-A8-A085	brca_tcga_pan_can_atlas_2018	339	censored	1	36.953	0
TCGA-BH-A0BA	brca_tcga_pan_can_atlas_2018	338	censored	1	37.216	0
TCGA-E2-A1BD	brca_tcga_pan_can_atlas_2018	337	censored	1	37.2489	0
TCGA-E2-A1IF	brca_tcga_pan_can_atlas_2018	336	censored	1	37.4133	0
TCGA-A7-A0D9	brca_tcga_pan_can_atlas_2018	335	censored	1	37.4462	0
TCGA-AO-A0J6	brca_tcga_pan_can_atlas_2018	334	censored	1	37.479	0
TCGA-E2-A10B	brca_tcga_pan_can_atlas_2018	333	censored	1	37.5119	0
TCGA-BH-A0B1	brca_tcga_pan_can_atlas_2018	332	censored	1	37.7421	0
TCGA-E9-A229	brca_tcga_pan_can_atlas_2018	331	censored	1	37.7421	0
TCGA-AR-A1AS	brca_tcga_pan_can_atlas_2018	330	censored	1	37.8078	0
TCGA-A8-A08B	brca_tcga_pan_can_atlas_2018	329	censored	1	38.0051	0
TCGA-BH-A0DH	brca_tcga_pan_can_atlas_2018	328	censored	1	38.0051	0
TCGA-A8-A0AD	brca_tcga_pan_can_atlas_2018	327	censored	1	38.0379	0
TCGA-E9-A3HO	brca_tcga_pan_can_atlas_2018	326	censored	1	38.0708	0
TCGA-AR-A2LN	brca_tcga_pan_can_atlas_2018	325	censored	1	38.1694	0
TCGA-GM-A3NY	brca_tcga_pan_can_atlas_2018	324	censored	1	38.2023	0
TCGA-E2-A14Q	brca_tcga_pan_can_atlas_2018	323	censored	1	38.2352	0
TCGA-A7-A0CD	brca_tcga_pan_can_atlas_2018	322	censored	1	38.301	0
TCGA-E9-A22B	brca_tcga_pan_can_atlas_2018	321	censored	1	38.3667	0
TCGA-E2-A14R	brca_tcga_pan_can_atlas_2018	320	censored	1	38.5968	0
TCGA-E2-A574	brca_tcga_pan_can_atlas_2018	319	censored	1	38.7612	0
TCGA-AR-A5QP	brca_tcga_pan_can_atlas_2018	318	censored	1	38.9585	0
TCGA-E9-A247	brca_tcga_pan_can_atlas_2018	317	censored	1	38.9914	0
TCGA-E9-A22A	brca_tcga_pan_can_atlas_2018	316	censored	1	39.09	0
TCGA-BH-A0B4	brca_tcga_pan_can_atlas_2018	315	censored	1	39.1557	0
TCGA-A1-A0SN	brca_tcga_pan_can_atlas_2018	314	censored	1	39.3201	0
TCGA-AR-A2LO	brca_tcga_pan_can_atlas_2018	313	censored	1	39.3859	0
TCGA-BH-A0B3	brca_tcga_pan_can_atlas_2018	312	censored	1	39.5503	0
TCGA-E9-A1NC	brca_tcga_pan_can_atlas_2018	311	censored	1	39.5503	0
TCGA-A2-A3KD	brca_tcga_pan_can_atlas_2018	310	censored	1	39.6489	0
TCGA-EW-A1IX	brca_tcga_pan_can_atlas_2018	309	censored	1	39.7146	0
TCGA-EW-A1P1	brca_tcga_pan_can_atlas_2018	308	censored	1	39.7804	0
TCGA-A8-A08Z	brca_tcga_pan_can_atlas_2018	307	censored	1	40.0105	0
TCGA-OL-A5RU	brca_tcga_pan_can_atlas_2018	306	censored	1	40.0763	0
TCGA-E2-A10C	brca_tcga_pan_can_atlas_2018	305	censored	1	40.1091	0
TCGA-OL-A6VR	brca_tcga_pan_can_atlas_2018	304	censored	1	40.1091	0
TCGA-E9-A1RC	brca_tcga_pan_can_atlas_2018	303	censored	1	40.2407	0
TCGA-E2-A10A	brca_tcga_pan_can_atlas_2018	302	censored	1	40.405	0
TCGA-EW-A1OZ	brca_tcga_pan_can_atlas_2018	301	censored	1	40.405	0
TCGA-E9-A22H	brca_tcga_pan_can_atlas_2018	300	censored	1	40.5037	0
TCGA-AR-A2LQ	brca_tcga_pan_can_atlas_2018	299	censored	1	40.5365	0
TCGA-AC-A2FB	brca_tcga_pan_can_atlas_2018	298	censored	1	40.5694	0
TCGA-AO-A12H	brca_tcga_pan_can_atlas_2018	297	censored	1	40.5694	0
TCGA-E9-A22G	brca_tcga_pan_can_atlas_2018	296	censored	1	40.7338	0
TCGA-BH-A0B2	brca_tcga_pan_can_atlas_2018	295	censored	1	40.815	0
TCGA-E2-A14P	brca_tcga_pan_can_atlas_2018	294	censored	1	40.9639	0
TCGA-BH-A0H9	brca_tcga_pan_can_atlas_2018	293	censored	1	40.9968	0
TCGA-E9-A22D	brca_tcga_pan_can_atlas_2018	292	censored	1	41.0297	0
TCGA-EW-A1P0	brca_tcga_pan_can_atlas_2018	291	censored	1	41.1283	0
TCGA-E9-A1ND	brca_tcga_pan_can_atlas_2018	290	censored	1	41.6215	0
TCGA-E9-A22E	brca_tcga_pan_can_atlas_2018	289	censored	1	41.7201	0
TCGA-BH-A0C0	brca_tcga_pan_can_atlas_2018	288	censored	1	41.753	0
TCGA-A8-A095	brca_tcga_pan_can_atlas_2018	287	censored	1	41.9831	0
TCGA-E9-A228	brca_tcga_pan_can_atlas_2018	286	censored	1	42.2461	0
TCGA-BH-A0W5	brca_tcga_pan_can_atlas_2018	285	censored	1	42.3447	0
TCGA-A2-A25B	brca_tcga_pan_can_atlas_2018	284	censored	1	42.4434	0
TCGA-OL-A66L	brca_tcga_pan_can_atlas_2018	283	censored	1	42.7721	0
TCGA-A8-A07B	brca_tcga_pan_can_atlas_2018	282	censored	1	43.0023	0
TCGA-A8-A08X	brca_tcga_pan_can_atlas_2018	281	censored	1	43.0023	0
TCGA-E2-A105	brca_tcga_pan_can_atlas_2018	280	censored	1	43.0023	0
TCGA-D8-A1XW	brca_tcga_pan_can_atlas_2018	279	censored	1	43.0351	0
TCGA-E2-A1LL	brca_tcga_pan_can_atlas_2018	278	censored	1	43.0351	0
TCGA-E2-A14U	brca_tcga_pan_can_atlas_2018	277	censored	1	43.331	0
TCGA-A1-A0SE	brca_tcga_pan_can_atlas_2018	276	censored	1	43.4297	0
TCGA-E2-A3DX	brca_tcga_pan_can_atlas_2018	275	censored	1	43.5612	0
TCGA-B6-A1KC	brca_tcga_pan_can_atlas_2018	274	censored	1	43.594	0
TCGA-GM-A3XG	brca_tcga_pan_can_atlas_2018	273	censored	1	43.7255	0
TCGA-A2-A0SY	brca_tcga_pan_can_atlas_2018	272	censored	1	44.2844	0
TCGA-AO-A03V	brca_tcga_pan_can_atlas_2018	271	censored	1	44.416	0
TCGA-E2-A14O	brca_tcga_pan_can_atlas_2018	270	censored	1	44.679	0
TCGA-BH-A0E7	brca_tcga_pan_can_atlas_2018	269	censored	1	44.8105	0
TCGA-BH-A0W7	brca_tcga_pan_can_atlas_2018	268	censored	1	44.8105	0
TCGA-E9-A1RA	brca_tcga_pan_can_atlas_2018	267	censored	1	45.0077	0
TCGA-A8-A07Z	brca_tcga_pan_can_atlas_2018	266	censored	1	45.0735	0
TCGA-A8-A09I	brca_tcga_pan_can_atlas_2018	265	censored	1	45.0735	0
TCGA-E2-A109	brca_tcga_pan_can_atlas_2018	264	censored	1	46.5858	0
TCGA-E9-A1RH	brca_tcga_pan_can_atlas_2018	263	censored	1	46.5858	0
TCGA-E9-A1RE	brca_tcga_pan_can_atlas_2018	262	censored	1	46.6515	0
TCGA-E2-A14N	brca_tcga_pan_can_atlas_2018	261	censored	1	47.1447	0
TCGA-A1-A0SH	brca_tcga_pan_can_atlas_2018	260	censored	1	47.2433	0
TCGA-3C-AALK	brca_tcga_pan_can_atlas_2018	259	censored	1	47.605	0
TCGA-E9-A1RI	brca_tcga_pan_can_atlas_2018	258	censored	1	47.6378	0
TCGA-D8-A27K	brca_tcga_pan_can_atlas_2018	257	censored	1	48.0324	0
TCGA-A1-A0SF	brca_tcga_pan_can_atlas_2018	256	censored	1	48.0981	0
TCGA-E9-A1R7	brca_tcga_pan_can_atlas_2018	255	censored	1	48.2296	0
TCGA-3C-AALJ	brca_tcga_pan_can_atlas_2018	254	censored	1	48.4597	0
TCGA-A2-A0YL	brca_tcga_pan_can_atlas_2018	253	censored	1	48.4597	0
TCGA-C8-A12Y	brca_tcga_pan_can_atlas_2018	252	censored	1	48.5255	0
TCGA-5L-AAT0	brca_tcga_pan_can_atlas_2018	251	censored	1	48.5584	0
TCGA-A2-A0YI	brca_tcga_pan_can_atlas_2018	250	censored	1	49.4789	0
TCGA-A2-A0T3	brca_tcga_pan_can_atlas_2018	249	censored	1	49.8405	0
TCGA-BH-A0BV	brca_tcga_pan_can_atlas_2018	248	censored	1	49.9392	0
TCGA-A8-A09D	brca_tcga_pan_can_atlas_2018	247	censored	1	50.0378	0
TCGA-E2-A1LG	brca_tcga_pan_can_atlas_2018	246	censored	1	50.0707	0
TCGA-AO-A0JI	brca_tcga_pan_can_atlas_2018	245	censored	1	50.2351	0
TCGA-A2-A3XZ	brca_tcga_pan_can_atlas_2018	244	censored	1	50.3666	0
TCGA-A2-A0SX	brca_tcga_pan_can_atlas_2018	243	censored	1	50.4323	0
TCGA-A2-A0YF	brca_tcga_pan_can_atlas_2018	242	censored	1	50.4652	0
TCGA-AO-A0JB	brca_tcga_pan_can_atlas_2018	241	censored	1	50.6953	0
TCGA-BH-A0HY	brca_tcga_pan_can_atlas_2018	240	censored	1	50.794	0
TCGA-E2-A15O	brca_tcga_pan_can_atlas_2018	239	censored	1	50.794	0
TCGA-A2-A3Y0	brca_tcga_pan_can_atlas_2018	238	censored	1	50.8268	0
TCGA-AO-A0JC	brca_tcga_pan_can_atlas_2018	237	censored	1	50.8597	0
TCGA-AR-A24K	brca_tcga_pan_can_atlas_2018	236	censored	1	50.8926	0
TCGA-AR-A24W	brca_tcga_pan_can_atlas_2018	235	censored	1	50.9583	0
TCGA-BH-A0HW	brca_tcga_pan_can_atlas_2018	234	censored	1	51.32	0
TCGA-E2-A15T	brca_tcga_pan_can_atlas_2018	233	censored	1	51.3857	0
TCGA-BH-A0B8	brca_tcga_pan_can_atlas_2018	232	censored	1	51.583	0
TCGA-BH-A0B9	brca_tcga_pan_can_atlas_2018	231	censored	1	51.6816	0
TCGA-AO-A0J4	brca_tcga_pan_can_atlas_2018	230	censored	1	52.1748	0
TCGA-A2-A259	brca_tcga_pan_can_atlas_2018	229	censored	1	52.4707	0
TCGA-E2-A1LS	brca_tcga_pan_can_atlas_2018	228	censored	1	52.7337	0
TCGA-EW-A2FS	brca_tcga_pan_can_atlas_2018	227	censored	1	52.7337	0
TCGA-BH-A0HA	brca_tcga_pan_can_atlas_2018	226	censored	1	52.9638	0
TCGA-EW-A1P3	brca_tcga_pan_can_atlas_2018	225	censored	1	52.9638	0
TCGA-WT-AB41	brca_tcga_pan_can_atlas_2018	224	censored	1	52.9638	0
TCGA-D8-A1JG	brca_tcga_pan_can_atlas_2018	223	censored	1	52.9967	0
TCGA-AO-A0J9	brca_tcga_pan_can_atlas_2018	222	censored	1	53.0296	0
TCGA-A8-A06T	brca_tcga_pan_can_atlas_2018	221	censored	1	53.0624	0
TCGA-A2-A0CZ	brca_tcga_pan_can_atlas_2018	220	censored	1	53.1282	0
TCGA-BH-A0H5	brca_tcga_pan_can_atlas_2018	219	censored	1	53.2597	0
TCGA-E2-A1B0	brca_tcga_pan_can_atlas_2018	218	censored	1	53.6213	0
TCGA-AO-A12G	brca_tcga_pan_can_atlas_2018	217	censored	1	53.8843	0
TCGA-E2-A15J	brca_tcga_pan_can_atlas_2018	216	censored	1	53.9172	0
TCGA-A8-A076	brca_tcga_pan_can_atlas_2018	215	censored	1	53.983	0
TCGA-BH-A0DO	brca_tcga_pan_can_atlas_2018	214	censored	1	54.0487	0
TCGA-E2-A1L6	brca_tcga_pan_can_atlas_2018	213	censored	1	54.1802	0
TCGA-A2-A0SU	brca_tcga_pan_can_atlas_2018	212	censored	1	54.6405	0
TCGA-EW-A2FR	brca_tcga_pan_can_atlas_2018	211	censored	1	55.0021	0
TCGA-D8-A1XO	brca_tcga_pan_can_atlas_2018	210	censored	1	55.298	0
TCGA-AO-A0JL	brca_tcga_pan_can_atlas_2018	209	censored	1	55.3309	0
TCGA-A2-A04X	brca_tcga_pan_can_atlas_2018	208	censored	1	55.4295	0
TCGA-D8-A1JB	brca_tcga_pan_can_atlas_2018	207	censored	1	55.4953	0
TCGA-E2-A15I	brca_tcga_pan_can_atlas_2018	206	censored	1	55.6268	0
TCGA-A2-A3XW	brca_tcga_pan_can_atlas_2018	205	censored	1	56.2843	0
TCGA-A2-A0CX	brca_tcga_pan_can_atlas_2018	204	censored	1	56.8103	0
TCGA-D8-A13Y	brca_tcga_pan_can_atlas_2018	203	censored	1	56.8103	0
TCGA-E2-A15R	brca_tcga_pan_can_atlas_2018	202	censored	1	56.9418	0
TCGA-OL-A5D7	brca_tcga_pan_can_atlas_2018	201	censored	1	58.5199	0
TCGA-OL-A5DA	brca_tcga_pan_can_atlas_2018	200	censored	1	58.6185	0
TCGA-E2-A1IK	brca_tcga_pan_can_atlas_2018	199	censored	1	59.1774	0
TCGA-BH-A0AV	brca_tcga_pan_can_atlas_2018	198	censored	1	59.835	0
TCGA-E2-A1L7	brca_tcga_pan_can_atlas_2018	197	censored	1	60.361	0
TCGA-AO-A12F	brca_tcga_pan_can_atlas_2018	196	censored	1	60.5582	0
TCGA-A2-A1FX	brca_tcga_pan_can_atlas_2018	195	censored	1	60.7226	0
TCGA-AC-A2FG	brca_tcga_pan_can_atlas_2018	194	censored	1	60.9199	0
TCGA-E2-A1IO	brca_tcga_pan_can_atlas_2018	193	censored	1	60.9856	0
TCGA-AR-A1AV	brca_tcga_pan_can_atlas_2018	192	censored	1	61.2815	0
TCGA-AO-A03M	brca_tcga_pan_can_atlas_2018	191	censored	1	61.3473	0
TCGA-BH-A0BG	brca_tcga_pan_can_atlas_2018	190	censored	1	61.5117	0
TCGA-A2-A0D3	brca_tcga_pan_can_atlas_2018	189	censored	1	61.5774	0
TCGA-BH-A0BM	brca_tcga_pan_can_atlas_2018	188	censored	1	61.676	0
TCGA-AO-A1KQ	brca_tcga_pan_can_atlas_2018	187	censored	1	61.8733	0
TCGA-AO-A0JJ	brca_tcga_pan_can_atlas_2018	186	censored	1	62.0377	0
TCGA-BH-A0AU	brca_tcga_pan_can_atlas_2018	185	censored	1	62.9253	0
TCGA-BH-A0AZ	brca_tcga_pan_can_atlas_2018	184	censored	1	63.0897	0
TCGA-A2-A0EY	brca_tcga_pan_can_atlas_2018	183	censored	1	63.287	0
TCGA-BH-A0EI	brca_tcga_pan_can_atlas_2018	182	censored	1	63.3199	0
TCGA-BH-A0H3	brca_tcga_pan_can_atlas_2018	181	censored	1	63.3856	0
TCGA-AR-A2LM	brca_tcga_pan_can_atlas_2018	180	censored	1	63.6157	0
TCGA-E2-A150	brca_tcga_pan_can_atlas_2018	179	censored	1	63.6157	0
TCGA-PE-A5DD	brca_tcga_pan_can_atlas_2018	178	censored	1	64.2075	0
TCGA-AR-A0TX	brca_tcga_pan_can_atlas_2018	177	censored	1	64.8322	0
TCGA-AO-A0JF	brca_tcga_pan_can_atlas_2018	176	censored	1	65.0952	0
TCGA-AR-A0U0	brca_tcga_pan_can_atlas_2018	175	censored	1	65.3582	0
TCGA-OL-A66J	brca_tcga_pan_can_atlas_2018	174	censored	1	65.6212	0
TCGA-GM-A3XN	brca_tcga_pan_can_atlas_2018	173	censored	1	66.3774	0
TCGA-AO-A03N	brca_tcga_pan_can_atlas_2018	172	censored	1	66.7719	0
TCGA-V7-A7HQ	brca_tcga_pan_can_atlas_2018	171	censored	1	66.8376	0
TCGA-BH-A0DG	brca_tcga_pan_can_atlas_2018	170	censored	1	67.1006	0
TCGA-A2-A0D0	brca_tcga_pan_can_atlas_2018	169	censored	1	67.3308	0
TCGA-BH-A0DV	brca_tcga_pan_can_atlas_2018	168	censored	1	67.8568	0
TCGA-B6-A408	brca_tcga_pan_can_atlas_2018	167	censored	1	68.1198	0
TCGA-B6-A0RG	brca_tcga_pan_can_atlas_2018	166	censored	1	68.4486	0
TCGA-AO-A03R	brca_tcga_pan_can_atlas_2018	165	censored	1	68.7445	0
TCGA-GM-A3XL	brca_tcga_pan_can_atlas_2018	164	censored	1	69.3034	0
TCGA-E2-A14Y	brca_tcga_pan_can_atlas_2018	163	censored	1	69.3362	0
TCGA-AO-A03T	brca_tcga_pan_can_atlas_2018	162	censored	1	69.8294	0
TCGA-E2-A152	brca_tcga_pan_can_atlas_2018	161	censored	1	69.9609	0
TCGA-BH-A0B5	brca_tcga_pan_can_atlas_2018	160	censored	1	70.2239	0
TCGA-E2-A1IG	brca_tcga_pan_can_atlas_2018	159	censored	1	70.3554	0
TCGA-AO-A12E	brca_tcga_pan_can_atlas_2018	158	censored	1	70.4211	0
TCGA-GM-A2DF	brca_tcga_pan_can_atlas_2018	157	censored	1	70.8485	0
TCGA-BH-A0DX	brca_tcga_pan_can_atlas_2018	156	censored	1	70.8814	0
TCGA-AR-A255	brca_tcga_pan_can_atlas_2018	155	censored	1	71.0458	0
TCGA-B6-A40C	brca_tcga_pan_can_atlas_2018	154	censored	1	71.1444	0
TCGA-AO-A0JM	brca_tcga_pan_can_atlas_2018	153	censored	1	71.802	0
TCGA-A2-A0ES	brca_tcga_pan_can_atlas_2018	152	censored	1	71.9992	0
TCGA-AO-A0JD	brca_tcga_pan_can_atlas_2018	151	censored	1	71.9992	0
TCGA-GM-A4E0	brca_tcga_pan_can_atlas_2018	150	censored	1	72.0321	0
TCGA-GM-A2DH	brca_tcga_pan_can_atlas_2018	149	censored	1	72.0978	0
TCGA-BH-A0BO	brca_tcga_pan_can_atlas_2018	148	censored	1	72.2293	0
TCGA-AC-A2BK	brca_tcga_pan_can_atlas_2018	147	censored	1	73.0513	0
TCGA-AR-A5QM	brca_tcga_pan_can_atlas_2018	146	censored	1	73.3471	0
TCGA-B6-A1KI	brca_tcga_pan_can_atlas_2018	145	censored	1	73.5115	0
TCGA-E2-A1L8	brca_tcga_pan_can_atlas_2018	144	censored	1	73.643	0
TCGA-A2-A04T	brca_tcga_pan_can_atlas_2018	143	censored	1	73.8403	0
TCGA-AC-A23G	brca_tcga_pan_can_atlas_2018	142	censored	1	73.906	0
TCGA-AC-A2FO	brca_tcga_pan_can_atlas_2018	141	censored	1	74.1362	0
TCGA-BH-A0BQ	brca_tcga_pan_can_atlas_2018	140	censored	1	74.1362	0
TCGA-BH-A0BZ	brca_tcga_pan_can_atlas_2018	139	censored	1	74.1362	0
TCGA-A2-A0ER	brca_tcga_pan_can_atlas_2018	138	censored	1	74.3992	0
TCGA-BH-A0BL	brca_tcga_pan_can_atlas_2018	137	censored	1	74.8923	0
TCGA-B6-A402	brca_tcga_pan_can_atlas_2018	136	censored	1	74.991	0
TCGA-GM-A2DD	brca_tcga_pan_can_atlas_2018	135	censored	1	75.0238	0
TCGA-AR-A0TV	brca_tcga_pan_can_atlas_2018	134	censored	1	75.2211	0
TCGA-A2-A0CT	brca_tcga_pan_can_atlas_2018	133	censored	1	75.254	0
TCGA-E2-A1LB	brca_tcga_pan_can_atlas_2018	132	censored	1	75.8129	0
TCGA-E2-A14T	brca_tcga_pan_can_atlas_2018	131	censored	1	75.9772	0
TCGA-E2-A1AZ	brca_tcga_pan_can_atlas_2018	130	censored	1	76.569	0
TCGA-BH-A0BR	brca_tcga_pan_can_atlas_2018	129	censored	1	76.6019	0
TCGA-AO-A0JE	brca_tcga_pan_can_atlas_2018	128	censored	1	76.7663	0
TCGA-E2-A1IE	brca_tcga_pan_can_atlas_2018	127	censored	1	77.6539	0
TCGA-BH-A0BT	brca_tcga_pan_can_atlas_2018	126	censored	1	77.7526	0
TCGA-BH-A0BW	brca_tcga_pan_can_atlas_2018	125	censored	1	77.9498	0
TCGA-BH-A0DE	brca_tcga_pan_can_atlas_2018	124	censored	1	77.9827	0
TCGA-BH-A0DL	brca_tcga_pan_can_atlas_2018	123	censored	1	78.2786	0
TCGA-A2-A04Q	brca_tcga_pan_can_atlas_2018	122	censored	1	78.4101	0
TCGA-BH-A0DT	brca_tcga_pan_can_atlas_2018	121	censored	1	79.0019	0
TCGA-GM-A2DB	brca_tcga_pan_can_atlas_2018	120	censored	1	79.1005	0
TCGA-A2-A0EQ	brca_tcga_pan_can_atlas_2018	119	censored	1	79.758	0
TCGA-A2-A0EO	brca_tcga_pan_can_atlas_2018	118	censored	1	80.2841	0
TCGA-AO-A03L	brca_tcga_pan_can_atlas_2018	117	censored	1	80.2841	0
TCGA-BH-A0B0	brca_tcga_pan_can_atlas_2018	116	censored	1	81.4347	0
TCGA-BH-A0DD	brca_tcga_pan_can_atlas_2018	115	censored	1	81.7306	0
TCGA-BH-A0E9	brca_tcga_pan_can_atlas_2018	114	censored	1	81.8292	0
TCGA-AO-A1KR	brca_tcga_pan_can_atlas_2018	113	censored	1	82.6183	0
TCGA-AO-A12D	brca_tcga_pan_can_atlas_2018	112	censored	1	82.684	0
TCGA-GM-A2DC	brca_tcga_pan_can_atlas_2018	111	censored	1	83.3416	0
TCGA-AR-A0TS	brca_tcga_pan_can_atlas_2018	110	censored	1	84.0977	0
TCGA-BH-A0B7	brca_tcga_pan_can_atlas_2018	109	censored	1	84.1306	0
TCGA-GM-A2DI	brca_tcga_pan_can_atlas_2018	108	censored	1	85.1498	0
TCGA-B6-A401	brca_tcga_pan_can_atlas_2018	107	censored	1	85.347	0
TCGA-GM-A2DO	brca_tcga_pan_can_atlas_2018	106	censored	1	85.347	0
TCGA-AR-A254	brca_tcga_pan_can_atlas_2018	105	censored	1	85.6429	0
TCGA-BH-A0BS	brca_tcga_pan_can_atlas_2018	104	censored	1	85.873	0
TCGA-AR-A1AO	brca_tcga_pan_can_atlas_2018	103	censored	1	86.0703	0
TCGA-AR-A1AX	brca_tcga_pan_can_atlas_2018	102	censored	1	86.4319	0
TCGA-AR-A1AW	brca_tcga_pan_can_atlas_2018	101	censored	1	86.5306	0
TCGA-AR-A2LJ	brca_tcga_pan_can_atlas_2018	100	censored	1	86.5306	0
TCGA-GM-A2DK	brca_tcga_pan_can_atlas_2018	99	censored	1	86.958	0
TCGA-PE-A5DE	brca_tcga_pan_can_atlas_2018	98	censored	1	86.958	0
TCGA-AC-A2FK	brca_tcga_pan_can_atlas_2018	97	censored	1	87.1223	0
TCGA-E2-A1B1	brca_tcga_pan_can_atlas_2018	96	censored	1	87.221	0
TCGA-A2-A04U	brca_tcga_pan_can_atlas_2018	95	censored	1	87.2538	0
TCGA-A2-A0CQ	brca_tcga_pan_can_atlas_2018	94	censored	1	88.6018	0
TCGA-AR-A250	brca_tcga_pan_can_atlas_2018	93	censored	1	88.9963	0
TCGA-BH-A0C3	brca_tcga_pan_can_atlas_2018	92	censored	1	89.062	0
TCGA-B6-A0RT	brca_tcga_pan_can_atlas_2018	91	censored	1	89.4566	0
TCGA-AC-A2FF	brca_tcga_pan_can_atlas_2018	90	censored	1	90.7059	0
TCGA-BH-A0C7	brca_tcga_pan_can_atlas_2018	89	censored	1	90.9689	0
TCGA-A2-A3XT	brca_tcga_pan_can_atlas_2018	88	censored	1	91.0675	0
TCGA-A2-A0CP	brca_tcga_pan_can_atlas_2018	87	censored	1	92.4812	0
TCGA-AR-A252	brca_tcga_pan_can_atlas_2018	86	censored	1	93.3031	0
TCGA-AR-A1AP	brca_tcga_pan_can_atlas_2018	85	censored	1	93.8949	0
TCGA-AR-A1AU	brca_tcga_pan_can_atlas_2018	84	censored	1	94.2894	0
TCGA-AR-A1AN	brca_tcga_pan_can_atlas_2018	83	censored	1	95.9989	0
TCGA-AO-A1KP	brca_tcga_pan_can_atlas_2018	82	censored	1	97.0839	0
TCGA-AR-A1AL	brca_tcga_pan_can_atlas_2018	81	censored	1	97.6756	0
TCGA-AR-A24S	brca_tcga_pan_can_atlas_2018	80	censored	1	97.84	0
TCGA-AO-A12B	brca_tcga_pan_can_atlas_2018	79	censored	1	98.2674	0
TCGA-AR-A0TQ	brca_tcga_pan_can_atlas_2018	78	censored	1	98.3332	0
TCGA-AR-A1AM	brca_tcga_pan_can_atlas_2018	77	censored	1	98.3332	0
TCGA-AR-A24Z	brca_tcga_pan_can_atlas_2018	76	censored	1	98.6619	0
TCGA-AR-A24X	brca_tcga_pan_can_atlas_2018	75	censored	1	98.7606	0
TCGA-AR-A0TW	brca_tcga_pan_can_atlas_2018	74	censored	1	98.9249	0
TCGA-A2-A0CV	brca_tcga_pan_can_atlas_2018	73	censored	1	98.9907	0
TCGA-A2-A0CL	brca_tcga_pan_can_atlas_2018	72	censored	1	99.1222	0
TCGA-A2-A0ST	brca_tcga_pan_can_atlas_2018	71	censored	1	99.188	0
TCGA-AR-A1AQ	brca_tcga_pan_can_atlas_2018	70	censored	1	99.3195	0
TCGA-AC-A2BM	brca_tcga_pan_can_atlas_2018	69	censored	1	99.3523	0
TCGA-AR-A251	brca_tcga_pan_can_atlas_2018	68	censored	1	99.6153	0
TCGA-AR-A24N	brca_tcga_pan_can_atlas_2018	67	censored	1	99.7797	0
TCGA-AR-A1AJ	brca_tcga_pan_can_atlas_2018	66	censored	1	100.996	0
TCGA-B6-A1KF	brca_tcga_pan_can_atlas_2018	65	censored	1	101.522	0
TCGA-GM-A2DN	brca_tcga_pan_can_atlas_2018	64	censored	1	101.621	0
TCGA-A2-A0EM	brca_tcga_pan_can_atlas_2018	63	censored	1	101.719	0
TCGA-A2-A04W	brca_tcga_pan_can_atlas_2018	62	censored	1	101.982	0
TCGA-AO-A12A	brca_tcga_pan_can_atlas_2018	61	censored	1	102.311	0
TCGA-E2-A1LI	brca_tcga_pan_can_atlas_2018	60	censored	1	102.607	0
TCGA-AR-A24U	brca_tcga_pan_can_atlas_2018	59	censored	1	102.837	0
TCGA-B6-A40B	brca_tcga_pan_can_atlas_2018	58	censored	1	103.626	0
TCGA-AR-A1AK	brca_tcga_pan_can_atlas_2018	57	censored	1	103.856	0
TCGA-AR-A24Q	brca_tcga_pan_can_atlas_2018	56	censored	1	104.284	0
TCGA-AR-A24T	brca_tcga_pan_can_atlas_2018	55	censored	1	105.27	0
TCGA-AR-A24V	brca_tcga_pan_can_atlas_2018	54	censored	1	105.303	0
TCGA-A2-A25E	brca_tcga_pan_can_atlas_2018	53	censored	1	105.336	0
TCGA-GM-A2DM	brca_tcga_pan_can_atlas_2018	52	censored	1	106.059	0
TCGA-E2-A1LH	brca_tcga_pan_can_atlas_2018	51	censored	1	106.75	0
TCGA-AO-A128	brca_tcga_pan_can_atlas_2018	50	censored	1	106.782	0
TCGA-Z7-A8R6	brca_tcga_pan_can_atlas_2018	49	censored	1	107.045	0
TCGA-AR-A0U4	brca_tcga_pan_can_atlas_2018	48	censored	1	107.21	0
TCGA-A2-A25A	brca_tcga_pan_can_atlas_2018	47	censored	1	107.703	0
TCGA-A2-A0CR	brca_tcga_pan_can_atlas_2018	46	censored	1	107.933	0
TCGA-A2-A0CW	brca_tcga_pan_can_atlas_2018	45	censored	1	107.933	0
TCGA-AO-A129	brca_tcga_pan_can_atlas_2018	44	censored	1	108.032	0
TCGA-Z7-A8R5	brca_tcga_pan_can_atlas_2018	43	censored	1	108.065	0
TCGA-AR-A1AI	brca_tcga_pan_can_atlas_2018	42	censored	1	108.36	0
TCGA-AO-A126	brca_tcga_pan_can_atlas_2018	41	censored	1	108.722	0
TCGA-AR-A0TT	brca_tcga_pan_can_atlas_2018	40	censored	1	109.018	0
TCGA-GI-A2C9	brca_tcga_pan_can_atlas_2018	39	censored	1	109.873	0
TCGA-GM-A3NW	brca_tcga_pan_can_atlas_2018	38	censored	1	110.497	0
TCGA-BH-A42U	brca_tcga_pan_can_atlas_2018	37	censored	1	110.596	0
TCGA-AR-A24R	brca_tcga_pan_can_atlas_2018	36	censored	1	112.766	0
TCGA-AO-A125	brca_tcga_pan_can_atlas_2018	35	censored	1	113.621	0
TCGA-AO-A124	brca_tcga_pan_can_atlas_2018	34	censored	1	115.264	0
TCGA-GM-A2DL	brca_tcga_pan_can_atlas_2018	33	censored	1	115.692	0
TCGA-A2-A0EP	brca_tcga_pan_can_atlas_2018	32	censored	1	118.453	0
TCGA-AR-A24O	brca_tcga_pan_can_atlas_2018	31	censored	1	118.585	0
TCGA-AR-A24M	brca_tcga_pan_can_atlas_2018	30	censored	1	120.327	0
TCGA-A2-A04R	brca_tcga_pan_can_atlas_2018	29	censored	1	121.938	0
TCGA-AR-A1AH	brca_tcga_pan_can_atlas_2018	28	censored	1	125.16	0
TCGA-AQ-A04L	brca_tcga_pan_can_atlas_2018	27	censored	1	130.092	0
TCGA-3C-AALI	brca_tcga_pan_can_atlas_2018	26	censored	1	131.67	0
TCGA-3C-AAAU	brca_tcga_pan_can_atlas_2018	25	censored	1	133.051	0
TCGA-AR-A0U1	brca_tcga_pan_can_atlas_2018	24	censored	1	133.215	0
TCGA-AR-A0U3	brca_tcga_pan_can_atlas_2018	23	censored	1	134.136	0
TCGA-A2-A0EN	brca_tcga_pan_can_atlas_2018	22	censored	1	134.399	0
TCGA-A2-A0CK	brca_tcga_pan_can_atlas_2018	21	censored	1	136.733	0
TCGA-B6-A1KN	brca_tcga_pan_can_atlas_2018	20	censored	1	139.166	0
TCGA-AR-A0TP	brca_tcga_pan_can_atlas_2018	19	censored	1	140.546	0
TCGA-B6-A0IQ	brca_tcga_pan_can_atlas_2018	18	censored	1	140.875	0
TCGA-A2-A04N	brca_tcga_pan_can_atlas_2018	17	censored	1	143.144	0
TCGA-B6-A0I2	brca_tcga_pan_can_atlas_2018	16	censored	1	143.374	0
TCGA-AR-A24H	brca_tcga_pan_can_atlas_2018	15	censored	1	160.897	0
TCGA-B6-A0RO	brca_tcga_pan_can_atlas_2018	14	censored	1	162.048	0
TCGA-B6-A0IO	brca_tcga_pan_can_atlas_2018	13	censored	1	165.763	0
TCGA-AR-A2LE	brca_tcga_pan_can_atlas_2018	12	censored	1	166.42	0
TCGA-B6-A0RV	brca_tcga_pan_can_atlas_2018	11	censored	1	169.51	0
TCGA-B6-A2IU	brca_tcga_pan_can_atlas_2018	10	censored	1	170.168	0
TCGA-B6-A0WT	brca_tcga_pan_can_atlas_2018	9	censored	1	188.677	0
TCGA-B6-A0WZ	brca_tcga_pan_can_atlas_2018	8	censored	1	206.858	0
TCGA-B6-A0IJ	brca_tcga_pan_can_atlas_2018	7	censored	1	233.619	0
TCGA-B6-A0RI	brca_tcga_pan_can_atlas_2018	6	censored	1	234.277	0
TCGA-B6-A0RE	brca_tcga_pan_can_atlas_2018	5	censored	1	255.679	0
TCGA-B6-A0RN	brca_tcga_pan_can_atlas_2018	4	censored	1	263.274	0
TCGA-B6-A0IA	brca_tcga_pan_can_atlas_2018	3	censored	1	275.865	0
TCGA-B6-A0I5	brca_tcga_pan_can_atlas_2018	2	censored	1	281.29	0
TCGA-B6-A0RU	brca_tcga_pan_can_atlas_2018	1	censored	1	282.901	0
TCGA-UU-A93S	brca_tcga_pan_can_atlas_2018	151	deceased	0.9933774834437085	3.81366	1
TCGA-A2-A0CU	brca_tcga_pan_can_atlas_2018	150	deceased	0.9867549668874172	5.19446	1
TCGA-AR-A0TR	brca_tcga_pan_can_atlas_2018	149	deceased	0.9801324503311257	5.26022	1
TCGA-AQ-A0Y5	brca_tcga_pan_can_atlas_2018	148	deceased	0.9735099337748343	5.65473	1
TCGA-AC-A23H	brca_tcga_pan_can_atlas_2018	147	deceased	0.9668874172185429	5.72049	1
TCGA-AC-A3EH	brca_tcga_pan_can_atlas_2018	146	deceased	0.9602649006622515	6.47664	1
TCGA-BH-A18T	brca_tcga_pan_can_atlas_2018	145	deceased	0.953642	7.3643	1
TCGA-LL-A73Z	brca_tcga_pan_can_atlas_2018	144	deceased	0.9470198675496687	7.46293	1
TCGA-EW-A1P8	brca_tcga_pan_can_atlas_2018	143	deceased	0.9403973509933773	7.85745	1
TCGA-A2-A0T2	brca_tcga_pan_can_atlas_2018	142	deceased	0.9337748344370859	8.38347	1
TCGA-E2-A1LK	brca_tcga_pan_can_atlas_2018	141	deceased	0.9271523178807946	8.74511	1
TCGA-BH-A8FY	brca_tcga_pan_can_atlas_2018	140	deceased	0.9205298013245031	9.69852	1
TCGA-D8-A1Y1	brca_tcga_pan_can_atlas_2018	139	deceased	0.9139072847682118	9.92866	1
TCGA-A8-A08L	brca_tcga_pan_can_atlas_2018	138	deceased	0.9072847682119203	9.99441	1
TCGA-BH-A42T	brca_tcga_pan_can_atlas_2018	137	deceased	0.900662	10.5204	1
TCGA-AR-A5QQ	brca_tcga_pan_can_atlas_2018	136	deceased	0.8940397350993377	10.5862	1
TCGA-E2-A15M	brca_tcga_pan_can_atlas_2018	135	deceased	0.8874172185430463	11.0465	1
TCGA-AC-A62V	brca_tcga_pan_can_atlas_2018	134	deceased	0.8807947019867548	11.441	1
TCGA-B6-A0I9	brca_tcga_pan_can_atlas_2018	133	deceased	0.8741721854304633	11.9012	1
TCGA-BH-A1EV	brca_tcga_pan_can_atlas_2018	132	deceased	0.86755	11.9999	1
TCGA-D8-A1XC	brca_tcga_pan_can_atlas_2018	131	deceased	0.8609271523178805	12.3944	1
TCGA-C8-A12Q	brca_tcga_pan_can_atlas_2018	130	deceased	0.8543046357615893	12.6574	1
TCGA-D8-A73W	brca_tcga_pan_can_atlas_2018	129	deceased	0.8476821192052978	12.6574	1
TCGA-A8-A09X	brca_tcga_pan_can_atlas_2018	128	deceased	0.8410596026490063	14.0053	1
TCGA-AC-A2QJ	brca_tcga_pan_can_atlas_2018	127	deceased	0.8344370860927149	14.6629	1
TCGA-AR-A1AR	brca_tcga_pan_can_atlas_2018	126	deceased	0.8278145695364236	17.2272	1
TCGA-BH-A1EY	brca_tcga_pan_can_atlas_2018	125	deceased	0.8211920529801321	17.6875	1
TCGA-A2-A04P	brca_tcga_pan_can_atlas_2018	124	deceased	0.8145695364238408	18.0162	1
TCGA-B6-A0WW	brca_tcga_pan_can_atlas_2018	123	deceased	0.8079470198675494	18.345	1
TCGA-E2-A14Z	brca_tcga_pan_can_atlas_2018	122	deceased	0.8013245033112579	18.5094	1
TCGA-B6-A0IK	brca_tcga_pan_can_atlas_2018	121	deceased	0.7947019867549666	18.7724	1
TCGA-B6-A409	brca_tcga_pan_can_atlas_2018	120	deceased	0.7880794701986753	18.8381	1
TCGA-AQ-A7U7	brca_tcga_pan_can_atlas_2018	119	deceased	0.7814569536423839	19.1998	1
TCGA-BH-A18J	brca_tcga_pan_can_atlas_2018	118	deceased	0.7748344370860926	20.1203	1
TCGA-A7-A13E	brca_tcga_pan_can_atlas_2018	117	deceased	0.7682119205298013	20.1861	1
TCGA-AR-A2LH	brca_tcga_pan_can_atlas_2018	116	deceased	0.7615894039735099	20.2518	1
TCGA-B6-A0WX	brca_tcga_pan_can_atlas_2018	115	deceased	0.7549668874172187	21.008	1
TCGA-E9-A1N6	brca_tcga_pan_can_atlas_2018	114	deceased	0.7483443708609272	22.2902	1
TCGA-A2-A0YT	brca_tcga_pan_can_atlas_2018	113	deceased	0.7417218543046357	23.7696	1
TCGA-B6-A0I8	brca_tcga_pan_can_atlas_2018	112	deceased	0.7350993377483445	24.6244	1
TCGA-A2-A0CM	brca_tcga_pan_can_atlas_2018	111	deceased	0.728477	24.7888	1
TCGA-BH-A1F8	brca_tcga_pan_can_atlas_2018	110	deceased	0.7218543046357617	25.0847	1
TCGA-BH-A1F0	brca_tcga_pan_can_atlas_2018	109	deceased	0.7152317880794705	25.8079	1
TCGA-E9-A1NG	brca_tcga_pan_can_atlas_2018	108	deceased	0.708609	25.8408	1
TCGA-AC-A2FM	brca_tcga_pan_can_atlas_2018	107	deceased	0.7019867549668874	26.0381	1
TCGA-AO-A0J5	brca_tcga_pan_can_atlas_2018	106	deceased	0.6953642384105961	26.0381	1
TCGA-BH-A18L	brca_tcga_pan_can_atlas_2018	105	deceased	0.6887417218543048	26.6627	1
TCGA-E2-A2P5	brca_tcga_pan_can_atlas_2018	104	deceased	0.6821192052980135	26.9915	1
TCGA-A2-A0SV	brca_tcga_pan_can_atlas_2018	103	deceased	0.6754966887417221	27.123	1
TCGA-B6-A0X4	brca_tcga_pan_can_atlas_2018	102	deceased	0.6688741721854307	28.2737	1
TCGA-E2-A1LE	brca_tcga_pan_can_atlas_2018	101	deceased	0.6622516556291393	28.8983	1
TCGA-A8-A06U	brca_tcga_pan_can_atlas_2018	100	deceased	0.6556291390728478	29.0298	1
TCGA-E9-A2JS	brca_tcga_pan_can_atlas_2018	99	deceased	0.6490066225165565	29.7202	1
TCGA-A2-A3XU	brca_tcga_pan_can_atlas_2018	98	deceased	0.6423841059602651	29.9832	1
TCGA-BH-A18P	brca_tcga_pan_can_atlas_2018	97	deceased	0.6357615894039738	30.2791	1
TCGA-A8-A06X	brca_tcga_pan_can_atlas_2018	96	deceased	0.6291390728476823	31.0024	1
TCGA-BH-A1F2	brca_tcga_pan_can_atlas_2018	95	deceased	0.6225165562913909	31.5284	1
TCGA-A1-A0SK	brca_tcga_pan_can_atlas_2018	94	deceased	0.6158940397350996	31.7914	1
TCGA-E9-A1RB	brca_tcga_pan_can_atlas_2018	93	deceased	0.6092715231788082	32.0873	1
TCGA-B6-A0I6	brca_tcga_pan_can_atlas_2018	92	deceased	0.6026490066225167	32.5805	1
TCGA-BH-A0EA	brca_tcga_pan_can_atlas_2018	91	deceased	0.5960264900662253	32.5805	1
TCGA-E2-A1B4	brca_tcga_pan_can_atlas_2018	90	deceased	0.589404	33.0079	1
TCGA-BH-A1FD	brca_tcga_pan_can_atlas_2018	89	deceased	0.5827814569536426	33.1722	1
TCGA-A2-A3XS	brca_tcga_pan_can_atlas_2018	88	deceased	0.5761589403973512	33.9284	1
TCGA-BH-A1FH	brca_tcga_pan_can_atlas_2018	87	deceased	0.5695364238410597	33.9941	1
TCGA-C8-A3M7	brca_tcga_pan_can_atlas_2018	86	deceased	0.5629139072847683	33.9941	1
TCGA-E9-A226	brca_tcga_pan_can_atlas_2018	85	deceased	0.556291	34.4544	1
TCGA-E9-A1NF	brca_tcga_pan_can_atlas_2018	84	deceased	0.5496688741721856	35.2434	1
TCGA-A2-A3XY	brca_tcga_pan_can_atlas_2018	83	deceased	0.5430463576158941	35.9339	1
TCGA-OL-A5D6	brca_tcga_pan_can_atlas_2018	82	deceased	0.5364238410596027	36.2955	1
TCGA-A8-A08J	brca_tcga_pan_can_atlas_2018	81	deceased	0.5298013245033113	37.0516	1
TCGA-BH-A18R	brca_tcga_pan_can_atlas_2018	80	deceased	0.523179	37.5448	1
TCGA-BH-A18N	brca_tcga_pan_can_atlas_2018	79	deceased	0.5165562913907286	37.7421	1
TCGA-B6-A3ZX	brca_tcga_pan_can_atlas_2018	78	deceased	0.5099337748344372	37.8736	1
TCGA-BH-A203	brca_tcga_pan_can_atlas_2018	77	deceased	0.5033112582781458	38.5968	1
TCGA-AR-A1AT	brca_tcga_pan_can_atlas_2018	76	deceased	0.4966887417218544	41.8187	1
TCGA-OL-A66K	brca_tcga_pan_can_atlas_2018	75	deceased	0.49006622516556303	41.9173	1
TCGA-BH-A1EU	brca_tcga_pan_can_atlas_2018	74	deceased	0.48344370860927166	42.279	1
TCGA-BH-A0BF	brca_tcga_pan_can_atlas_2018	73	deceased	0.47682119205298024	43.5283	1
TCGA-A2-A0SW	brca_tcga_pan_can_atlas_2018	72	deceased	0.47019867549668887	44.8762	1
TCGA-BH-A1FM	brca_tcga_pan_can_atlas_2018	71	deceased	0.46357615894039755	45.6324	1
TCGA-BH-A0C1	brca_tcga_pan_can_atlas_2018	70	deceased	0.45695364238410613	46.3885	1
TCGA-PE-A5DC	brca_tcga_pan_can_atlas_2018	69	deceased	0.45033112582781476	47.0132	1
TCGA-A2-A3XX	brca_tcga_pan_can_atlas_2018	68	deceased	0.44370860927152334	47.3091	1
TCGA-BH-A1EX	brca_tcga_pan_can_atlas_2018	67	deceased	0.43708609271523197	49.5775	1
TCGA-B6-A0IC	brca_tcga_pan_can_atlas_2018	66	deceased	0.4304635761589406	50.6953	1
TCGA-BH-A18V	brca_tcga_pan_can_atlas_2018	65	deceased	0.42384105960264923	51.1556	1
TCGA-BH-A18U	brca_tcga_pan_can_atlas_2018	64	deceased	0.41721854304635786	51.3857	1
TCGA-BH-A1FR	brca_tcga_pan_can_atlas_2018	63	deceased	0.41059602649006643	53.983	1
TCGA-AR-A2LK	brca_tcga_pan_can_atlas_2018	62	deceased	0.40397350993377507	54.2131	1
TCGA-BH-A1FL	brca_tcga_pan_can_atlas_2018	61	deceased	0.39735099337748364	55.0021	1
TCGA-BH-A1FU	brca_tcga_pan_can_atlas_2018	60	deceased	0.39072847682119227	55.4953	1
TCGA-BH-A18Q	brca_tcga_pan_can_atlas_2018	59	deceased	0.38410596026490085	55.6268	1
TCGA-BH-A1EW	brca_tcga_pan_can_atlas_2018	58	deceased	0.3774834437086094	55.6925	1
TCGA-AR-A0TY	brca_tcga_pan_can_atlas_2018	57	deceased	0.370861	55.8569	1
TCGA-BH-A208	brca_tcga_pan_can_atlas_2018	56	deceased	0.3642384105960266	57.8295	1
TCGA-B6-A0X7	brca_tcga_pan_can_atlas_2018	55	deceased	0.35761589403973526	58.5528	1
TCGA-AO-A03U	brca_tcga_pan_can_atlas_2018	54	deceased	0.35099337748344384	58.9473	1
TCGA-GM-A2D9	brca_tcga_pan_can_atlas_2018	53	deceased	0.34437086092715247	59.5719	1
TCGA-A2-A0EW	brca_tcga_pan_can_atlas_2018	52	deceased	0.33774834437086104	61.939	1
TCGA-HN-A2OB	brca_tcga_pan_can_atlas_2018	51	deceased	0.3311258278145697	62.4651	1
TCGA-A2-A04V	brca_tcga_pan_can_atlas_2018	50	deceased	0.32450331125827814	63.1226	1
TCGA-BH-A1FJ	brca_tcga_pan_can_atlas_2018	49	deceased	0.31788079470198677	63.3527	1
TCGA-B6-A0IE	brca_tcga_pan_can_atlas_2018	48	deceased	0.31125827814569534	65.5226	1
TCGA-BH-A18S	brca_tcga_pan_can_atlas_2018	47	deceased	0.3046357615894039	66.0486	1
TCGA-B6-A0X5	brca_tcga_pan_can_atlas_2018	46	deceased	0.29801324503311255	68.9417	1
TCGA-BH-A1EN	brca_tcga_pan_can_atlas_2018	45	deceased	0.2913907284768211	69.928	1
TCGA-BH-A1FN	brca_tcga_pan_can_atlas_2018	44	deceased	0.28476821192052976	72.065	1
TCGA-BH-A18M	brca_tcga_pan_can_atlas_2018	43	deceased	0.27814569536423833	72.5581	1
TCGA-BH-A1FE	brca_tcga_pan_can_atlas_2018	42	deceased	0.27152317880794696	74.7279	1
TCGA-BH-A0BP	brca_tcga_pan_can_atlas_2018	41	deceased	0.2649006622516556	75.4841	1
TCGA-A2-A0CS	brca_tcga_pan_can_atlas_2018	40	deceased	0.2582781456953642	77.1937	1
TCGA-B6-A0I1	brca_tcga_pan_can_atlas_2018	39	deceased	0.25165562913907286	77.6211	1
TCGA-B6-A0RM	brca_tcga_pan_can_atlas_2018	38	deceased	0.24503311258278146	78.0156	1
TCGA-B6-A0WV	brca_tcga_pan_can_atlas_2018	37	deceased	0.23841059602649006	79.4621	1
TCGA-B6-A0RL	brca_tcga_pan_can_atlas_2018	36	deceased	0.2317880794701987	81.1717	1
TCGA-AO-A03O	brca_tcga_pan_can_atlas_2018	35	deceased	0.22516556291390727	81.632	1
TCGA-BH-A1ET	brca_tcga_pan_can_atlas_2018	34	deceased	0.2185430463576159	82.8484	1
TCGA-BH-A204	brca_tcga_pan_can_atlas_2018	33	deceased	0.21192052980132453	83.3087	1
TCGA-AR-A0U2	brca_tcga_pan_can_atlas_2018	32	deceased	0.2052980132450331	83.8676	1
TCGA-B6-A0IN	brca_tcga_pan_can_atlas_2018	31	deceased	0.19867549668874174	84.5909	1
TCGA-AC-A2FE	brca_tcga_pan_can_atlas_2018	30	deceased	0.1920529801324503	86.6621	1
TCGA-BH-A1F5	brca_tcga_pan_can_atlas_2018	29	deceased	0.18543046357615892	89.1607	1
TCGA-BH-A18K	brca_tcga_pan_can_atlas_2018	28	deceased	0.17880794701986755	90.8374	1
TCGA-BH-A1EO	brca_tcga_pan_can_atlas_2018	27	deceased	0.17218543046357618	91.988	1
TCGA-AR-A256	brca_tcga_pan_can_atlas_2018	26	deceased	0.16556291390728475	93.8291	1
TCGA-AR-A24L	brca_tcga_pan_can_atlas_2018	25	deceased	0.15894039735099336	94.2236	1
TCGA-AO-A03P	brca_tcga_pan_can_atlas_2018	24	deceased	0.15231788079470196	95.7031	1
TCGA-B6-A0WS	brca_tcga_pan_can_atlas_2018	23	deceased	0.14569536423841056	97.4784	1
TCGA-BH-A1F6	brca_tcga_pan_can_atlas_2018	22	deceased	0.13907284768211917	97.4784	1
TCGA-B6-A0RS	brca_tcga_pan_can_atlas_2018	21	deceased	0.13245033112582777	100.7	1
TCGA-B6-A0RP	brca_tcga_pan_can_atlas_2018	20	deceased	0.12582781456953637	102.771	1
TCGA-AR-A0TZ	brca_tcga_pan_can_atlas_2018	19	deceased	0.11920529801324499	107.243	1
TCGA-A8-A08T	brca_tcga_pan_can_atlas_2018	18	deceased	0.11258278145695359	112.075	1
TCGA-B6-A0IH	brca_tcga_pan_can_atlas_2018	17	deceased	0.10596026490066218	112.371	1
TCGA-B6-A0WY	brca_tcga_pan_can_atlas_2018	16	deceased	0.0993377	113.785	1
TCGA-BH-A1ES	brca_tcga_pan_can_atlas_2018	15	deceased	0.0927152	113.818	1
TCGA-BH-A1FC	brca_tcga_pan_can_atlas_2018	14	deceased	0.0860927	114.147	1
TCGA-A2-A0CO	brca_tcga_pan_can_atlas_2018	13	deceased	0.0794702	114.804	1
TCGA-BH-A1FB	brca_tcga_pan_can_atlas_2018	12	deceased	0.0728477	120.623	1
TCGA-BH-A1FG	brca_tcga_pan_can_atlas_2018	11	deceased	0.0662252	122.826	1
TCGA-B6-A0IM	brca_tcga_pan_can_atlas_2018	10	deceased	0.059602649006622495	127.33	1
TCGA-B6-A0IP	brca_tcga_pan_can_atlas_2018	9	deceased	0.0529801	129.073	1
TCGA-B6-A0IB	brca_tcga_pan_can_atlas_2018	8	deceased	0.0463576	129.566	1
TCGA-B6-A0X0	brca_tcga_pan_can_atlas_2018	7	deceased	0.0397351	129.697	1
TCGA-BH-A209	brca_tcga_pan_can_atlas_2018	6	deceased	0.033112582781456935	130.157	1
TCGA-B6-A0RQ	brca_tcga_pan_can_atlas_2018	5	deceased	0.026490066225165546	140.283	1
TCGA-B6-A0IG	brca_tcga_pan_can_atlas_2018	4	deceased	0.019867549668874163	146.497	1
TCGA-B6-A0RH	brca_tcga_pan_can_atlas_2018	3	deceased	0.013245033112582773	212.25	1
TCGA-GM-A2DA	brca_tcga_pan_can_atlas_2018	2	deceased	0.00662252	216.754	1
TCGA-B6-A0X1	brca_tcga_pan_can_atlas_2018	1	deceased	0	245.093	1

## Sheet: EG_S6K
Case ID	Study ID	Number at Risk	Status	Survival Rate	Time (months)	Death
TCGA-HU-8610	stad_tcga_pan_can_atlas_2018	13	censored	1	0.756156	0
TCGA-L5-A891	esca_tcga_pan_can_atlas_2018	12	censored	1	3.7479	0
TCGA-LN-A49Y	esca_tcga_pan_can_atlas_2018	11	censored	1	12.4601	0
TCGA-BR-6457	stad_tcga_pan_can_atlas_2018	10	censored	1	13.6766	0
TCGA-LN-A4A8	esca_tcga_pan_can_atlas_2018	9	censored	1	15.5176	0
TCGA-IG-A3YC	esca_tcga_pan_can_atlas_2018	8	censored	1	20.1203	0
TCGA-IG-A3YA	esca_tcga_pan_can_atlas_2018	7	censored	1	20.7779	0
TCGA-HU-A4H6	stad_tcga_pan_can_atlas_2018	6	censored	1	21.1724	0
TCGA-D7-A6F0	stad_tcga_pan_can_atlas_2018	5	censored	1	22.2902	0
TCGA-VQ-AA6J	stad_tcga_pan_can_atlas_2018	4	censored	1	27.5504	0
TCGA-BR-8058	stad_tcga_pan_can_atlas_2018	3	censored	1	37.2489	0
TCGA-XP-A8T7	esca_tcga_pan_can_atlas_2018	2	censored	1	41.2269	0
TCGA-RD-A8MV	stad_tcga_pan_can_atlas_2018	1	censored	1	122.3	0
TCGA-L5-A4OQ	esca_tcga_pan_can_atlas_2018	10	deceased	0.9	1.38081	1
TCGA-CD-A48C	stad_tcga_pan_can_atlas_2018	9	deceased	0.8	11.6054	1
TCGA-CG-5724	stad_tcga_pan_can_atlas_2018	8	deceased	0.7	12.0327	1
TCGA-VQ-AA6K	stad_tcga_pan_can_atlas_2018	7	deceased	0.6	12.4273	1
TCGA-VR-AA7I	esca_tcga_pan_can_atlas_2018	6	deceased	0.5	15.9122	1
TCGA-RD-A7C1	stad_tcga_pan_can_atlas_2018	5	deceased	0.4	16.6683	1
TCGA-BR-7717	stad_tcga_pan_can_atlas_2018	4	deceased	0.30000000000000004	18.1477	1
TCGA-L5-A8NQ	esca_tcga_pan_can_atlas_2018	3	deceased	0.2	21.3696	1
TCGA-L5-A8NW	esca_tcga_pan_can_atlas_2018	2	deceased	0.1	46.0926	1
TCGA-RD-A8N5	stad_tcga_pan_can_atlas_2018	1	deceased	0	57.435	1

## Sheet: EG_ALL
Case ID	Study ID	Number at Risk	Status	Survival Rate	Time (months)	Death
TCGA-BR-4292	stad_tcga_pan_can_atlas_2018	373	censored	1	0	0
TCGA-BR-4294	stad_tcga_pan_can_atlas_2018	372	censored	1	0	0
TCGA-BR-4357	stad_tcga_pan_can_atlas_2018	371	censored	1	0	0
TCGA-BR-4361	stad_tcga_pan_can_atlas_2018	370	censored	1	0	0
TCGA-BR-4362	stad_tcga_pan_can_atlas_2018	369	censored	1	0	0
TCGA-BR-4363	stad_tcga_pan_can_atlas_2018	368	censored	1	0	0
TCGA-BR-4366	stad_tcga_pan_can_atlas_2018	367	censored	1	0	0
TCGA-BR-4367	stad_tcga_pan_can_atlas_2018	366	censored	1	0	0
TCGA-BR-4368	stad_tcga_pan_can_atlas_2018	365	censored	1	0	0
TCGA-BR-4369	stad_tcga_pan_can_atlas_2018	364	censored	1	0	0
TCGA-BR-4370	stad_tcga_pan_can_atlas_2018	363	censored	1	0	0
TCGA-BR-4371	stad_tcga_pan_can_atlas_2018	362	censored	1	0	0
TCGA-BR-6454	stad_tcga_pan_can_atlas_2018	361	censored	1	0	0
TCGA-BR-8679	stad_tcga_pan_can_atlas_2018	360	censored	1	0	0
TCGA-BR-A4CR	stad_tcga_pan_can_atlas_2018	359	censored	1	0	0
TCGA-CG-4442	stad_tcga_pan_can_atlas_2018	358	censored	1	0	0
TCGA-CG-4474	stad_tcga_pan_can_atlas_2018	357	censored	1	0	0
TCGA-CG-4476	stad_tcga_pan_can_atlas_2018	356	censored	1	0	0
TCGA-LN-A9FO	esca_tcga_pan_can_atlas_2018	355	censored	1	0.131505	0
TCGA-FP-A8CX	stad_tcga_pan_can_atlas_2018	354	censored	1	0.230134	0
TCGA-HU-A4GY	stad_tcga_pan_can_atlas_2018	353	censored	1	0.263011	0
TCGA-L5-A88Y	esca_tcga_pan_can_atlas_2018	352	censored	1	0.36164	0
TCGA-BR-A4J9	stad_tcga_pan_can_atlas_2018	351	censored	1	0.460269	0
TCGA-BR-A4J4	stad_tcga_pan_can_atlas_2018	350	censored	1	0.526022	0
TCGA-IG-A50L	esca_tcga_pan_can_atlas_2018	349	censored	1	0.526022	0
TCGA-FP-8631	stad_tcga_pan_can_atlas_2018	348	censored	1	0.558898	0
TCGA-BR-A4J6	stad_tcga_pan_can_atlas_2018	347	censored	1	0.657527	0
TCGA-BR-8077	stad_tcga_pan_can_atlas_2018	346	censored	1	0.690403	0
TCGA-BR-8380	stad_tcga_pan_can_atlas_2018	345	censored	1	0.690403	0
TCGA-HU-8610	stad_tcga_pan_can_atlas_2018	344	censored	1	0.756156	0
TCGA-BR-8366	stad_tcga_pan_can_atlas_2018	343	censored	1	0.953414	0
TCGA-CG-5722	stad_tcga_pan_can_atlas_2018	342	censored	1	0.986291	0
TCGA-CG-5719	stad_tcga_pan_can_atlas_2018	341	censored	1	1.01917	0
TCGA-BR-8487	stad_tcga_pan_can_atlas_2018	340	censored	1	1.1178	0
TCGA-BR-A4PF	stad_tcga_pan_can_atlas_2018	339	censored	1	1.15067	0
TCGA-Z6-A9VB	esca_tcga_pan_can_atlas_2018	338	censored	1	1.31505	0
TCGA-HU-8238	stad_tcga_pan_can_atlas_2018	337	censored	1	1.51231	0
TCGA-HU-A4H0	stad_tcga_pan_can_atlas_2018	336	censored	1	2.10409	0
TCGA-Z6-A8JE	esca_tcga_pan_can_atlas_2018	335	censored	1	2.10409	0
TCGA-R6-A8WC	esca_tcga_pan_can_atlas_2018	334	censored	1	2.30134	0
TCGA-IP-7968	stad_tcga_pan_can_atlas_2018	333	censored	1	2.53148	0
TCGA-L5-A88V	esca_tcga_pan_can_atlas_2018	332	censored	1	2.59723	0
TCGA-IG-A3YB	esca_tcga_pan_can_atlas_2018	331	censored	1	2.63011	0
TCGA-Z6-AAPN	esca_tcga_pan_can_atlas_2018	330	censored	1	2.66298	0
TCGA-CG-4301	stad_tcga_pan_can_atlas_2018	329	censored	1	3.02462	0
TCGA-L5-A893	esca_tcga_pan_can_atlas_2018	328	censored	1	3.02462	0
TCGA-L5-A43C	esca_tcga_pan_can_atlas_2018	327	censored	1	3.15613	0
TCGA-HU-A4GC	stad_tcga_pan_can_atlas_2018	326	censored	1	3.25476	0
TCGA-BR-8370	stad_tcga_pan_can_atlas_2018	325	censored	1	3.32051	0
TCGA-L5-A4OO	esca_tcga_pan_can_atlas_2018	324	censored	1	3.32051	0
TCGA-Z6-A8JD	esca_tcga_pan_can_atlas_2018	323	censored	1	3.41914	0
TCGA-BR-8384	stad_tcga_pan_can_atlas_2018	322	censored	1	3.71503	0
TCGA-L5-A891	esca_tcga_pan_can_atlas_2018	321	censored	1	3.7479	0
TCGA-CG-5730	stad_tcga_pan_can_atlas_2018	320	censored	1	4.01091	0
TCGA-BR-8368	stad_tcga_pan_can_atlas_2018	319	censored	1	4.3068	0
TCGA-L5-A4OG	esca_tcga_pan_can_atlas_2018	318	censored	1	4.70132	0
TCGA-BR-A4QM	stad_tcga_pan_can_atlas_2018	317	censored	1	5.12871	0
TCGA-BR-8483	stad_tcga_pan_can_atlas_2018	316	censored	1	5.39172	0
TCGA-L5-A8NN	esca_tcga_pan_can_atlas_2018	315	censored	1	5.49035	0
TCGA-KB-A6F5	stad_tcga_pan_can_atlas_2018	314	censored	1	5.5561	0
TCGA-HU-A4G3	stad_tcga_pan_can_atlas_2018	313	censored	1	5.58898	0
TCGA-SW-A7EB	stad_tcga_pan_can_atlas_2018	312	censored	1	5.78624	0
TCGA-CG-5721	stad_tcga_pan_can_atlas_2018	311	censored	1	6.01637	0
TCGA-BR-8360	stad_tcga_pan_can_atlas_2018	310	censored	1	6.18075	0
TCGA-FP-A9TM	stad_tcga_pan_can_atlas_2018	309	censored	1	6.21363	0
TCGA-KH-A6WC	esca_tcga_pan_can_atlas_2018	308	censored	1	6.27938	0
TCGA-IN-A6RP	stad_tcga_pan_can_atlas_2018	307	censored	1	6.44376	0
TCGA-HU-A4GT	stad_tcga_pan_can_atlas_2018	306	censored	1	6.50952	0
TCGA-IN-A7NR	stad_tcga_pan_can_atlas_2018	305	censored	1	6.50952	0
TCGA-F1-6177	stad_tcga_pan_can_atlas_2018	304	censored	1	6.57527	0
TCGA-HU-A4GU	stad_tcga_pan_can_atlas_2018	303	censored	1	6.57527	0
TCGA-L5-A4OP	esca_tcga_pan_can_atlas_2018	302	censored	1	7.16704	0
TCGA-BR-8381	stad_tcga_pan_can_atlas_2018	301	censored	1	7.3643	0
TCGA-BR-8297	stad_tcga_pan_can_atlas_2018	300	censored	1	7.39718	0
TCGA-L5-A88Z	esca_tcga_pan_can_atlas_2018	299	censored	1	7.39718	0
TCGA-BR-8676	stad_tcga_pan_can_atlas_2018	298	censored	1	7.52868	0
TCGA-IC-A6RE	esca_tcga_pan_can_atlas_2018	297	censored	1	7.69307	0
TCGA-Q9-A6FW	esca_tcga_pan_can_atlas_2018	296	censored	1	7.82457	0
TCGA-CG-4436	stad_tcga_pan_can_atlas_2018	295	censored	1	7.98895	0
TCGA-CG-4437	stad_tcga_pan_can_atlas_2018	294	censored	1	8.05471	0
TCGA-L5-A8NR	esca_tcga_pan_can_atlas_2018	293	censored	1	8.71223	0
TCGA-L5-A43M	esca_tcga_pan_can_atlas_2018	292	censored	1	8.94237	0
TCGA-BR-6710	stad_tcga_pan_can_atlas_2018	291	censored	1	8.97524	0
TCGA-HU-A4GP	stad_tcga_pan_can_atlas_2018	290	censored	1	8.97524	0
TCGA-V5-AASX	esca_tcga_pan_can_atlas_2018	289	censored	1	8.97524	0
TCGA-BR-7197	stad_tcga_pan_can_atlas_2018	288	censored	1	9.20538	0
TCGA-BR-8485	stad_tcga_pan_can_atlas_2018	287	censored	1	9.20538	0
TCGA-V5-AASW	esca_tcga_pan_can_atlas_2018	286	censored	1	9.27113	0
TCGA-B7-A5TN	stad_tcga_pan_can_atlas_2018	285	censored	1	9.43551	0
TCGA-B7-A5TK	stad_tcga_pan_can_atlas_2018	284	censored	1	9.46839	0
TCGA-L7-A6VZ	esca_tcga_pan_can_atlas_2018	283	censored	1	10.3561	0
TCGA-LN-A7HV	esca_tcga_pan_can_atlas_2018	282	censored	1	10.5204	0
TCGA-IN-A7NT	stad_tcga_pan_can_atlas_2018	281	censored	1	10.6191	0
TCGA-BR-8690	stad_tcga_pan_can_atlas_2018	280	censored	1	10.6848	0
TCGA-B7-A5TJ	stad_tcga_pan_can_atlas_2018	279	censored	1	11.0136	0
TCGA-FP-A4BE	stad_tcga_pan_can_atlas_2018	278	censored	1	11.0793	0
TCGA-D7-A6EV	stad_tcga_pan_can_atlas_2018	277	censored	1	11.2437	0
TCGA-VR-AA7B	esca_tcga_pan_can_atlas_2018	276	censored	1	11.2437	0
TCGA-D7-6820	stad_tcga_pan_can_atlas_2018	275	censored	1	11.3095	0
TCGA-D7-A6EX	stad_tcga_pan_can_atlas_2018	274	censored	1	11.3095	0
TCGA-F1-A72C	stad_tcga_pan_can_atlas_2018	273	censored	1	11.3752	0
TCGA-B7-5818	stad_tcga_pan_can_atlas_2018	272	censored	1	11.704	0
TCGA-IN-A7NU	stad_tcga_pan_can_atlas_2018	271	censored	1	11.704	0
TCGA-HU-A4GH	stad_tcga_pan_can_atlas_2018	270	censored	1	11.7697	0
TCGA-CG-4472	stad_tcga_pan_can_atlas_2018	269	censored	1	11.9999	0
TCGA-LN-A7HW	esca_tcga_pan_can_atlas_2018	268	censored	1	11.9999	0
TCGA-CG-4455	stad_tcga_pan_can_atlas_2018	267	censored	1	12.0327	0
TCGA-LN-A7HY	esca_tcga_pan_can_atlas_2018	266	censored	1	12.0327	0
TCGA-LN-A9FP	esca_tcga_pan_can_atlas_2018	265	censored	1	12.0327	0
TCGA-CD-8534	stad_tcga_pan_can_atlas_2018	264	censored	1	12.0656	0
TCGA-CD-5804	stad_tcga_pan_can_atlas_2018	263	censored	1	12.0985	0
TCGA-IG-A97I	esca_tcga_pan_can_atlas_2018	262	censored	1	12.1643	0
TCGA-CD-A4MH	stad_tcga_pan_can_atlas_2018	261	censored	1	12.1971	0
TCGA-LN-A7HX	esca_tcga_pan_can_atlas_2018	260	censored	1	12.23	0
TCGA-LN-A9FR	esca_tcga_pan_can_atlas_2018	259	censored	1	12.2629	0
TCGA-CD-8529	stad_tcga_pan_can_atlas_2018	258	censored	1	12.2958	0
TCGA-CD-A487	stad_tcga_pan_can_atlas_2018	257	censored	1	12.2958	0
TCGA-CD-8528	stad_tcga_pan_can_atlas_2018	256	censored	1	12.3286	0
TCGA-D7-6822	stad_tcga_pan_can_atlas_2018	255	censored	1	12.3286	0
TCGA-LN-A49P	esca_tcga_pan_can_atlas_2018	254	censored	1	12.3286	0
TCGA-LN-A4MQ	esca_tcga_pan_can_atlas_2018	253	censored	1	12.3286	0
TCGA-LN-A5U6	esca_tcga_pan_can_atlas_2018	252	censored	1	12.3286	0
TCGA-LN-A8HZ	esca_tcga_pan_can_atlas_2018	251	censored	1	12.3286	0
TCGA-CD-8530	stad_tcga_pan_can_atlas_2018	250	censored	1	12.3944	0
TCGA-CD-8536	stad_tcga_pan_can_atlas_2018	249	censored	1	12.4273	0
TCGA-CD-A48A	stad_tcga_pan_can_atlas_2018	248	censored	1	12.4273	0
TCGA-LN-A49N	esca_tcga_pan_can_atlas_2018	247	censored	1	12.4273	0
TCGA-IN-A6RJ	stad_tcga_pan_can_atlas_2018	246	censored	1	12.4601	0
TCGA-LN-A49Y	esca_tcga_pan_can_atlas_2018	245	censored	1	12.4601	0
TCGA-LN-A4A2	esca_tcga_pan_can_atlas_2018	244	censored	1	12.493	0
TCGA-CD-8526	stad_tcga_pan_can_atlas_2018	243	censored	1	12.5259	0
TCGA-CD-8525	stad_tcga_pan_can_atlas_2018	242	censored	1	12.5916	0
TCGA-CD-8531	stad_tcga_pan_can_atlas_2018	241	censored	1	12.5916	0
TCGA-IN-A6RS	stad_tcga_pan_can_atlas_2018	240	censored	1	12.5916	0
TCGA-LN-A49V	esca_tcga_pan_can_atlas_2018	239	censored	1	12.5916	0
TCGA-LN-A4A1	esca_tcga_pan_can_atlas_2018	238	censored	1	12.5916	0
TCGA-LN-A4A4	esca_tcga_pan_can_atlas_2018	237	censored	1	12.5916	0
TCGA-CD-A4MJ	stad_tcga_pan_can_atlas_2018	236	censored	1	12.6245	0
TCGA-LN-A49X	esca_tcga_pan_can_atlas_2018	235	censored	1	12.6245	0
TCGA-D7-5578	stad_tcga_pan_can_atlas_2018	234	censored	1	12.6574	0
TCGA-LN-A49M	esca_tcga_pan_can_atlas_2018	233	censored	1	12.6574	0
TCGA-CD-8524	stad_tcga_pan_can_atlas_2018	232	censored	1	12.756	0
TCGA-LN-A4A3	esca_tcga_pan_can_atlas_2018	231	censored	1	12.756	0
TCGA-BR-8588	stad_tcga_pan_can_atlas_2018	230	censored	1	12.7889	0
TCGA-D7-6817	stad_tcga_pan_can_atlas_2018	229	censored	1	12.7889	0
TCGA-CD-8535	stad_tcga_pan_can_atlas_2018	228	censored	1	12.8218	0
TCGA-LN-A4A6	esca_tcga_pan_can_atlas_2018	227	censored	1	12.8547	0
TCGA-LN-A9FQ	esca_tcga_pan_can_atlas_2018	226	censored	1	12.8547	0
TCGA-BR-A4IY	stad_tcga_pan_can_atlas_2018	225	censored	1	12.8875	0
TCGA-HU-A4H2	stad_tcga_pan_can_atlas_2018	224	censored	1	12.9533	0
TCGA-CD-5799	stad_tcga_pan_can_atlas_2018	223	censored	1	13.019	0
TCGA-CD-5800	stad_tcga_pan_can_atlas_2018	222	censored	1	13.1505	0
TCGA-LN-A49S	esca_tcga_pan_can_atlas_2018	221	censored	1	13.1505	0
TCGA-LN-A7HZ	esca_tcga_pan_can_atlas_2018	220	censored	1	13.1834	0
TCGA-LN-A8I1	esca_tcga_pan_can_atlas_2018	219	censored	1	13.1834	0
TCGA-L5-A8NL	esca_tcga_pan_can_atlas_2018	218	censored	1	13.2163	0
TCGA-LN-A4MR	esca_tcga_pan_can_atlas_2018	217	censored	1	13.2163	0
TCGA-LN-A49W	esca_tcga_pan_can_atlas_2018	216	censored	1	13.2492	0
TCGA-CD-5802	stad_tcga_pan_can_atlas_2018	215	censored	1	13.3478	0
TCGA-LN-A49R	esca_tcga_pan_can_atlas_2018	214	censored	1	13.3807	0
TCGA-LN-A8I0	esca_tcga_pan_can_atlas_2018	213	censored	1	13.3807	0
TCGA-CD-5798	stad_tcga_pan_can_atlas_2018	212	censored	1	13.4136	0
TCGA-L5-A8NS	esca_tcga_pan_can_atlas_2018	211	censored	1	13.4136	0
TCGA-LN-A49O	esca_tcga_pan_can_atlas_2018	210	censored	1	13.4136	0
TCGA-BR-A4J8	stad_tcga_pan_can_atlas_2018	209	censored	1	13.5122	0
TCGA-IN-AB1X	stad_tcga_pan_can_atlas_2018	208	censored	1	13.5122	0
TCGA-L5-A8NK	esca_tcga_pan_can_atlas_2018	207	censored	1	13.5451	0
TCGA-FP-8211	stad_tcga_pan_can_atlas_2018	206	censored	1	13.5779	0
TCGA-BR-6457	stad_tcga_pan_can_atlas_2018	205	censored	1	13.6766	0
TCGA-D7-A4YY	stad_tcga_pan_can_atlas_2018	204	censored	1	13.7752	0
TCGA-BR-8369	stad_tcga_pan_can_atlas_2018	203	censored	1	14.0382	0
TCGA-MX-A666	stad_tcga_pan_can_atlas_2018	202	censored	1	14.0382	0
TCGA-HU-A4H8	stad_tcga_pan_can_atlas_2018	201	censored	1	14.0711	0
TCGA-BR-A4J2	stad_tcga_pan_can_atlas_2018	200	censored	1	14.1697	0
TCGA-D7-A4YT	stad_tcga_pan_can_atlas_2018	199	censored	1	14.2683	0
TCGA-XP-A8T8	esca_tcga_pan_can_atlas_2018	198	censored	1	14.367	0
TCGA-F1-6874	stad_tcga_pan_can_atlas_2018	197	censored	1	14.4656	0
TCGA-IG-A97H	esca_tcga_pan_can_atlas_2018	196	censored	1	14.4985	0
TCGA-D7-A4Z0	stad_tcga_pan_can_atlas_2018	195	censored	1	14.7615	0
TCGA-BR-8373	stad_tcga_pan_can_atlas_2018	194	censored	1	14.7944	0
TCGA-IG-A7DP	esca_tcga_pan_can_atlas_2018	193	censored	1	14.8601	0
TCGA-D7-6528	stad_tcga_pan_can_atlas_2018	192	censored	1	15.2218	0
TCGA-LN-A49U	esca_tcga_pan_can_atlas_2018	191	censored	1	15.3533	0
TCGA-V5-AASV	esca_tcga_pan_can_atlas_2018	190	censored	1	15.3533	0
TCGA-CD-8533	stad_tcga_pan_can_atlas_2018	189	censored	1	15.3861	0
TCGA-L5-A88S	esca_tcga_pan_can_atlas_2018	188	censored	1	15.4848	0
TCGA-LN-A4A8	esca_tcga_pan_can_atlas_2018	187	censored	1	15.5176	0
TCGA-D7-A6F2	stad_tcga_pan_can_atlas_2018	186	censored	1	15.6491	0
TCGA-IN-AB1V	stad_tcga_pan_can_atlas_2018	185	censored	1	15.7478	0
TCGA-BR-6453	stad_tcga_pan_can_atlas_2018	184	censored	1	15.945	0
TCGA-CG-4305	stad_tcga_pan_can_atlas_2018	183	censored	1	15.945	0
TCGA-D7-6815	stad_tcga_pan_can_atlas_2018	182	censored	1	15.9779	0
TCGA-BR-6707	stad_tcga_pan_can_atlas_2018	181	censored	1	16.1423	0
TCGA-EQ-A4SO	stad_tcga_pan_can_atlas_2018	180	censored	1	16.2409	0
TCGA-D7-A4YU	stad_tcga_pan_can_atlas_2018	179	censored	1	16.4382	0
TCGA-V5-A7RE	esca_tcga_pan_can_atlas_2018	178	censored	1	16.4382	0
TCGA-L5-A8NJ	esca_tcga_pan_can_atlas_2018	177	censored	1	16.4711	0
TCGA-D7-8572	stad_tcga_pan_can_atlas_2018	176	censored	1	16.7998	0
TCGA-IG-A51D	esca_tcga_pan_can_atlas_2018	175	censored	1	17.03	0
TCGA-FP-8099	stad_tcga_pan_can_atlas_2018	174	censored	1	17.0628	0
TCGA-VQ-AA6D	stad_tcga_pan_can_atlas_2018	173	censored	1	17.1286	0
TCGA-D7-6526	stad_tcga_pan_can_atlas_2018	172	censored	1	17.1943	0
TCGA-D7-8574	stad_tcga_pan_can_atlas_2018	171	censored	1	17.1943	0
TCGA-ZA-A8F6	stad_tcga_pan_can_atlas_2018	170	censored	1	17.2601	0
TCGA-D7-6524	stad_tcga_pan_can_atlas_2018	169	censored	1	17.8519	0
TCGA-VR-AA4G	esca_tcga_pan_can_atlas_2018	168	censored	1	18.0491	0
TCGA-HU-8245	stad_tcga_pan_can_atlas_2018	167	censored	1	18.1477	0
TCGA-X8-AAAR	esca_tcga_pan_can_atlas_2018	166	censored	1	18.2135	0
TCGA-IN-A6RI	stad_tcga_pan_can_atlas_2018	165	censored	1	18.3779	0
TCGA-D7-6521	stad_tcga_pan_can_atlas_2018	164	censored	1	18.5423	0
TCGA-D7-6522	stad_tcga_pan_can_atlas_2018	163	censored	1	18.608	0
TCGA-IN-8462	stad_tcga_pan_can_atlas_2018	162	censored	1	18.8053	0
TCGA-D7-6520	stad_tcga_pan_can_atlas_2018	161	censored	1	18.8381	0
TCGA-CG-4466	stad_tcga_pan_can_atlas_2018	160	censored	1	18.9697	0
TCGA-SW-A7EA	stad_tcga_pan_can_atlas_2018	159	censored	1	19.0354	0
TCGA-CG-4449	stad_tcga_pan_can_atlas_2018	158	censored	1	19.0683	0
TCGA-D7-6518	stad_tcga_pan_can_atlas_2018	157	censored	1	19.134	0
TCGA-D7-8573	stad_tcga_pan_can_atlas_2018	156	censored	1	19.4957	0
TCGA-FP-7829	stad_tcga_pan_can_atlas_2018	155	censored	1	19.5286	0
TCGA-IN-A6RN	stad_tcga_pan_can_atlas_2018	154	censored	1	19.5286	0
TCGA-B7-A5TI	stad_tcga_pan_can_atlas_2018	153	censored	1	19.5614	0
TCGA-MX-A5UJ	stad_tcga_pan_can_atlas_2018	152	censored	1	19.7258	0
TCGA-D7-A74A	stad_tcga_pan_can_atlas_2018	151	censored	1	19.9559	0
TCGA-L5-A4OI	esca_tcga_pan_can_atlas_2018	150	censored	1	19.9888	0
TCGA-S8-A6BV	esca_tcga_pan_can_atlas_2018	149	censored	1	20.0217	0
TCGA-IG-A3YC	esca_tcga_pan_can_atlas_2018	148	censored	1	20.1203	0
TCGA-KB-A93G	stad_tcga_pan_can_atlas_2018	147	censored	1	20.1532	0
TCGA-BR-8486	stad_tcga_pan_can_atlas_2018	146	censored	1	20.219	0
TCGA-HU-A4GX	stad_tcga_pan_can_atlas_2018	145	censored	1	20.2518	0
TCGA-S8-A6BW	esca_tcga_pan_can_atlas_2018	144	censored	1	20.3833	0
TCGA-BR-A4PE	stad_tcga_pan_can_atlas_2018	143	censored	1	20.4162	0
TCGA-D7-6519	stad_tcga_pan_can_atlas_2018	142	censored	1	20.5477	0
TCGA-BR-A4PD	stad_tcga_pan_can_atlas_2018	141	censored	1	20.6463	0
TCGA-IG-A3YA	esca_tcga_pan_can_atlas_2018	140	censored	1	20.7779	0
TCGA-D7-5579	stad_tcga_pan_can_atlas_2018	139	censored	1	20.9094	0
TCGA-D7-8579	stad_tcga_pan_can_atlas_2018	138	censored	1	20.9094	0
TCGA-L5-A4OJ	esca_tcga_pan_can_atlas_2018	137	censored	1	21.008	0
TCGA-HU-8608	stad_tcga_pan_can_atlas_2018	136	censored	1	21.0737	0
TCGA-D7-8578	stad_tcga_pan_can_atlas_2018	135	censored	1	21.1395	0
TCGA-HU-A4H6	stad_tcga_pan_can_atlas_2018	134	censored	1	21.1724	0
TCGA-F1-A448	stad_tcga_pan_can_atlas_2018	133	censored	1	21.271	0
TCGA-HU-A4GJ	stad_tcga_pan_can_atlas_2018	132	censored	1	21.3696	0
TCGA-JY-A939	esca_tcga_pan_can_atlas_2018	131	censored	1	21.6984	0
TCGA-VQ-A91E	stad_tcga_pan_can_atlas_2018	130	censored	1	21.8299	0
TCGA-BR-7196	stad_tcga_pan_can_atlas_2018	129	censored	1	21.8957	0
TCGA-BR-8364	stad_tcga_pan_can_atlas_2018	128	censored	1	22.1915	0
TCGA-D7-A6F0	stad_tcga_pan_can_atlas_2018	127	censored	1	22.2902	0
TCGA-FP-7998	stad_tcga_pan_can_atlas_2018	126	censored	1	22.2902	0
TCGA-HU-8602	stad_tcga_pan_can_atlas_2018	125	censored	1	22.323	0
TCGA-HU-A4G8	stad_tcga_pan_can_atlas_2018	124	censored	1	22.6847	0
TCGA-HU-A4GD	stad_tcga_pan_can_atlas_2018	123	censored	1	22.7504	0
TCGA-HU-8604	stad_tcga_pan_can_atlas_2018	122	censored	1	22.8162	0
TCGA-CG-4475	stad_tcga_pan_can_atlas_2018	121	censored	1	22.9806	0
TCGA-JY-A93C	esca_tcga_pan_can_atlas_2018	120	censored	1	23.1778	0
TCGA-IG-A5S3	esca_tcga_pan_can_atlas_2018	119	censored	1	23.408	0
TCGA-HU-A4H5	stad_tcga_pan_can_atlas_2018	118	censored	1	23.8025	0
TCGA-HU-A4H4	stad_tcga_pan_can_atlas_2018	117	censored	1	23.8354	0
TCGA-JY-A93F	esca_tcga_pan_can_atlas_2018	116	censored	1	24.0326	0
TCGA-HU-A4G9	stad_tcga_pan_can_atlas_2018	115	censored	1	24.197	0
TCGA-HU-A4G6	stad_tcga_pan_can_atlas_2018	114	censored	1	24.2627	0
TCGA-HU-A4G2	stad_tcga_pan_can_atlas_2018	113	censored	1	24.2956	0
TCGA-HU-8244	stad_tcga_pan_can_atlas_2018	112	censored	1	24.3943	0
TCGA-D7-8570	stad_tcga_pan_can_atlas_2018	111	censored	1	24.723	0
TCGA-BR-8678	stad_tcga_pan_can_atlas_2018	110	censored	1	24.7888	0
TCGA-JY-A93E	esca_tcga_pan_can_atlas_2018	109	censored	1	25.2162	0
TCGA-LN-A5U7	esca_tcga_pan_can_atlas_2018	108	censored	1	25.249	0
TCGA-HU-A4GF	stad_tcga_pan_can_atlas_2018	107	censored	1	25.8079	0
TCGA-VR-A8EO	esca_tcga_pan_can_atlas_2018	106	censored	1	25.8079	0
TCGA-D7-A6ET	stad_tcga_pan_can_atlas_2018	105	censored	1	26.4326	0
TCGA-B7-5816	stad_tcga_pan_can_atlas_2018	104	censored	1	26.6956	0
TCGA-BR-8677	stad_tcga_pan_can_atlas_2018	103	censored	1	26.7285	0
TCGA-VQ-A94U	stad_tcga_pan_can_atlas_2018	102	censored	1	26.9257	0
TCGA-VR-A8EP	esca_tcga_pan_can_atlas_2018	101	censored	1	27.0901	0
TCGA-BR-8589	stad_tcga_pan_can_atlas_2018	100	censored	1	27.123	0
TCGA-L5-A8NT	esca_tcga_pan_can_atlas_2018	99	censored	1	27.123	0
TCGA-BR-A4IU	stad_tcga_pan_can_atlas_2018	98	censored	1	27.5504	0
TCGA-VQ-AA6J	stad_tcga_pan_can_atlas_2018	97	censored	1	27.5504	0
TCGA-BR-8591	stad_tcga_pan_can_atlas_2018	96	censored	1	28.1422	0
TCGA-BR-A4J5	stad_tcga_pan_can_atlas_2018	95	censored	1	28.3394	0
TCGA-VQ-AA69	stad_tcga_pan_can_atlas_2018	94	censored	1	28.4052	0
TCGA-HU-8249	stad_tcga_pan_can_atlas_2018	93	censored	1	28.9641	0
TCGA-HU-A4H3	stad_tcga_pan_can_atlas_2018	92	censored	1	28.9969	0
TCGA-L5-A4OU	esca_tcga_pan_can_atlas_2018	91	censored	1	28.9969	0
TCGA-BR-8286	stad_tcga_pan_can_atlas_2018	90	censored	1	29.4243	0
TCGA-BR-7958	stad_tcga_pan_can_atlas_2018	89	censored	1	29.5558	0
TCGA-BR-8078	stad_tcga_pan_can_atlas_2018	88	censored	1	29.5887	0
TCGA-VQ-A8PT	stad_tcga_pan_can_atlas_2018	87	censored	1	29.5887	0
TCGA-CG-4443	stad_tcga_pan_can_atlas_2018	86	censored	1	29.9832	0
TCGA-HU-A4GN	stad_tcga_pan_can_atlas_2018	85	censored	1	29.9832	0
TCGA-L5-A43E	esca_tcga_pan_can_atlas_2018	84	censored	1	30.2462	0
TCGA-HF-A5NB	stad_tcga_pan_can_atlas_2018	83	censored	1	30.5093	0
TCGA-BR-6802	stad_tcga_pan_can_atlas_2018	82	censored	1	30.9038	0
TCGA-CG-4477	stad_tcga_pan_can_atlas_2018	81	censored	1	30.9695	0
TCGA-VQ-A8P8	stad_tcga_pan_can_atlas_2018	80	censored	1	30.9695	0
TCGA-BR-8361	stad_tcga_pan_can_atlas_2018	79	censored	1	31.101	0
TCGA-BR-6803	stad_tcga_pan_can_atlas_2018	78	censored	1	31.1997	0
TCGA-BR-8372	stad_tcga_pan_can_atlas_2018	77	censored	1	31.2654	0
TCGA-BR-8680	stad_tcga_pan_can_atlas_2018	76	censored	1	31.9558	0
TCGA-BR-8081	stad_tcga_pan_can_atlas_2018	75	censored	1	32.2517	0
TCGA-BR-A4J7	stad_tcga_pan_can_atlas_2018	74	censored	1	32.5147	0
TCGA-BR-8682	stad_tcga_pan_can_atlas_2018	73	censored	1	32.5805	0
TCGA-L5-A4OH	esca_tcga_pan_can_atlas_2018	72	censored	1	32.6133	0
TCGA-BR-6566	stad_tcga_pan_can_atlas_2018	71	censored	1	32.7777	0
TCGA-VQ-A91S	stad_tcga_pan_can_atlas_2018	70	censored	1	32.8764	0
TCGA-VQ-AA6B	stad_tcga_pan_can_atlas_2018	69	censored	1	32.9421	0
TCGA-M9-A5M8	esca_tcga_pan_can_atlas_2018	68	censored	1	33.1065	0
TCGA-BR-7959	stad_tcga_pan_can_atlas_2018	67	censored	1	33.2051	0
TCGA-IG-A3I8	esca_tcga_pan_can_atlas_2018	66	censored	1	33.2709	0
TCGA-HU-A4HD	stad_tcga_pan_can_atlas_2018	65	censored	1	33.4024	0
TCGA-BR-7715	stad_tcga_pan_can_atlas_2018	64	censored	1	33.6325	0
TCGA-VR-A8EY	esca_tcga_pan_can_atlas_2018	63	censored	1	33.6983	0
TCGA-BR-A44T	stad_tcga_pan_can_atlas_2018	62	censored	1	34.1257	0
TCGA-BR-6452	stad_tcga_pan_can_atlas_2018	61	censored	1	34.6846	0
TCGA-JY-A938	esca_tcga_pan_can_atlas_2018	60	censored	1	34.8489	0
TCGA-BR-A4CQ	stad_tcga_pan_can_atlas_2018	59	censored	1	34.9804	0
TCGA-IG-A3QL	esca_tcga_pan_can_atlas_2018	58	censored	1	35.2106	0
TCGA-BR-7704	stad_tcga_pan_can_atlas_2018	57	censored	1	35.2434	0
TCGA-RD-A8N9	stad_tcga_pan_can_atlas_2018	56	censored	1	35.6051	0
TCGA-BR-7707	stad_tcga_pan_can_atlas_2018	55	censored	1	35.8352	0
TCGA-L5-A8NG	esca_tcga_pan_can_atlas_2018	54	censored	1	35.9667	0
TCGA-BR-7703	stad_tcga_pan_can_atlas_2018	53	censored	1	36.164	0
TCGA-IN-7806	stad_tcga_pan_can_atlas_2018	52	censored	1	36.3612	0
TCGA-D7-A4YX	stad_tcga_pan_can_atlas_2018	51	censored	1	36.427	0
TCGA-KB-A93J	stad_tcga_pan_can_atlas_2018	50	censored	1	36.953	0
TCGA-VQ-A8P3	stad_tcga_pan_can_atlas_2018	49	censored	1	37.216	0
TCGA-BR-8058	stad_tcga_pan_can_atlas_2018	48	censored	1	37.2489	0
TCGA-VQ-A8E7	stad_tcga_pan_can_atlas_2018	47	censored	1	37.4133	0
TCGA-KB-A93H	stad_tcga_pan_can_atlas_2018	46	censored	1	37.6434	0
TCGA-VQ-A8P2	stad_tcga_pan_can_atlas_2018	45	censored	1	38.1366	0
TCGA-R6-A6XG	esca_tcga_pan_can_atlas_2018	44	censored	1	38.3996	0
TCGA-VQ-AA6A	stad_tcga_pan_can_atlas_2018	43	censored	1	38.9256	0
TCGA-BR-6563	stad_tcga_pan_can_atlas_2018	42	censored	1	39.1229	0
TCGA-VQ-A91A	stad_tcga_pan_can_atlas_2018	41	censored	1	39.4516	0
TCGA-BR-7716	stad_tcga_pan_can_atlas_2018	40	censored	1	39.7804	0
TCGA-BR-6801	stad_tcga_pan_can_atlas_2018	39	censored	1	40.2078	0
TCGA-RD-A8N0	stad_tcga_pan_can_atlas_2018	38	censored	1	40.6352	0
TCGA-XP-A8T7	esca_tcga_pan_can_atlas_2018	37	censored	1	41.2269	0
TCGA-VQ-A91V	stad_tcga_pan_can_atlas_2018	36	censored	1	42.6406	0
TCGA-VQ-A8E2	stad_tcga_pan_can_atlas_2018	35	censored	1	43.3639	0
TCGA-VQ-AA68	stad_tcga_pan_can_atlas_2018	34	censored	1	43.6598	0
TCGA-BR-6852	stad_tcga_pan_can_atlas_2018	33	censored	1	44.942	0
TCGA-R5-A7O7	stad_tcga_pan_can_atlas_2018	32	censored	1	45.6653	0
TCGA-CG-4444	stad_tcga_pan_can_atlas_2018	31	censored	1	47.0461	0
TCGA-JY-A6FH	esca_tcga_pan_can_atlas_2018	30	censored	1	47.3748	0
TCGA-VQ-A8DT	stad_tcga_pan_can_atlas_2018	29	censored	1	48.7885	0
TCGA-HF-7134	stad_tcga_pan_can_atlas_2018	28	censored	1	52.2076	0
TCGA-VR-A8Q7	esca_tcga_pan_can_atlas_2018	27	censored	1	52.2734	0
TCGA-R6-A6Y0	esca_tcga_pan_can_atlas_2018	26	censored	1	53.9501	0
TCGA-CG-4438	stad_tcga_pan_can_atlas_2018	25	censored	1	54.0816	0
TCGA-VQ-AA6F	stad_tcga_pan_can_atlas_2018	24	censored	1	54.1145	0
TCGA-L5-A8NE	esca_tcga_pan_can_atlas_2018	23	censored	1	55.4953	0
TCGA-VQ-A91Z	stad_tcga_pan_can_atlas_2018	22	censored	1	55.561	0
TCGA-3M-AB46	stad_tcga_pan_can_atlas_2018	21	censored	1	58.0268	0
TCGA-L5-A4OS	esca_tcga_pan_can_atlas_2018	20	censored	1	58.5857	0
TCGA-JY-A6FB	esca_tcga_pan_can_atlas_2018	19	censored	1	60.3939	0
TCGA-VQ-A91W	stad_tcga_pan_can_atlas_2018	18	censored	1	60.8541	0
TCGA-VQ-A91K	stad_tcga_pan_can_atlas_2018	17	censored	1	61.2158	0
TCGA-HF-7133	stad_tcga_pan_can_atlas_2018	16	censored	1	63.0568	0
TCGA-KB-A6F7	stad_tcga_pan_can_atlas_2018	15	censored	1	63.6157	0
TCGA-VQ-A8PX	stad_tcga_pan_can_atlas_2018	14	censored	1	64.5692	0
TCGA-CG-5728	stad_tcga_pan_can_atlas_2018	13	censored	1	65.0952	0
TCGA-VQ-A92D	stad_tcga_pan_can_atlas_2018	12	censored	1	66.8047	0
TCGA-JY-A6FD	esca_tcga_pan_can_atlas_2018	11	censored	1	68.0212	0
TCGA-RD-A8N4	stad_tcga_pan_can_atlas_2018	10	censored	1	71.3746	0
TCGA-VQ-A8PZ	stad_tcga_pan_can_atlas_2018	9	censored	1	73.4129	0
TCGA-R5-A7ZI	stad_tcga_pan_can_atlas_2018	8	censored	1	74.5307	0
TCGA-HF-7132	stad_tcga_pan_can_atlas_2018	7	censored	1	77.2923	0
TCGA-CG-5727	stad_tcga_pan_can_atlas_2018	6	censored	1	79.0676	0
TCGA-CG-5723	stad_tcga_pan_can_atlas_2018	5	censored	1	105.073	0
TCGA-RD-A8N1	stad_tcga_pan_can_atlas_2018	4	censored	1	115.692	0
TCGA-RD-A8N2	stad_tcga_pan_can_atlas_2018	3	censored	1	116.382	0
TCGA-JY-A6F8	esca_tcga_pan_can_atlas_2018	2	censored	1	122.103	0
TCGA-RD-A8MV	stad_tcga_pan_can_atlas_2018	1	censored	1	122.3	0
TCGA-CG-4462	stad_tcga_pan_can_atlas_2018	244	deceased	0.9959016393442623	0	1
TCGA-HU-A4GQ	stad_tcga_pan_can_atlas_2018	243	deceased	0.9918032786885247	0.0986291	1
TCGA-BR-8363	stad_tcga_pan_can_atlas_2018	242	deceased	0.987705	0.263011	1
TCGA-L5-A43H	esca_tcga_pan_can_atlas_2018	241	deceased	0.9836065573770495	0.295887	1
TCGA-BR-8285	stad_tcga_pan_can_atlas_2018	240	deceased	0.9795081967213117	0.558898	1
TCGA-EQ-5647	stad_tcga_pan_can_atlas_2018	239	deceased	0.9754098360655741	0.624651	1
TCGA-BR-A4J1	stad_tcga_pan_can_atlas_2018	238	deceased	0.9713114754098364	0.72328	1
TCGA-IG-A5B8	esca_tcga_pan_can_atlas_2018	237	deceased	0.9672131147540988	0.789032	1
TCGA-ZQ-A9CR	stad_tcga_pan_can_atlas_2018	236	deceased	0.9631147540983611	0.789032	1
TCGA-IG-A3Y9	esca_tcga_pan_can_atlas_2018	235	deceased	0.9590163934426233	0.854785	1
TCGA-VQ-A8DL	stad_tcga_pan_can_atlas_2018	234	deceased	0.9549180327868857	0.920538	1
TCGA-CG-5720	stad_tcga_pan_can_atlas_2018	233	deceased	0.95082	0.986291	1
TCGA-CG-4306	stad_tcga_pan_can_atlas_2018	232	deceased	0.9467213114754104	1.01917	1
TCGA-L5-A4OQ	esca_tcga_pan_can_atlas_2018	231	deceased	0.9426229508196726	1.38081	1
TCGA-BR-A4CS	stad_tcga_pan_can_atlas_2018	230	deceased	0.9385245901639351	1.47944	1
TCGA-VR-A8ET	esca_tcga_pan_can_atlas_2018	229	deceased	0.9344262295081972	1.54519	1
TCGA-VQ-A91U	stad_tcga_pan_can_atlas_2018	228	deceased	0.9303278688524595	1.70957	1
TCGA-VQ-A8PM	stad_tcga_pan_can_atlas_2018	227	deceased	0.9262295081967218	1.87395	1
TCGA-VQ-A923	stad_tcga_pan_can_atlas_2018	226	deceased	0.922131	2.00546	1
TCGA-BR-8295	stad_tcga_pan_can_atlas_2018	225	deceased	0.9180327868852463	2.20272	1
TCGA-VQ-A8PF	stad_tcga_pan_can_atlas_2018	224	deceased	0.9139344262295086	2.4986	1
TCGA-L5-A8NF	esca_tcga_pan_can_atlas_2018	223	deceased	0.9098360655737708	2.66298	1
TCGA-BR-8289	stad_tcga_pan_can_atlas_2018	222	deceased	0.9057377049180332	2.66298	1
TCGA-VQ-A94P	stad_tcga_pan_can_atlas_2018	221	deceased	0.9016393442622956	2.66298	1
TCGA-VQ-A8PJ	stad_tcga_pan_can_atlas_2018	220	deceased	0.8975409836065579	2.69586	1
TCGA-R6-A8W8	esca_tcga_pan_can_atlas_2018	219	deceased	0.8934426229508202	2.89312	1
TCGA-L5-A4OR	esca_tcga_pan_can_atlas_2018	218	deceased	0.8893442622950825	3.15613	1
TCGA-IN-8663	stad_tcga_pan_can_atlas_2018	217	deceased	0.8852459016393448	3.38626	1
TCGA-V5-A7RC	esca_tcga_pan_can_atlas_2018	216	deceased	0.881148	3.41914	1
TCGA-BR-7901	stad_tcga_pan_can_atlas_2018	215	deceased	0.8770491803278694	3.45202	1
TCGA-IN-7808	stad_tcga_pan_can_atlas_2018	214	deceased	0.8729508196721318	3.45202	1
TCGA-FP-7735	stad_tcga_pan_can_atlas_2018	213	deceased	0.8688524590163941	3.48489	1
TCGA-JY-A6FE	esca_tcga_pan_can_atlas_2018	212	deceased	0.8647540983606564	3.68215	1
TCGA-MX-A5UG	stad_tcga_pan_can_atlas_2018	211	deceased	0.8606557377049185	3.71503	1
TCGA-IG-A4QS	esca_tcga_pan_can_atlas_2018	210	deceased	0.856557	3.87941	1
TCGA-CG-4440	stad_tcga_pan_can_atlas_2018	209	deceased	0.8524590163934431	4.01091	1
TCGA-BR-4253	stad_tcga_pan_can_atlas_2018	208	deceased	0.8483606557377056	4.07667	1
TCGA-BR-4255	stad_tcga_pan_can_atlas_2018	207	deceased	0.8442622950819677	4.07667	1
TCGA-2H-A9GQ	esca_tcga_pan_can_atlas_2018	206	deceased	0.8401639344262299	4.20817	1
TCGA-L5-A43J	esca_tcga_pan_can_atlas_2018	205	deceased	0.8360655737704923	4.3068	1
TCGA-D7-A748	stad_tcga_pan_can_atlas_2018	204	deceased	0.8319672131147545	4.33968	1
TCGA-LN-A5U5	esca_tcga_pan_can_atlas_2018	203	deceased	0.827869	4.47118	1
TCGA-VQ-A925	stad_tcga_pan_can_atlas_2018	202	deceased	0.8237704918032791	4.53694	1
TCGA-R5-A804	stad_tcga_pan_can_atlas_2018	201	deceased	0.8196721311475416	4.60269	1
TCGA-BR-4187	stad_tcga_pan_can_atlas_2018	200	deceased	0.8155737704918038	4.63557	1
TCGA-IG-A8O2	esca_tcga_pan_can_atlas_2018	199	deceased	0.811475	4.66844	1
TCGA-L5-A4OT	esca_tcga_pan_can_atlas_2018	198	deceased	0.8073770491803284	4.89858	1
TCGA-FP-8210	stad_tcga_pan_can_atlas_2018	197	deceased	0.8032786885245905	5.03008	1
TCGA-R6-A6KZ	esca_tcga_pan_can_atlas_2018	196	deceased	0.79918	5.06296	1
TCGA-RD-A7BW	stad_tcga_pan_can_atlas_2018	195	deceased	0.7950819672131152	5.12871	1
TCGA-Q9-A6FU	esca_tcga_pan_can_atlas_2018	194	deceased	0.7909836065573775	5.16159	1
TCGA-V5-A7RB	esca_tcga_pan_can_atlas_2018	193	deceased	0.7868852459016398	5.29309	1
TCGA-VQ-A8DU	stad_tcga_pan_can_atlas_2018	192	deceased	0.7827868852459019	5.45747	1
TCGA-FP-A4BF	stad_tcga_pan_can_atlas_2018	191	deceased	0.7786885245901644	5.52323	1
TCGA-VQ-A928	stad_tcga_pan_can_atlas_2018	190	deceased	0.7745901639344265	5.72049	1
TCGA-2H-A9GL	esca_tcga_pan_can_atlas_2018	189	deceased	0.7704918032786888	5.91774	1
TCGA-LN-A49K	esca_tcga_pan_can_atlas_2018	188	deceased	0.7663934426229511	5.91774	1
TCGA-D7-A4YV	stad_tcga_pan_can_atlas_2018	187	deceased	0.7622950819672133	5.91774	1
TCGA-HU-8243	stad_tcga_pan_can_atlas_2018	186	deceased	0.7581967213114758	5.91774	1
TCGA-BR-A453	stad_tcga_pan_can_atlas_2018	185	deceased	0.754098	6.08213	1
TCGA-R5-A7ZR	stad_tcga_pan_can_atlas_2018	184	deceased	0.7500000000000003	6.08213	1
TCGA-BR-4267	stad_tcga_pan_can_atlas_2018	183	deceased	0.7459016393442625	6.18075	1
TCGA-BR-8592	stad_tcga_pan_can_atlas_2018	182	deceased	0.7418032786885249	6.27938	1
TCGA-CD-A486	stad_tcga_pan_can_atlas_2018	181	deceased	0.7377049180327871	6.31226	1
TCGA-R6-A6XQ	esca_tcga_pan_can_atlas_2018	180	deceased	0.7336065573770495	6.34514	1
TCGA-CD-A4MG	stad_tcga_pan_can_atlas_2018	179	deceased	0.7295081967213117	6.57527	1
TCGA-VQ-A927	stad_tcga_pan_can_atlas_2018	178	deceased	0.7254098360655739	6.57527	1
TCGA-BR-4183	stad_tcga_pan_can_atlas_2018	177	deceased	0.7213114754098363	6.60815	1
TCGA-BR-4280	stad_tcga_pan_can_atlas_2018	176	deceased	0.7172131147540984	6.60815	1
TCGA-IN-A6RR	stad_tcga_pan_can_atlas_2018	175	deceased	0.7131147540983609	6.73965	1
TCGA-BR-4184	stad_tcga_pan_can_atlas_2018	174	deceased	0.709016	6.96979	1
TCGA-CG-5717	stad_tcga_pan_can_atlas_2018	173	deceased	0.7049180327868854	6.96979	1
TCGA-RE-A7BO	esca_tcga_pan_can_atlas_2018	172	deceased	0.7008196721311477	7.00266	1
TCGA-R6-A6L6	esca_tcga_pan_can_atlas_2018	171	deceased	0.6967213114754098	7.03554	1
TCGA-CG-4469	stad_tcga_pan_can_atlas_2018	170	deceased	0.6926229508196723	7.06842	1
TCGA-L5-A4OW	esca_tcga_pan_can_atlas_2018	169	deceased	0.6885245901639344	7.13417	1
TCGA-D7-A74B	stad_tcga_pan_can_atlas_2018	168	deceased	0.6844262295081969	7.13417	1
TCGA-CD-8527	stad_tcga_pan_can_atlas_2018	167	deceased	0.680328	7.16704	1
TCGA-L5-A4OX	esca_tcga_pan_can_atlas_2018	166	deceased	0.6762295081967212	7.43006	1
TCGA-BR-4188	stad_tcga_pan_can_atlas_2018	165	deceased	0.6721311475409836	7.43006	1
TCGA-BR-A452	stad_tcga_pan_can_atlas_2018	164	deceased	0.6680327868852458	7.52868	1
TCGA-R6-A6DQ	esca_tcga_pan_can_atlas_2018	163	deceased	0.6639344262295083	7.59444	1
TCGA-2H-A9GK	esca_tcga_pan_can_atlas_2018	162	deceased	0.6598360655737704	7.62731	1
TCGA-VQ-A8P5	stad_tcga_pan_can_atlas_2018	161	deceased	0.6557377049180327	7.72594	1
TCGA-L5-A8NM	esca_tcga_pan_can_atlas_2018	160	deceased	0.651639	7.75882	1
TCGA-R6-A6DN	esca_tcga_pan_can_atlas_2018	159	deceased	0.6475409836065574	7.98895	1
TCGA-CG-5734	stad_tcga_pan_can_atlas_2018	158	deceased	0.6434426229508197	7.98895	1
TCGA-EQ-8122	stad_tcga_pan_can_atlas_2018	157	deceased	0.639344	7.98895	1
TCGA-BR-8284	stad_tcga_pan_can_atlas_2018	156	deceased	0.6352459016393444	8.05471	1
TCGA-VR-A8EW	esca_tcga_pan_can_atlas_2018	155	deceased	0.6311475409836066	8.12046	1
TCGA-BR-8687	stad_tcga_pan_can_atlas_2018	154	deceased	0.6270491803278689	8.21909	1
TCGA-D7-A747	stad_tcga_pan_can_atlas_2018	153	deceased	0.6229508196721313	8.38347	1
TCGA-R5-A7ZF	stad_tcga_pan_can_atlas_2018	152	deceased	0.6188524590163936	8.51498	1
TCGA-RD-A7BT	stad_tcga_pan_can_atlas_2018	151	deceased	0.6147540983606559	8.6136	1
TCGA-2H-A9GN	esca_tcga_pan_can_atlas_2018	150	deceased	0.6106557377049181	8.94237	1
TCGA-RD-A8N6	stad_tcga_pan_can_atlas_2018	149	deceased	0.6065573770491804	8.94237	1
TCGA-BR-A4IZ	stad_tcga_pan_can_atlas_2018	148	deceased	0.6024590163934427	8.97524	1
TCGA-CG-4465	stad_tcga_pan_can_atlas_2018	147	deceased	0.5983606557377049	9.00812	1
TCGA-VQ-A922	stad_tcga_pan_can_atlas_2018	146	deceased	0.5942622950819672	9.041	1
TCGA-BR-7957	stad_tcga_pan_can_atlas_2018	145	deceased	0.5901639344262294	9.07387	1
TCGA-VR-AA7D	esca_tcga_pan_can_atlas_2018	144	deceased	0.5860655737704917	9.1725	1
TCGA-BR-6565	stad_tcga_pan_can_atlas_2018	143	deceased	0.5819672131147541	9.1725	1
TCGA-R5-A805	stad_tcga_pan_can_atlas_2018	142	deceased	0.5778688524590164	9.23825	1
TCGA-VQ-A8PO	stad_tcga_pan_can_atlas_2018	141	deceased	0.5737704918032787	9.27113	1
TCGA-IG-A4QT	esca_tcga_pan_can_atlas_2018	140	deceased	0.569672	9.30401	1
TCGA-R6-A6Y2	esca_tcga_pan_can_atlas_2018	139	deceased	0.5655737704918034	9.30401	1
TCGA-BR-4256	stad_tcga_pan_can_atlas_2018	138	deceased	0.5614754098360656	9.33688	1
TCGA-BR-8590	stad_tcga_pan_can_atlas_2018	137	deceased	0.5573770491803279	9.33688	1
TCGA-VQ-A91X	stad_tcga_pan_can_atlas_2018	136	deceased	0.5532786885245903	9.50127	1
TCGA-BR-4279	stad_tcga_pan_can_atlas_2018	135	deceased	0.5491803278688525	9.56702	1
TCGA-BR-8080	stad_tcga_pan_can_atlas_2018	134	deceased	0.5450819672131147	9.59989	1
TCGA-BR-4257	stad_tcga_pan_can_atlas_2018	133	deceased	0.540984	9.66565	1
TCGA-VQ-A91Y	stad_tcga_pan_can_atlas_2018	132	deceased	0.5368852459016393	9.7314	1
TCGA-BR-8683	stad_tcga_pan_can_atlas_2018	131	deceased	0.5327868852459016	9.86291	1
TCGA-MX-A663	stad_tcga_pan_can_atlas_2018	130	deceased	0.5286885245901639	9.86291	1
TCGA-IG-A6QS	esca_tcga_pan_can_atlas_2018	129	deceased	0.5245901639344261	9.96153	1
TCGA-D7-6527	stad_tcga_pan_can_atlas_2018	128	deceased	0.5204918032786885	10.2574	1
TCGA-LN-A49L	esca_tcga_pan_can_atlas_2018	127	deceased	0.5163934426229508	10.4547	1
TCGA-L7-A56G	esca_tcga_pan_can_atlas_2018	126	deceased	0.5122950819672132	10.8492	1
TCGA-RD-A7BS	stad_tcga_pan_can_atlas_2018	125	deceased	0.5081967213114755	11.0465	1
TCGA-CD-5803	stad_tcga_pan_can_atlas_2018	124	deceased	0.5040983606557379	11.2108	1
TCGA-VQ-A94T	stad_tcga_pan_can_atlas_2018	123	deceased	0.5000000000000001	11.2437	1
TCGA-CD-A489	stad_tcga_pan_can_atlas_2018	122	deceased	0.49590163934426246	11.3095	1
TCGA-BR-8060	stad_tcga_pan_can_atlas_2018	121	deceased	0.49180327868852475	11.441	1
TCGA-D7-A6EY	stad_tcga_pan_can_atlas_2018	120	deceased	0.4877049180327869	11.441	1
TCGA-LN-A4A9	esca_tcga_pan_can_atlas_2018	119	deceased	0.4836065573770492	11.5396	1
TCGA-CD-A48C	stad_tcga_pan_can_atlas_2018	118	deceased	0.4795081967213115	11.6054	1
TCGA-CD-8532	stad_tcga_pan_can_atlas_2018	117	deceased	0.47540983606557385	11.6382	1
TCGA-VQ-A91D	stad_tcga_pan_can_atlas_2018	116	deceased	0.47131147540983614	11.704	1
TCGA-CD-A4MI	stad_tcga_pan_can_atlas_2018	115	deceased	0.46721311475409844	11.7697	1
TCGA-BR-8371	stad_tcga_pan_can_atlas_2018	114	deceased	0.4631147540983607	11.8026	1
TCGA-CG-5724	stad_tcga_pan_can_atlas_2018	113	deceased	0.459016	12.0327	1
TCGA-BR-6709	stad_tcga_pan_can_atlas_2018	112	deceased	0.4549180327868853	12.1643	1
TCGA-D7-6818	stad_tcga_pan_can_atlas_2018	111	deceased	0.4508196721311476	12.3615	1
TCGA-CD-5813	stad_tcga_pan_can_atlas_2018	110	deceased	0.4467213114754099	12.3944	1
TCGA-VR-A8ER	esca_tcga_pan_can_atlas_2018	109	deceased	0.44262295081967223	12.4273	1
TCGA-VQ-AA6K	stad_tcga_pan_can_atlas_2018	108	deceased	0.4385245901639345	12.4273	1
TCGA-R6-A8WG	esca_tcga_pan_can_atlas_2018	107	deceased	0.4344262295081968	12.6903	1
TCGA-VQ-A8PH	stad_tcga_pan_can_atlas_2018	106	deceased	0.4303278688524591	12.7889	1
TCGA-IG-A625	esca_tcga_pan_can_atlas_2018	105	deceased	0.4262295081967214	12.8218	1
TCGA-L5-A8NH	esca_tcga_pan_can_atlas_2018	104	deceased	0.4221311475409837	12.9204	1
TCGA-VQ-A8DZ	stad_tcga_pan_can_atlas_2018	103	deceased	0.418033	13.019	1
TCGA-BR-8362	stad_tcga_pan_can_atlas_2018	102	deceased	0.41393442622950827	13.0848	1
TCGA-CD-5801	stad_tcga_pan_can_atlas_2018	101	deceased	0.40983606557377056	13.1834	1
TCGA-VQ-A8DV	stad_tcga_pan_can_atlas_2018	100	deceased	0.40573770491803285	13.2492	1
TCGA-D7-6525	stad_tcga_pan_can_atlas_2018	99	deceased	0.4016393442622952	13.3478	1
TCGA-IN-A6RL	stad_tcga_pan_can_atlas_2018	98	deceased	0.3975409836065575	13.3478	1
TCGA-VQ-A8PS	stad_tcga_pan_can_atlas_2018	97	deceased	0.3934426229508198	13.3478	1
TCGA-L5-A8NI	esca_tcga_pan_can_atlas_2018	96	deceased	0.38934426229508207	13.4793	1
TCGA-BR-6455	stad_tcga_pan_can_atlas_2018	95	deceased	0.38524590163934425	13.8738	1
TCGA-BR-A44U	stad_tcga_pan_can_atlas_2018	94	deceased	0.38114754098360654	13.8738	1
TCGA-2H-A9GM	esca_tcga_pan_can_atlas_2018	93	deceased	0.3770491803278688	13.9396	1
TCGA-CG-4441	stad_tcga_pan_can_atlas_2018	92	deceased	0.3729508196721312	14.0053	1
TCGA-FP-7916	stad_tcga_pan_can_atlas_2018	91	deceased	0.36885245901639346	14.0711	1
TCGA-2H-A9GI	esca_tcga_pan_can_atlas_2018	90	deceased	0.36475409836065575	14.3012	1
TCGA-VQ-A8PY	stad_tcga_pan_can_atlas_2018	89	deceased	0.36065573770491804	14.3341	1
TCGA-BR-8059	stad_tcga_pan_can_atlas_2018	88	deceased	0.35655737704918034	14.4327	1
TCGA-D7-8576	stad_tcga_pan_can_atlas_2018	87	deceased	0.3524590163934426	14.6629	1
TCGA-CG-5725	stad_tcga_pan_can_atlas_2018	86	deceased	0.3483606557377049	15.0245	1
TCGA-BR-7722	stad_tcga_pan_can_atlas_2018	85	deceased	0.3442622950819672	15.3204	1
TCGA-BR-8296	stad_tcga_pan_can_atlas_2018	84	deceased	0.3401639344262295	15.5834	1
TCGA-VQ-A8PQ	stad_tcga_pan_can_atlas_2018	83	deceased	0.3360655737704918	15.6491	1
TCGA-HU-A4HB	stad_tcga_pan_can_atlas_2018	82	deceased	0.3319672131147541	15.682	1
TCGA-R6-A8W5	esca_tcga_pan_can_atlas_2018	81	deceased	0.32786885245901637	15.7806	1
TCGA-VR-AA7I	esca_tcga_pan_can_atlas_2018	80	deceased	0.32377049180327866	15.9122	1
TCGA-BR-A4QL	stad_tcga_pan_can_atlas_2018	79	deceased	0.31967213114754095	16.1423	1
TCGA-VQ-AA6I	stad_tcga_pan_can_atlas_2018	78	deceased	0.31557377049180324	16.1423	1
TCGA-2H-A9GO	esca_tcga_pan_can_atlas_2018	77	deceased	0.31147540983606553	16.2409	1
TCGA-R6-A6L4	esca_tcga_pan_can_atlas_2018	76	deceased	0.3073770491803278	16.3067	1
TCGA-VQ-A8PD	stad_tcga_pan_can_atlas_2018	75	deceased	0.3032786885245901	16.3067	1
TCGA-RD-A7C1	stad_tcga_pan_can_atlas_2018	74	deceased	0.2991803278688524	16.6683	1
TCGA-RD-A8NB	stad_tcga_pan_can_atlas_2018	73	deceased	0.2950819672131147	16.8656	1
TCGA-BR-6456	stad_tcga_pan_can_atlas_2018	72	deceased	0.290984	17.293	1
TCGA-BR-8365	stad_tcga_pan_can_atlas_2018	71	deceased	0.2868852459016393	17.5231	1
TCGA-VQ-A8PK	stad_tcga_pan_can_atlas_2018	70	deceased	0.28278688524590156	17.8519	1
TCGA-BR-6706	stad_tcga_pan_can_atlas_2018	69	deceased	0.27868852459016386	18.0491	1
TCGA-BR-7717	stad_tcga_pan_can_atlas_2018	68	deceased	0.27459016393442615	18.1477	1
TCGA-VR-A8EZ	esca_tcga_pan_can_atlas_2018	67	deceased	0.27049180327868844	18.1806	1
TCGA-D7-8575	stad_tcga_pan_can_atlas_2018	66	deceased	0.2663934426229507	18.2135	1
TCGA-R5-A7ZE	stad_tcga_pan_can_atlas_2018	65	deceased	0.262295	18.2135	1
TCGA-L5-A43I	esca_tcga_pan_can_atlas_2018	64	deceased	0.2581967213114753	18.2793	1
TCGA-VR-A8EU	esca_tcga_pan_can_atlas_2018	63	deceased	0.2540983606557376	18.3121	1
TCGA-L5-A4ON	esca_tcga_pan_can_atlas_2018	62	deceased	0.2499999999999999	18.345	1
TCGA-BR-4191	stad_tcga_pan_can_atlas_2018	61	deceased	0.24590163934426218	18.345	1
TCGA-VQ-AA64	stad_tcga_pan_can_atlas_2018	60	deceased	0.24180327868852447	18.4108	1
TCGA-VQ-A8E0	stad_tcga_pan_can_atlas_2018	59	deceased	0.23770491803278676	18.4765	1
TCGA-IG-A4P3	esca_tcga_pan_can_atlas_2018	58	deceased	0.23360655737704905	18.6409	1
TCGA-VQ-A91N	stad_tcga_pan_can_atlas_2018	57	deceased	0.22950819672131137	18.7395	1
TCGA-BR-6458	stad_tcga_pan_can_atlas_2018	56	deceased	0.22540983606557366	19.3313	1
TCGA-ZR-A9CJ	esca_tcga_pan_can_atlas_2018	55	deceased	0.22131147540983595	19.7258	1
TCGA-BR-8291	stad_tcga_pan_can_atlas_2018	54	deceased	0.21721311475409824	19.9559	1
TCGA-CG-4300	stad_tcga_pan_can_atlas_2018	53	deceased	0.21311475409836053	20.0217	1
TCGA-D7-A6EZ	stad_tcga_pan_can_atlas_2018	52	deceased	0.20901639344262282	20.3176	1
TCGA-VQ-A91Q	stad_tcga_pan_can_atlas_2018	51	deceased	0.2049180327868851	20.8107	1
TCGA-BR-8686	stad_tcga_pan_can_atlas_2018	50	deceased	0.2008196721311474	20.8765	1
TCGA-VQ-A94O	stad_tcga_pan_can_atlas_2018	49	deceased	0.1967213114754097	21.0409	1
TCGA-CG-5733	stad_tcga_pan_can_atlas_2018	48	deceased	0.19262295081967198	21.0737	1
TCGA-L5-A8NQ	esca_tcga_pan_can_atlas_2018	47	deceased	0.18852459016393427	21.3696	1
TCGA-BR-A4QI	stad_tcga_pan_can_atlas_2018	46	deceased	0.18442622950819657	21.4354	1
TCGA-VQ-A8E3	stad_tcga_pan_can_atlas_2018	45	deceased	0.18032786885245888	21.7313	1
TCGA-VQ-A8PE	stad_tcga_pan_can_atlas_2018	44	deceased	0.17622950819672117	22.1915	1
TCGA-LN-A4A5	esca_tcga_pan_can_atlas_2018	43	deceased	0.1721311475409834	22.3888	1
TCGA-VR-A8EQ	esca_tcga_pan_can_atlas_2018	42	deceased	0.1680327868852457	22.8162	1
TCGA-VQ-A8PP	stad_tcga_pan_can_atlas_2018	41	deceased	0.16393442622950802	23.408	1
TCGA-L5-A4OE	esca_tcga_pan_can_atlas_2018	40	deceased	0.1598360655737703	23.9997	1
TCGA-BR-8382	stad_tcga_pan_can_atlas_2018	39	deceased	0.1557377049180326	25.0518	1
TCGA-XP-A8T6	esca_tcga_pan_can_atlas_2018	38	deceased	0.15163934426229492	25.0847	1
TCGA-L5-A88W	esca_tcga_pan_can_atlas_2018	37	deceased	0.14754098360655724	25.1175	1
TCGA-BR-8484	stad_tcga_pan_can_atlas_2018	36	deceased	0.14344262295081953	25.1833	1
TCGA-BR-6705	stad_tcga_pan_can_atlas_2018	35	deceased	0.13934426229508182	25.6107	1
TCGA-D7-5577	stad_tcga_pan_can_atlas_2018	34	deceased	0.1352459016393441	25.7093	1
TCGA-2H-A9GF	esca_tcga_pan_can_atlas_2018	33	deceased	0.1311475409836064	25.7751	1
TCGA-VQ-AA6G	stad_tcga_pan_can_atlas_2018	32	deceased	0.1270491803278687	26.0381	1
TCGA-BR-6564	stad_tcga_pan_can_atlas_2018	31	deceased	0.12295081967213099	26.1038	1
TCGA-L5-A4OF	esca_tcga_pan_can_atlas_2018	30	deceased	0.1188524590163933	26.334	1
TCGA-BR-8367	stad_tcga_pan_can_atlas_2018	29	deceased	0.1147540983606556	26.334	1
TCGA-HJ-7597	stad_tcga_pan_can_atlas_2018	28	deceased	0.1106557377049179	26.4655	1
TCGA-VQ-A8PU	stad_tcga_pan_can_atlas_2018	27	deceased	0.1065573770491802	27.3531	1
TCGA-VR-A8EX	esca_tcga_pan_can_atlas_2018	26	deceased	0.1024590163934425	28.1093	1
TCGA-BR-A4IV	stad_tcga_pan_can_atlas_2018	25	deceased	0.0983607	28.5695	1
TCGA-BR-7723	stad_tcga_pan_can_atlas_2018	24	deceased	0.0942623	28.7339	1
TCGA-CG-5726	stad_tcga_pan_can_atlas_2018	23	deceased	0.0901639	28.9641	1
TCGA-BR-4201	stad_tcga_pan_can_atlas_2018	22	deceased	0.0860656	30.9038	1
TCGA-2H-A9GH	esca_tcga_pan_can_atlas_2018	21	deceased	0.0819672	31.2654	1
TCGA-JY-A93D	esca_tcga_pan_can_atlas_2018	20	deceased	0.0778689	31.5613	1
TCGA-2H-A9GR	esca_tcga_pan_can_atlas_2018	19	deceased	0.0737705	32.449	1
TCGA-VQ-A8PB	stad_tcga_pan_can_atlas_2018	18	deceased	0.0696721	34.29	1
TCGA-CG-5718	stad_tcga_pan_can_atlas_2018	17	deceased	0.0655738	35.9996	1
TCGA-RD-A8MW	stad_tcga_pan_can_atlas_2018	16	deceased	0.061475409836065496	37.9064	1
TCGA-JY-A6FG	esca_tcga_pan_can_atlas_2018	15	deceased	0.057377049180327794	41.5228	1
TCGA-VQ-A94R	stad_tcga_pan_can_atlas_2018	14	deceased	0.0532787	42.542	1
TCGA-JY-A6FA	esca_tcga_pan_can_atlas_2018	13	deceased	0.049180327868852396	44.7447	1
TCGA-L5-A8NW	esca_tcga_pan_can_atlas_2018	12	deceased	0.045082	46.0926	1
TCGA-VR-AA4D	esca_tcga_pan_can_atlas_2018	11	deceased	0.040983606557377004	46.1913	1
TCGA-VQ-A8PC	stad_tcga_pan_can_atlas_2018	10	deceased	0.0368852	46.257	1
TCGA-L5-A4OM	esca_tcga_pan_can_atlas_2018	9	deceased	0.0327869	47.9337	1
TCGA-L5-A8NV	esca_tcga_pan_can_atlas_2018	8	deceased	0.0286885	52.5693	1
TCGA-VQ-A924	stad_tcga_pan_can_atlas_2018	7	deceased	0.024590163934426198	55.4295	1
TCGA-RD-A8N5	stad_tcga_pan_can_atlas_2018	6	deceased	0.020491803278688502	57.435	1
TCGA-2H-A9GJ	esca_tcga_pan_can_atlas_2018	5	deceased	0.0163934	58.5528	1
TCGA-FP-8209	stad_tcga_pan_can_atlas_2018	4	deceased	0.012295081967213099	59.5391	1
TCGA-CG-5732	stad_tcga_pan_can_atlas_2018	3	deceased	0.00819672	69.0403	1
TCGA-F1-6875	stad_tcga_pan_can_atlas_2018	2	deceased	0.00409836	72.2293	1
TCGA-L5-A8NU	esca_tcga_pan_can_atlas_2018	1	deceased	0	83.2429	1

## Sheet: HN_S6K
Case ID	Study ID	Number at Risk	Status	Survival Rate	Time (months)	Death
TCGA-MT-A51X	hnsc_tcga_pan_can_atlas_2018	18	censored	1	7.95608	0
TCGA-CR-6488	hnsc_tcga_pan_can_atlas_2018	17	censored	1	12.4601	0
TCGA-TN-A7HJ	hnsc_tcga_pan_can_atlas_2018	16	censored	1	13.2492	0
TCGA-D6-A6EP	hnsc_tcga_pan_can_atlas_2018	15	censored	1	13.9396	0
TCGA-H7-8502	hnsc_tcga_pan_can_atlas_2018	14	censored	1	15.0574	0
TCGA-D6-6825	hnsc_tcga_pan_can_atlas_2018	13	censored	1	16.1423	0
TCGA-UP-A6WW	hnsc_tcga_pan_can_atlas_2018	12	censored	1	17.03	0
TCGA-CR-6491	hnsc_tcga_pan_can_atlas_2018	11	censored	1	22.7833	0
TCGA-CQ-A4CB	hnsc_tcga_pan_can_atlas_2018	10	censored	1	29.3586	0
TCGA-CV-A6JN	hnsc_tcga_pan_can_atlas_2018	9	censored	1	29.786	0
TCGA-BA-A4II	hnsc_tcga_pan_can_atlas_2018	8	censored	1	30.1805	0
TCGA-CN-6011	hnsc_tcga_pan_can_atlas_2018	7	censored	1	30.6736	0
TCGA-F7-7848	hnsc_tcga_pan_can_atlas_2018	6	censored	1	37.1832	0
TCGA-CV-5979	hnsc_tcga_pan_can_atlas_2018	5	censored	1	43.2324	0
TCGA-UF-A71B	hnsc_tcga_pan_can_atlas_2018	4	censored	1	49.5118	0
TCGA-CV-5973	hnsc_tcga_pan_can_atlas_2018	3	censored	1	86.8264	0
TCGA-CV-5440	hnsc_tcga_pan_can_atlas_2018	2	censored	1	107.506	0
TCGA-CV-6942	hnsc_tcga_pan_can_atlas_2018	1	censored	1	140.777	0
TCGA-BA-A6DG	hnsc_tcga_pan_can_atlas_2018	12	deceased	0.9166666666666665	2.26847	1
TCGA-CR-6478	hnsc_tcga_pan_can_atlas_2018	11	deceased	0.8333333333333333	6.01637	1
TCGA-CR-7377	hnsc_tcga_pan_can_atlas_2018	10	deceased	0.75	9.1725	1
TCGA-QK-A8ZA	hnsc_tcga_pan_can_atlas_2018	9	deceased	0.6666666666666665	12.1971	1
TCGA-BA-6872	hnsc_tcga_pan_can_atlas_2018	8	deceased	0.5833333333333333	12.6245	1
TCGA-CV-7097	hnsc_tcga_pan_can_atlas_2018	7	deceased	0.49999999999999983	12.6574	1
TCGA-IQ-A61O	hnsc_tcga_pan_can_atlas_2018	6	deceased	0.4166666666666666	13.8409	1
TCGA-CN-5364	hnsc_tcga_pan_can_atlas_2018	5	deceased	0.33333333333333326	16.208	1
TCGA-CV-7095	hnsc_tcga_pan_can_atlas_2018	4	deceased	0.24999999999999992	18.8053	1
TCGA-BA-5149	hnsc_tcga_pan_can_atlas_2018	3	deceased	0.16666666666666663	26.4983	1
TCGA-CR-7369	hnsc_tcga_pan_can_atlas_2018	2	deceased	0.0833333	35.8352	1
TCGA-CV-7423	hnsc_tcga_pan_can_atlas_2018	1	deceased	0	100.569	1

## Sheet: HN_ALL
Case ID	Study ID	Number at Risk	Status	Survival Rate	Time (months)	Death
TCGA-HD-A4C1	hnsc_tcga_pan_can_atlas_2018	303	censored	1	0.36164	0
TCGA-F7-A61W	hnsc_tcga_pan_can_atlas_2018	302	censored	1	0.460269	0
TCGA-CR-7374	hnsc_tcga_pan_can_atlas_2018	301	censored	1	0.986291	0
TCGA-MT-A67D	hnsc_tcga_pan_can_atlas_2018	300	censored	1	1.84108	0
TCGA-D6-6824	hnsc_tcga_pan_can_atlas_2018	299	censored	1	2.53148	0
TCGA-F7-A50I	hnsc_tcga_pan_can_atlas_2018	298	censored	1	3.02462	0
TCGA-4P-AA8J	hnsc_tcga_pan_can_atlas_2018	297	censored	1	3.35339	0
TCGA-CR-7370	hnsc_tcga_pan_can_atlas_2018	296	censored	1	3.45202	0
TCGA-CV-A6JU	hnsc_tcga_pan_can_atlas_2018	295	censored	1	3.6164	0
TCGA-HD-A6HZ	hnsc_tcga_pan_can_atlas_2018	294	censored	1	3.64928	0
TCGA-BA-6873	hnsc_tcga_pan_can_atlas_2018	293	censored	1	4.01091	0
TCGA-BB-4227	hnsc_tcga_pan_can_atlas_2018	292	censored	1	4.40543	0
TCGA-BB-4225	hnsc_tcga_pan_can_atlas_2018	291	censored	1	4.79995	0
TCGA-CR-7398	hnsc_tcga_pan_can_atlas_2018	290	censored	1	5.12871	0
TCGA-CR-7399	hnsc_tcga_pan_can_atlas_2018	289	censored	1	5.95062	0
TCGA-BB-4217	hnsc_tcga_pan_can_atlas_2018	288	censored	1	6.14788	0
TCGA-MT-A67G	hnsc_tcga_pan_can_atlas_2018	287	censored	1	6.24651	0
TCGA-HD-A6I0	hnsc_tcga_pan_can_atlas_2018	286	censored	1	6.90403	0
TCGA-BA-A6DB	hnsc_tcga_pan_can_atlas_2018	285	censored	1	7.10129	0
TCGA-T2-A6X0	hnsc_tcga_pan_can_atlas_2018	284	censored	1	7.10129	0
TCGA-CN-A63T	hnsc_tcga_pan_can_atlas_2018	283	censored	1	7.39718	0
TCGA-D6-A6EM	hnsc_tcga_pan_can_atlas_2018	282	censored	1	7.62731	0
TCGA-CR-6487	hnsc_tcga_pan_can_atlas_2018	281	censored	1	7.69307	0
TCGA-MT-A51X	hnsc_tcga_pan_can_atlas_2018	280	censored	1	7.95608	0
TCGA-QK-AA3K	hnsc_tcga_pan_can_atlas_2018	279	censored	1	8.31772	0
TCGA-BB-4224	hnsc_tcga_pan_can_atlas_2018	278	censored	1	9.13963	0
TCGA-D6-6517	hnsc_tcga_pan_can_atlas_2018	277	censored	1	9.59989	0
TCGA-CR-6481	hnsc_tcga_pan_can_atlas_2018	276	censored	1	10.2245	0
TCGA-CN-6988	hnsc_tcga_pan_can_atlas_2018	275	censored	1	10.4547	0
TCGA-CX-7085	hnsc_tcga_pan_can_atlas_2018	274	censored	1	10.5533	0
TCGA-CR-6482	hnsc_tcga_pan_can_atlas_2018	273	censored	1	11.3423	0
TCGA-BA-A6DA	hnsc_tcga_pan_can_atlas_2018	272	censored	1	11.5396	0
TCGA-CR-6484	hnsc_tcga_pan_can_atlas_2018	271	censored	1	11.6382	0
TCGA-CR-5247	hnsc_tcga_pan_can_atlas_2018	270	censored	1	11.7697	0
TCGA-IQ-A61G	hnsc_tcga_pan_can_atlas_2018	269	censored	1	11.8355	0
TCGA-CR-6480	hnsc_tcga_pan_can_atlas_2018	268	censored	1	11.9012	0
TCGA-CN-A641	hnsc_tcga_pan_can_atlas_2018	267	censored	1	12.0656	0
TCGA-D6-A6EQ	hnsc_tcga_pan_can_atlas_2018	266	censored	1	12.0985	0
TCGA-D6-A4ZB	hnsc_tcga_pan_can_atlas_2018	265	censored	1	12.3615	0
TCGA-F7-A624	hnsc_tcga_pan_can_atlas_2018	264	censored	1	12.4273	0
TCGA-CR-6488	hnsc_tcga_pan_can_atlas_2018	263	censored	1	12.4601	0
TCGA-MT-A67F	hnsc_tcga_pan_can_atlas_2018	262	censored	1	12.6245	0
TCGA-C9-A480	hnsc_tcga_pan_can_atlas_2018	261	censored	1	12.6903	0
TCGA-QK-A6IJ	hnsc_tcga_pan_can_atlas_2018	260	censored	1	12.7231	0
TCGA-D6-A6ES	hnsc_tcga_pan_can_atlas_2018	259	censored	1	12.7889	0
TCGA-CN-4729	hnsc_tcga_pan_can_atlas_2018	258	censored	1	12.8875	0
TCGA-CR-7389	hnsc_tcga_pan_can_atlas_2018	257	censored	1	12.8875	0
TCGA-QK-A8Z7	hnsc_tcga_pan_can_atlas_2018	256	censored	1	12.8875	0
TCGA-BB-A6UM	hnsc_tcga_pan_can_atlas_2018	255	censored	1	12.9204	0
TCGA-P3-A6T8	hnsc_tcga_pan_can_atlas_2018	254	censored	1	13.1505	0
TCGA-TN-A7HJ	hnsc_tcga_pan_can_atlas_2018	253	censored	1	13.2492	0
TCGA-H7-7774	hnsc_tcga_pan_can_atlas_2018	252	censored	1	13.3807	0
TCGA-TN-A7HI	hnsc_tcga_pan_can_atlas_2018	251	censored	1	13.5451	0
TCGA-H7-A6C4	hnsc_tcga_pan_can_atlas_2018	250	censored	1	13.6108	0
TCGA-IQ-A61L	hnsc_tcga_pan_can_atlas_2018	249	censored	1	13.6766	0
TCGA-T3-A92M	hnsc_tcga_pan_can_atlas_2018	248	censored	1	13.7094	0
TCGA-HD-A633	hnsc_tcga_pan_can_atlas_2018	247	censored	1	13.8409	0
TCGA-D6-A6EP	hnsc_tcga_pan_can_atlas_2018	246	censored	1	13.9396	0
TCGA-MT-A51W	hnsc_tcga_pan_can_atlas_2018	245	censored	1	14.367	0
TCGA-BA-A6DE	hnsc_tcga_pan_can_atlas_2018	244	censored	1	14.4656	0
TCGA-IQ-7632	hnsc_tcga_pan_can_atlas_2018	243	censored	1	14.4985	0
TCGA-WA-A7H4	hnsc_tcga_pan_can_atlas_2018	242	censored	1	14.5642	0
TCGA-H7-8502	hnsc_tcga_pan_can_atlas_2018	241	censored	1	15.0574	0
TCGA-H7-8501	hnsc_tcga_pan_can_atlas_2018	240	censored	1	15.156	0
TCGA-QK-AA3J	hnsc_tcga_pan_can_atlas_2018	239	censored	1	15.3204	0
TCGA-MT-A7BN	hnsc_tcga_pan_can_atlas_2018	238	censored	1	15.419	0
TCGA-IQ-A6SH	hnsc_tcga_pan_can_atlas_2018	237	censored	1	15.4848	0
TCGA-CR-6492	hnsc_tcga_pan_can_atlas_2018	236	censored	1	15.7478	0
TCGA-IQ-7630	hnsc_tcga_pan_can_atlas_2018	235	censored	1	15.945	0
TCGA-D6-6825	hnsc_tcga_pan_can_atlas_2018	234	censored	1	16.1423	0
TCGA-BA-A8YP	hnsc_tcga_pan_can_atlas_2018	233	censored	1	16.4053	0
TCGA-CN-A63Y	hnsc_tcga_pan_can_atlas_2018	232	censored	1	16.5697	0
TCGA-CQ-7067	hnsc_tcga_pan_can_atlas_2018	231	censored	1	16.7341	0
TCGA-CR-6477	hnsc_tcga_pan_can_atlas_2018	230	censored	1	16.8984	0
TCGA-RS-A6TP	hnsc_tcga_pan_can_atlas_2018	229	censored	1	16.9642	0
TCGA-UP-A6WW	hnsc_tcga_pan_can_atlas_2018	228	censored	1	17.03	0
TCGA-BA-5555	hnsc_tcga_pan_can_atlas_2018	227	censored	1	17.0957	0
TCGA-D6-A4Z9	hnsc_tcga_pan_can_atlas_2018	226	censored	1	17.7204	0
TCGA-QK-A8ZB	hnsc_tcga_pan_can_atlas_2018	225	censored	1	17.819	0
TCGA-F7-A620	hnsc_tcga_pan_can_atlas_2018	224	censored	1	17.8519	0
TCGA-MZ-A7D7	hnsc_tcga_pan_can_atlas_2018	223	censored	1	17.9834	0
TCGA-UF-A7JJ	hnsc_tcga_pan_can_atlas_2018	222	censored	1	18.0491	0
TCGA-KU-A66T	hnsc_tcga_pan_can_atlas_2018	221	censored	1	18.1477	0
TCGA-BB-4228	hnsc_tcga_pan_can_atlas_2018	220	censored	1	18.3779	0
TCGA-D6-6827	hnsc_tcga_pan_can_atlas_2018	219	censored	1	18.6738	0
TCGA-CX-7086	hnsc_tcga_pan_can_atlas_2018	218	censored	1	18.8381	0
TCGA-F7-A61S	hnsc_tcga_pan_can_atlas_2018	217	censored	1	18.9368	0
TCGA-P3-A6T0	hnsc_tcga_pan_can_atlas_2018	216	censored	1	19.0025	0
TCGA-IQ-A6SG	hnsc_tcga_pan_can_atlas_2018	215	censored	1	19.0354	0
TCGA-KU-A6H7	hnsc_tcga_pan_can_atlas_2018	214	censored	1	19.2655	0
TCGA-CN-A6V7	hnsc_tcga_pan_can_atlas_2018	213	censored	1	19.5286	0
TCGA-QK-A6VC	hnsc_tcga_pan_can_atlas_2018	212	censored	1	19.7258	0
TCGA-CN-A6V1	hnsc_tcga_pan_can_atlas_2018	211	censored	1	19.8244	0
TCGA-CV-A6K0	hnsc_tcga_pan_can_atlas_2018	210	censored	1	19.9231	0
TCGA-F7-A50G	hnsc_tcga_pan_can_atlas_2018	209	censored	1	20.2518	0
TCGA-F7-A623	hnsc_tcga_pan_can_atlas_2018	208	censored	1	20.2518	0
TCGA-TN-A7HL	hnsc_tcga_pan_can_atlas_2018	207	censored	1	20.3505	0
TCGA-BA-A4IH	hnsc_tcga_pan_can_atlas_2018	206	censored	1	20.4491	0
TCGA-DQ-7591	hnsc_tcga_pan_can_atlas_2018	205	censored	1	20.4491	0
TCGA-BA-5557	hnsc_tcga_pan_can_atlas_2018	204	censored	1	20.482	0
TCGA-BA-A6DL	hnsc_tcga_pan_can_atlas_2018	203	censored	1	20.482	0
TCGA-BB-8601	hnsc_tcga_pan_can_atlas_2018	202	censored	1	20.5148	0
TCGA-CN-4737	hnsc_tcga_pan_can_atlas_2018	201	censored	1	20.5477	0
TCGA-CN-A6V6	hnsc_tcga_pan_can_atlas_2018	200	censored	1	20.8765	0
TCGA-H7-A76A	hnsc_tcga_pan_can_atlas_2018	199	censored	1	20.9422	0
TCGA-CV-A45P	hnsc_tcga_pan_can_atlas_2018	198	censored	1	21.008	0
TCGA-CV-6433	hnsc_tcga_pan_can_atlas_2018	197	censored	1	21.0737	0
TCGA-QK-A6VB	hnsc_tcga_pan_can_atlas_2018	196	censored	1	21.0737	0
TCGA-H7-A6C5	hnsc_tcga_pan_can_atlas_2018	195	censored	1	21.1066	0
TCGA-BA-6869	hnsc_tcga_pan_can_atlas_2018	194	censored	1	21.1724	0
TCGA-CN-A49C	hnsc_tcga_pan_can_atlas_2018	193	censored	1	21.2052	0
TCGA-QK-A652	hnsc_tcga_pan_can_atlas_2018	192	censored	1	21.2052	0
TCGA-CV-A6JY	hnsc_tcga_pan_can_atlas_2018	191	censored	1	21.2381	0
TCGA-QK-A6IH	hnsc_tcga_pan_can_atlas_2018	190	censored	1	21.4683	0
TCGA-F7-8489	hnsc_tcga_pan_can_atlas_2018	189	censored	1	21.6326	0
TCGA-HD-7831	hnsc_tcga_pan_can_atlas_2018	188	censored	1	21.9285	0
TCGA-HD-8314	hnsc_tcga_pan_can_atlas_2018	187	censored	1	22.0272	0
TCGA-CN-A63V	hnsc_tcga_pan_can_atlas_2018	186	censored	1	22.323	0
TCGA-BB-7861	hnsc_tcga_pan_can_atlas_2018	185	censored	1	22.4217	0
TCGA-CV-A6K1	hnsc_tcga_pan_can_atlas_2018	184	censored	1	22.5203	0
TCGA-D6-A6EN	hnsc_tcga_pan_can_atlas_2018	183	censored	1	22.5861	0
TCGA-CR-6491	hnsc_tcga_pan_can_atlas_2018	182	censored	1	22.7833	0
TCGA-HD-8635	hnsc_tcga_pan_can_atlas_2018	181	censored	1	22.8491	0
TCGA-CV-5971	hnsc_tcga_pan_can_atlas_2018	180	censored	1	23.0463	0
TCGA-D6-6823	hnsc_tcga_pan_can_atlas_2018	179	censored	1	23.0463	0
TCGA-QK-A6IF	hnsc_tcga_pan_can_atlas_2018	178	censored	1	23.145	0
TCGA-CQ-A4C9	hnsc_tcga_pan_can_atlas_2018	177	censored	1	23.2436	0
TCGA-D6-A74Q	hnsc_tcga_pan_can_atlas_2018	176	censored	1	23.3422	0
TCGA-CN-A6UY	hnsc_tcga_pan_can_atlas_2018	175	censored	1	23.4408	0
TCGA-CV-A6JZ	hnsc_tcga_pan_can_atlas_2018	174	censored	1	23.4737	0
TCGA-CN-A499	hnsc_tcga_pan_can_atlas_2018	173	censored	1	23.5723	0
TCGA-BA-5151	hnsc_tcga_pan_can_atlas_2018	172	censored	1	23.7367	0
TCGA-BA-5556	hnsc_tcga_pan_can_atlas_2018	171	censored	1	23.8354	0
TCGA-CN-A6V3	hnsc_tcga_pan_can_atlas_2018	170	censored	1	24.3943	0
TCGA-BB-7871	hnsc_tcga_pan_can_atlas_2018	169	censored	1	24.6573	0
TCGA-CR-7397	hnsc_tcga_pan_can_atlas_2018	168	censored	1	24.7888	0
TCGA-CR-7372	hnsc_tcga_pan_can_atlas_2018	167	censored	1	24.9532	0
TCGA-D6-8568	hnsc_tcga_pan_can_atlas_2018	166	censored	1	24.9532	0
TCGA-D6-A6EO	hnsc_tcga_pan_can_atlas_2018	165	censored	1	24.9532	0
TCGA-F7-A61V	hnsc_tcga_pan_can_atlas_2018	164	censored	1	24.9532	0
TCGA-D6-8569	hnsc_tcga_pan_can_atlas_2018	163	censored	1	25.3148	0
TCGA-D6-6516	hnsc_tcga_pan_can_atlas_2018	162	censored	1	25.4134	0
TCGA-BB-A5HU	hnsc_tcga_pan_can_atlas_2018	161	censored	1	25.7093	0
TCGA-HD-7754	hnsc_tcga_pan_can_atlas_2018	160	censored	1	25.7422	0
TCGA-CR-7382	hnsc_tcga_pan_can_atlas_2018	159	censored	1	26.1696	0
TCGA-CV-7245	hnsc_tcga_pan_can_atlas_2018	158	censored	1	26.2025	0
TCGA-CR-5250	hnsc_tcga_pan_can_atlas_2018	157	censored	1	26.2682	0
TCGA-CN-4730	hnsc_tcga_pan_can_atlas_2018	156	censored	1	26.86	0
TCGA-BB-A5HZ	hnsc_tcga_pan_can_atlas_2018	155	censored	1	27.1887	0
TCGA-QK-A6V9	hnsc_tcga_pan_can_atlas_2018	154	censored	1	27.386	0
TCGA-HD-7832	hnsc_tcga_pan_can_atlas_2018	153	censored	1	27.4846	0
TCGA-BA-A6D8	hnsc_tcga_pan_can_atlas_2018	152	censored	1	27.9449	0
TCGA-CV-A45O	hnsc_tcga_pan_can_atlas_2018	151	censored	1	27.9778	0
TCGA-CV-A6JT	hnsc_tcga_pan_can_atlas_2018	150	censored	1	28.0107	0
TCGA-BA-A4IG	hnsc_tcga_pan_can_atlas_2018	149	censored	1	28.1093	0
TCGA-HD-7753	hnsc_tcga_pan_can_atlas_2018	148	censored	1	28.4709	0
TCGA-D6-A6EK	hnsc_tcga_pan_can_atlas_2018	147	censored	1	28.7668	0
TCGA-CR-7373	hnsc_tcga_pan_can_atlas_2018	146	censored	1	29.2271	0
TCGA-CQ-A4CB	hnsc_tcga_pan_can_atlas_2018	145	censored	1	29.3586	0
TCGA-BA-A4IF	hnsc_tcga_pan_can_atlas_2018	144	censored	1	29.4243	0
TCGA-UF-A7JH	hnsc_tcga_pan_can_atlas_2018	143	censored	1	29.4572	0
TCGA-CQ-A4CE	hnsc_tcga_pan_can_atlas_2018	142	censored	1	29.4901	0
TCGA-CN-A49B	hnsc_tcga_pan_can_atlas_2018	141	censored	1	29.7202	0
TCGA-CV-A6JN	hnsc_tcga_pan_can_atlas_2018	140	censored	1	29.786	0
TCGA-P3-A5Q5	hnsc_tcga_pan_can_atlas_2018	139	censored	1	29.9175	0
TCGA-CR-7402	hnsc_tcga_pan_can_atlas_2018	138	censored	1	29.9504	0
TCGA-CR-7391	hnsc_tcga_pan_can_atlas_2018	137	censored	1	30.0161	0
TCGA-MT-A67A	hnsc_tcga_pan_can_atlas_2018	136	censored	1	30.049	0
TCGA-BA-A4II	hnsc_tcga_pan_can_atlas_2018	135	censored	1	30.1805	0
TCGA-CR-7395	hnsc_tcga_pan_can_atlas_2018	134	censored	1	30.575	0
TCGA-CN-6011	hnsc_tcga_pan_can_atlas_2018	133	censored	1	30.6736	0
TCGA-F7-A50J	hnsc_tcga_pan_can_atlas_2018	132	censored	1	31.1339	0
TCGA-CQ-A4CI	hnsc_tcga_pan_can_atlas_2018	131	censored	1	31.2325	0
TCGA-CV-7243	hnsc_tcga_pan_can_atlas_2018	130	censored	1	31.364	0
TCGA-CN-A63U	hnsc_tcga_pan_can_atlas_2018	129	censored	1	31.6928	0
TCGA-CR-7376	hnsc_tcga_pan_can_atlas_2018	128	censored	1	31.9558	0
TCGA-T2-A6X2	hnsc_tcga_pan_can_atlas_2018	127	censored	1	32.449	0
TCGA-CR-7393	hnsc_tcga_pan_can_atlas_2018	126	censored	1	32.6462	0
TCGA-F7-8298	hnsc_tcga_pan_can_atlas_2018	125	censored	1	32.712	0
TCGA-CR-7385	hnsc_tcga_pan_can_atlas_2018	124	censored	1	32.7777	0
TCGA-IQ-A61J	hnsc_tcga_pan_can_atlas_2018	123	censored	1	33.5668	0
TCGA-CQ-A4CD	hnsc_tcga_pan_can_atlas_2018	122	censored	1	33.5996	0
TCGA-BB-7863	hnsc_tcga_pan_can_atlas_2018	121	censored	1	33.6983	0
TCGA-HD-7229	hnsc_tcga_pan_can_atlas_2018	120	censored	1	33.764	0
TCGA-DQ-5630	hnsc_tcga_pan_can_atlas_2018	119	censored	1	33.8626	0
TCGA-CR-7379	hnsc_tcga_pan_can_atlas_2018	118	censored	1	34.0599	0
TCGA-CN-6019	hnsc_tcga_pan_can_atlas_2018	117	censored	1	34.1257	0
TCGA-CX-7219	hnsc_tcga_pan_can_atlas_2018	116	censored	1	34.3558	0
TCGA-CR-6472	hnsc_tcga_pan_can_atlas_2018	115	censored	1	34.5202	0
TCGA-HL-7533	hnsc_tcga_pan_can_atlas_2018	114	censored	1	34.7503	0
TCGA-CN-A497	hnsc_tcga_pan_can_atlas_2018	113	censored	1	35.0133	0
TCGA-CN-6992	hnsc_tcga_pan_can_atlas_2018	112	censored	1	35.0462	0
TCGA-CV-A6JE	hnsc_tcga_pan_can_atlas_2018	111	censored	1	35.3421	0
TCGA-CR-7401	hnsc_tcga_pan_can_atlas_2018	110	censored	1	35.4078	0
TCGA-CV-7242	hnsc_tcga_pan_can_atlas_2018	109	censored	1	35.9996	0
TCGA-BB-7862	hnsc_tcga_pan_can_atlas_2018	108	censored	1	36.7229	0
TCGA-P3-A6SW	hnsc_tcga_pan_can_atlas_2018	107	censored	1	36.8215	0
TCGA-CR-6473	hnsc_tcga_pan_can_atlas_2018	106	censored	1	36.9859	0
TCGA-F7-7848	hnsc_tcga_pan_can_atlas_2018	105	censored	1	37.1832	0
TCGA-IQ-A61H	hnsc_tcga_pan_can_atlas_2018	104	censored	1	37.4133	0
TCGA-DQ-7592	hnsc_tcga_pan_can_atlas_2018	103	censored	1	37.5777	0
TCGA-IQ-A61E	hnsc_tcga_pan_can_atlas_2018	102	censored	1	37.7092	0
TCGA-CR-5249	hnsc_tcga_pan_can_atlas_2018	101	censored	1	37.8736	0
TCGA-CN-4725	hnsc_tcga_pan_can_atlas_2018	100	censored	1	38.0379	0
TCGA-BB-7872	hnsc_tcga_pan_can_atlas_2018	99	censored	1	38.3996	0
TCGA-IQ-7631	hnsc_tcga_pan_can_atlas_2018	98	censored	1	38.5311	0
TCGA-CQ-6229	hnsc_tcga_pan_can_atlas_2018	97	censored	1	38.7612	0
TCGA-CN-6994	hnsc_tcga_pan_can_atlas_2018	96	censored	1	38.8927	0
TCGA-DQ-7595	hnsc_tcga_pan_can_atlas_2018	95	censored	1	39.1229	0
TCGA-CR-7365	hnsc_tcga_pan_can_atlas_2018	94	censored	1	39.1557	0
TCGA-DQ-7594	hnsc_tcga_pan_can_atlas_2018	93	censored	1	40.0434	0
TCGA-DQ-7593	hnsc_tcga_pan_can_atlas_2018	92	censored	1	40.2407	0
TCGA-CR-7368	hnsc_tcga_pan_can_atlas_2018	91	censored	1	40.9311	0
TCGA-CQ-6218	hnsc_tcga_pan_can_atlas_2018	90	censored	1	41.1941	0
TCGA-DQ-7596	hnsc_tcga_pan_can_atlas_2018	89	censored	1	41.5886	0
TCGA-BA-7269	hnsc_tcga_pan_can_atlas_2018	88	censored	1	41.8516	0
TCGA-CQ-7069	hnsc_tcga_pan_can_atlas_2018	87	censored	1	41.8845	0
TCGA-CN-5355	hnsc_tcga_pan_can_atlas_2018	86	censored	1	42.016	0
TCGA-BA-5152	hnsc_tcga_pan_can_atlas_2018	85	censored	1	42.3447	0
TCGA-CQ-7068	hnsc_tcga_pan_can_atlas_2018	84	censored	1	43.0351	0
TCGA-CQ-7071	hnsc_tcga_pan_can_atlas_2018	83	censored	1	43.1009	0
TCGA-CV-5979	hnsc_tcga_pan_can_atlas_2018	82	censored	1	43.2324	0
TCGA-CR-7394	hnsc_tcga_pan_can_atlas_2018	81	censored	1	44.2516	0
TCGA-CQ-A4C6	hnsc_tcga_pan_can_atlas_2018	80	censored	1	44.4817	0
TCGA-UF-A7J9	hnsc_tcga_pan_can_atlas_2018	79	censored	1	44.6461	0
TCGA-BB-7866	hnsc_tcga_pan_can_atlas_2018	78	censored	1	44.9748	0
TCGA-CQ-5331	hnsc_tcga_pan_can_atlas_2018	77	censored	1	45.994	0
TCGA-CN-5356	hnsc_tcga_pan_can_atlas_2018	76	censored	1	46.3228	0
TCGA-DQ-7589	hnsc_tcga_pan_can_atlas_2018	75	censored	1	46.3228	0
TCGA-DQ-7590	hnsc_tcga_pan_can_atlas_2018	74	censored	1	46.4543	0
TCGA-CR-7392	hnsc_tcga_pan_can_atlas_2018	73	censored	1	46.8488	0
TCGA-CQ-6223	hnsc_tcga_pan_can_atlas_2018	72	censored	1	46.9474	0
TCGA-CR-7386	hnsc_tcga_pan_can_atlas_2018	71	censored	1	47.0132	0
TCGA-CR-7364	hnsc_tcga_pan_can_atlas_2018	70	censored	1	47.1776	0
TCGA-CR-7367	hnsc_tcga_pan_can_atlas_2018	69	censored	1	47.3419	0
TCGA-CN-6016	hnsc_tcga_pan_can_atlas_2018	68	censored	1	47.4406	0
TCGA-CN-6012	hnsc_tcga_pan_can_atlas_2018	67	censored	1	47.9995	0
TCGA-UF-A71D	hnsc_tcga_pan_can_atlas_2018	66	censored	1	48.0324	0
TCGA-CQ-5323	hnsc_tcga_pan_can_atlas_2018	65	censored	1	48.1967	0
TCGA-CR-7404	hnsc_tcga_pan_can_atlas_2018	64	censored	1	48.394	0
TCGA-CV-5976	hnsc_tcga_pan_can_atlas_2018	63	censored	1	48.5912	0
TCGA-CN-4722	hnsc_tcga_pan_can_atlas_2018	62	censored	1	48.7556	0
TCGA-UF-A71B	hnsc_tcga_pan_can_atlas_2018	61	censored	1	49.5118	0
TCGA-CR-7390	hnsc_tcga_pan_can_atlas_2018	60	censored	1	49.5775	0
TCGA-CV-7261	hnsc_tcga_pan_can_atlas_2018	59	censored	1	49.709	0
TCGA-CR-6470	hnsc_tcga_pan_can_atlas_2018	58	censored	1	50.0049	0
TCGA-CN-6010	hnsc_tcga_pan_can_atlas_2018	57	censored	1	50.0707	0
TCGA-BB-7864	hnsc_tcga_pan_can_atlas_2018	56	censored	1	50.2022	0
TCGA-CX-A4AQ	hnsc_tcga_pan_can_atlas_2018	55	censored	1	51.1227	0
TCGA-P3-A5QE	hnsc_tcga_pan_can_atlas_2018	54	censored	1	51.2542	0
TCGA-CN-4727	hnsc_tcga_pan_can_atlas_2018	53	censored	1	51.2871	0
TCGA-CN-5373	hnsc_tcga_pan_can_atlas_2018	52	censored	1	52.0761	0
TCGA-CN-6023	hnsc_tcga_pan_can_atlas_2018	51	censored	1	52.0761	0
TCGA-CN-4733	hnsc_tcga_pan_can_atlas_2018	50	censored	1	52.1419	0
TCGA-CQ-5324	hnsc_tcga_pan_can_atlas_2018	49	censored	1	52.372	0
TCGA-CQ-7065	hnsc_tcga_pan_can_atlas_2018	48	censored	1	53.5227	0
TCGA-CQ-5327	hnsc_tcga_pan_can_atlas_2018	47	censored	1	54.5747	0
TCGA-CR-5248	hnsc_tcga_pan_can_atlas_2018	46	censored	1	54.6734	0
TCGA-UF-A719	hnsc_tcga_pan_can_atlas_2018	45	censored	1	54.6734	0
TCGA-CV-6003	hnsc_tcga_pan_can_atlas_2018	44	censored	1	54.7391	0
TCGA-UF-A7JF	hnsc_tcga_pan_can_atlas_2018	43	censored	1	55.4295	0
TCGA-CN-4734	hnsc_tcga_pan_can_atlas_2018	42	censored	1	55.561	0
TCGA-CN-4723	hnsc_tcga_pan_can_atlas_2018	41	censored	1	55.8569	0
TCGA-CQ-6224	hnsc_tcga_pan_can_atlas_2018	40	censored	1	56.5802	0
TCGA-CV-A464	hnsc_tcga_pan_can_atlas_2018	39	censored	1	56.6131	0
TCGA-CN-4728	hnsc_tcga_pan_can_atlas_2018	38	censored	1	56.6788	0
TCGA-CN-4735	hnsc_tcga_pan_can_atlas_2018	37	censored	1	57.1062	0
TCGA-CR-6467	hnsc_tcga_pan_can_atlas_2018	36	censored	1	58.4213	0
TCGA-DQ-5624	hnsc_tcga_pan_can_atlas_2018	35	censored	1	58.4542	0
TCGA-CV-5977	hnsc_tcga_pan_can_atlas_2018	34	censored	1	60.4925	0
TCGA-CQ-5330	hnsc_tcga_pan_can_atlas_2018	33	censored	1	62.3664	0
TCGA-CV-6436	hnsc_tcga_pan_can_atlas_2018	32	censored	1	62.4322	0
TCGA-UF-A718	hnsc_tcga_pan_can_atlas_2018	31	censored	1	64.7993	0
TCGA-CQ-7064	hnsc_tcga_pan_can_atlas_2018	30	censored	1	64.865	0
TCGA-BA-5558	hnsc_tcga_pan_can_atlas_2018	29	censored	1	65.5883	0
TCGA-BB-7870	hnsc_tcga_pan_can_atlas_2018	28	censored	1	66.2787	0
TCGA-CQ-6222	hnsc_tcga_pan_can_atlas_2018	27	censored	1	66.2787	0
TCGA-CQ-7063	hnsc_tcga_pan_can_atlas_2018	26	censored	1	70.1253	0
TCGA-CQ-5329	hnsc_tcga_pan_can_atlas_2018	25	censored	1	70.454	0
TCGA-BB-8596	hnsc_tcga_pan_can_atlas_2018	24	censored	1	71.0458	0
TCGA-CN-5360	hnsc_tcga_pan_can_atlas_2018	23	censored	1	71.3088	0
TCGA-P3-A5QA	hnsc_tcga_pan_can_atlas_2018	22	censored	1	71.7362	0
TCGA-CN-4741	hnsc_tcga_pan_can_atlas_2018	21	censored	1	73.6102	0
TCGA-UF-A7JA	hnsc_tcga_pan_can_atlas_2018	20	censored	1	74.4649	0
TCGA-P3-A6T2	hnsc_tcga_pan_can_atlas_2018	19	censored	1	75.5499	0
TCGA-CV-5442	hnsc_tcga_pan_can_atlas_2018	18	censored	1	76.5033	0
TCGA-CV-7235	hnsc_tcga_pan_can_atlas_2018	17	censored	1	77.1608	0
TCGA-CQ-7072	hnsc_tcga_pan_can_atlas_2018	16	censored	1	77.5553	0
TCGA-CV-5444	hnsc_tcga_pan_can_atlas_2018	15	censored	1	80.1197	0
TCGA-CR-5243	hnsc_tcga_pan_can_atlas_2018	14	censored	1	84.2292	0
TCGA-CV-5973	hnsc_tcga_pan_can_atlas_2018	13	censored	1	86.8264	0
TCGA-CV-7238	hnsc_tcga_pan_can_atlas_2018	12	censored	1	89.6538	0
TCGA-CV-5443	hnsc_tcga_pan_can_atlas_2018	11	censored	1	91.5278	0
TCGA-CV-5441	hnsc_tcga_pan_can_atlas_2018	10	censored	1	94.8812	0
TCGA-BB-4223	hnsc_tcga_pan_can_atlas_2018	9	censored	1	105.895	0
TCGA-CV-5440	hnsc_tcga_pan_can_atlas_2018	8	censored	1	107.506	0
TCGA-CV-7091	hnsc_tcga_pan_can_atlas_2018	7	censored	1	111.155	0
TCGA-CV-5432	hnsc_tcga_pan_can_atlas_2018	6	censored	1	129.204	0
TCGA-CV-7183	hnsc_tcga_pan_can_atlas_2018	5	censored	1	130.881	0
TCGA-CV-5430	hnsc_tcga_pan_can_atlas_2018	4	censored	1	139.429	0
TCGA-CV-6942	hnsc_tcga_pan_can_atlas_2018	3	censored	1	140.777	0
TCGA-CV-7090	hnsc_tcga_pan_can_atlas_2018	2	censored	1	172.667	0
TCGA-CV-A45R	hnsc_tcga_pan_can_atlas_2018	1	censored	1	180.162	0
TCGA-CV-7421	hnsc_tcga_pan_can_atlas_2018	219	deceased	0.9954337899543378	0.0657527	1
TCGA-IQ-A61I	hnsc_tcga_pan_can_atlas_2018	218	deceased	0.9908675799086758	0.0657527	1
TCGA-CV-7414	hnsc_tcga_pan_can_atlas_2018	217	deceased	0.9863013698630138	0.460269	1
TCGA-CV-A463	hnsc_tcga_pan_can_atlas_2018	216	deceased	0.9817351598173516	0.756156	1
TCGA-CV-A45V	hnsc_tcga_pan_can_atlas_2018	215	deceased	0.9771689497716894	1.05204	1
TCGA-CV-7102	hnsc_tcga_pan_can_atlas_2018	214	deceased	0.9726027397260275	1.84108	1
TCGA-P3-A6T4	hnsc_tcga_pan_can_atlas_2018	213	deceased	0.9680365296803655	2.03833	1
TCGA-CV-7255	hnsc_tcga_pan_can_atlas_2018	212	deceased	0.9634703196347033	2.10409	1
TCGA-CV-6934	hnsc_tcga_pan_can_atlas_2018	211	deceased	0.9589041095890412	2.13696	1
TCGA-BA-A6DG	hnsc_tcga_pan_can_atlas_2018	210	deceased	0.9543378995433791	2.26847	1
TCGA-CV-6961	hnsc_tcga_pan_can_atlas_2018	209	deceased	0.949772	2.4986	1
TCGA-CN-A642	hnsc_tcga_pan_can_atlas_2018	208	deceased	0.9452054794520549	2.69586	1
TCGA-UF-A71A	hnsc_tcga_pan_can_atlas_2018	207	deceased	0.9406392694063928	2.82737	1
TCGA-CQ-5326	hnsc_tcga_pan_can_atlas_2018	206	deceased	0.9360730593607307	2.926	1
TCGA-UF-A7JV	hnsc_tcga_pan_can_atlas_2018	205	deceased	0.9315068493150686	2.95887	1
TCGA-CR-7371	hnsc_tcga_pan_can_atlas_2018	204	deceased	0.9269406392694066	3.09038	1
TCGA-T3-A92N	hnsc_tcga_pan_can_atlas_2018	203	deceased	0.9223744292237445	3.12325	1
TCGA-CV-7429	hnsc_tcga_pan_can_atlas_2018	202	deceased	0.9178082191780823	3.51777	1
TCGA-BA-6871	hnsc_tcga_pan_can_atlas_2018	201	deceased	0.9132420091324203	3.55065	1
TCGA-CN-6995	hnsc_tcga_pan_can_atlas_2018	200	deceased	0.9086757990867581	3.68215	1
TCGA-CV-6962	hnsc_tcga_pan_can_atlas_2018	199	deceased	0.90411	4.14242	1
TCGA-CQ-5334	hnsc_tcga_pan_can_atlas_2018	198	deceased	0.8995433789954338	4.24105	1
TCGA-CQ-6227	hnsc_tcga_pan_can_atlas_2018	197	deceased	0.8949771689497716	4.24105	1
TCGA-HD-A634	hnsc_tcga_pan_can_atlas_2018	196	deceased	0.8904109589041096	4.27393	1
TCGA-CN-A640	hnsc_tcga_pan_can_atlas_2018	195	deceased	0.8858447488584476	4.40543	1
TCGA-CN-4726	hnsc_tcga_pan_can_atlas_2018	194	deceased	0.8812785388127855	4.66844	1
TCGA-CV-6938	hnsc_tcga_pan_can_atlas_2018	193	deceased	0.8767123287671234	4.73419	1
TCGA-CV-7236	hnsc_tcga_pan_can_atlas_2018	192	deceased	0.8721461187214612	4.73419	1
TCGA-CV-7252	hnsc_tcga_pan_can_atlas_2018	191	deceased	0.8675799086757991	4.96433	1
TCGA-CV-7101	hnsc_tcga_pan_can_atlas_2018	190	deceased	0.863014	5.26022	1
TCGA-IQ-A61K	hnsc_tcga_pan_can_atlas_2018	189	deceased	0.8584474885844748	5.29309	1
TCGA-CV-6936	hnsc_tcga_pan_can_atlas_2018	188	deceased	0.8538812785388127	5.45747	1
TCGA-QK-A8Z8	hnsc_tcga_pan_can_atlas_2018	187	deceased	0.8493150684931505	5.62186	1
TCGA-BA-A6DD	hnsc_tcga_pan_can_atlas_2018	186	deceased	0.8447488584474886	5.68761	1
TCGA-CV-A6JD	hnsc_tcga_pan_can_atlas_2018	185	deceased	0.8401826484018264	5.9835	1
TCGA-CR-6478	hnsc_tcga_pan_can_atlas_2018	184	deceased	0.8356164383561642	6.01637	1
TCGA-CV-6952	hnsc_tcga_pan_can_atlas_2018	183	deceased	0.83105	6.08213	1
TCGA-C9-A47Z	hnsc_tcga_pan_can_atlas_2018	182	deceased	0.8264840182648401	6.27938	1
TCGA-CV-7438	hnsc_tcga_pan_can_atlas_2018	181	deceased	0.821918	6.37801	1
TCGA-CV-A6JM	hnsc_tcga_pan_can_atlas_2018	180	deceased	0.817352	6.37801	1
TCGA-CV-A6JO	hnsc_tcga_pan_can_atlas_2018	179	deceased	0.8127853881278538	6.47664	1
TCGA-CV-A45X	hnsc_tcga_pan_can_atlas_2018	178	deceased	0.8082191780821917	6.50952	1
TCGA-CN-6020	hnsc_tcga_pan_can_atlas_2018	177	deceased	0.8036529680365296	6.73965	1
TCGA-T2-A6WX	hnsc_tcga_pan_can_atlas_2018	176	deceased	0.7990867579908675	6.87116	1
TCGA-CV-5978	hnsc_tcga_pan_can_atlas_2018	175	deceased	0.7945205479452055	7.06842	1
TCGA-CV-A465	hnsc_tcga_pan_can_atlas_2018	174	deceased	0.7899543378995433	7.06842	1
TCGA-CV-6956	hnsc_tcga_pan_can_atlas_2018	173	deceased	0.7853881278538811	7.13417	1
TCGA-MZ-A5BI	hnsc_tcga_pan_can_atlas_2018	172	deceased	0.780822	7.13417	1
TCGA-CV-7434	hnsc_tcga_pan_can_atlas_2018	171	deceased	0.7762557077625568	7.16704	1
TCGA-QK-A6IG	hnsc_tcga_pan_can_atlas_2018	170	deceased	0.7716894977168949	7.29855	1
TCGA-BA-A6DF	hnsc_tcga_pan_can_atlas_2018	169	deceased	0.7671232876712327	7.82457	1
TCGA-CV-7099	hnsc_tcga_pan_can_atlas_2018	168	deceased	0.7625570776255706	7.98895	1
TCGA-CN-5363	hnsc_tcga_pan_can_atlas_2018	167	deceased	0.7579908675799083	8.31772	1
TCGA-CV-6959	hnsc_tcga_pan_can_atlas_2018	166	deceased	0.7534246575342464	8.41635	1
TCGA-CN-5370	hnsc_tcga_pan_can_atlas_2018	165	deceased	0.7488584474885842	8.51498	1
TCGA-CN-5358	hnsc_tcga_pan_can_atlas_2018	164	deceased	0.7442922374429221	8.58073	1
TCGA-BB-A6UO	hnsc_tcga_pan_can_atlas_2018	163	deceased	0.739726	8.81086	1
TCGA-CV-7100	hnsc_tcga_pan_can_atlas_2018	162	deceased	0.7351598173515979	9.00812	1
TCGA-BA-4078	hnsc_tcga_pan_can_atlas_2018	161	deceased	0.7305936073059357	9.07387	1
TCGA-CN-6021	hnsc_tcga_pan_can_atlas_2018	160	deceased	0.7260273972602737	9.07387	1
TCGA-CR-7377	hnsc_tcga_pan_can_atlas_2018	159	deceased	0.7214611872146116	9.1725	1
TCGA-CN-6022	hnsc_tcga_pan_can_atlas_2018	158	deceased	0.7168949771689495	9.23825	1
TCGA-CR-6493	hnsc_tcga_pan_can_atlas_2018	157	deceased	0.7123287671232874	9.27113	1
TCGA-QK-A6II	hnsc_tcga_pan_can_atlas_2018	156	deceased	0.7077625570776253	9.33688	1
TCGA-CV-6441	hnsc_tcga_pan_can_atlas_2018	155	deceased	0.7031963470319631	9.59989	1
TCGA-CV-7413	hnsc_tcga_pan_can_atlas_2018	154	deceased	0.6986301369863012	9.66565	1
TCGA-CV-6935	hnsc_tcga_pan_can_atlas_2018	153	deceased	0.6940639269406391	9.69852	1
TCGA-CQ-5332	hnsc_tcga_pan_can_atlas_2018	152	deceased	0.6894977168949771	10.4218	1
TCGA-CV-A6K2	hnsc_tcga_pan_can_atlas_2018	151	deceased	0.6849315068493149	10.4218	1
TCGA-BB-A5HY	hnsc_tcga_pan_can_atlas_2018	150	deceased	0.6803652968036528	10.5533	1
TCGA-CV-7180	hnsc_tcga_pan_can_atlas_2018	149	deceased	0.6757990867579907	10.7506	1
TCGA-KU-A6H8	hnsc_tcga_pan_can_atlas_2018	148	deceased	0.6712328767123286	10.7506	1
TCGA-P3-A5QF	hnsc_tcga_pan_can_atlas_2018	147	deceased	0.6666666666666664	10.8492	1
TCGA-CV-6955	hnsc_tcga_pan_can_atlas_2018	146	deceased	0.6621004566210043	10.9807	1
TCGA-BA-A6DI	hnsc_tcga_pan_can_atlas_2018	145	deceased	0.6575342465753421	11.0465	1
TCGA-CN-6024	hnsc_tcga_pan_can_atlas_2018	144	deceased	0.652968	11.0793	1
TCGA-CQ-5333	hnsc_tcga_pan_can_atlas_2018	143	deceased	0.6484018264840181	11.2108	1
TCGA-CV-6941	hnsc_tcga_pan_can_atlas_2018	142	deceased	0.643836	11.2437	1
TCGA-D6-6826	hnsc_tcga_pan_can_atlas_2018	141	deceased	0.6392694063926938	11.441	1
TCGA-CN-5365	hnsc_tcga_pan_can_atlas_2018	140	deceased	0.6347031963470318	11.5396	1
TCGA-CN-5367	hnsc_tcga_pan_can_atlas_2018	139	deceased	0.6301369863013697	11.5725	1
TCGA-CN-6998	hnsc_tcga_pan_can_atlas_2018	138	deceased	0.6255707762557076	11.7369	1
TCGA-F7-A622	hnsc_tcga_pan_can_atlas_2018	137	deceased	0.6210045662100455	11.8026	1
TCGA-CN-5366	hnsc_tcga_pan_can_atlas_2018	136	deceased	0.6164383561643835	11.8355	1
TCGA-CV-7253	hnsc_tcga_pan_can_atlas_2018	135	deceased	0.6118721461187213	11.8684	1
TCGA-CV-6945	hnsc_tcga_pan_can_atlas_2018	134	deceased	0.6073059360730592	12.0327	1
TCGA-QK-A8ZA	hnsc_tcga_pan_can_atlas_2018	133	deceased	0.60274	12.1971	1
TCGA-CN-5359	hnsc_tcga_pan_can_atlas_2018	132	deceased	0.598174	12.3944	1
TCGA-CN-A63W	hnsc_tcga_pan_can_atlas_2018	131	deceased	0.5936073059360728	12.3944	1
TCGA-CQ-A4CH	hnsc_tcga_pan_can_atlas_2018	130	deceased	0.5890410958904108	12.4601	1
TCGA-CN-5369	hnsc_tcga_pan_can_atlas_2018	129	deceased	0.5844748858447486	12.493	1
TCGA-BA-6872	hnsc_tcga_pan_can_atlas_2018	128	deceased	0.5799086757990866	12.6245	1
TCGA-CV-7097	hnsc_tcga_pan_can_atlas_2018	127	deceased	0.5753424657534245	12.6574	1
TCGA-HD-8634	hnsc_tcga_pan_can_atlas_2018	126	deceased	0.5707762557077625	12.6574	1
TCGA-RS-A6TO	hnsc_tcga_pan_can_atlas_2018	125	deceased	0.5662100456621003	12.7231	1
TCGA-CV-7104	hnsc_tcga_pan_can_atlas_2018	124	deceased	0.5616438356164383	12.9204	1
TCGA-CN-4736	hnsc_tcga_pan_can_atlas_2018	123	deceased	0.5570776255707761	12.9862	1
TCGA-P3-A6T6	hnsc_tcga_pan_can_atlas_2018	122	deceased	0.552511	12.9862	1
TCGA-CN-4742	hnsc_tcga_pan_can_atlas_2018	121	deceased	0.5479452054794519	13.0519	1
TCGA-CQ-6225	hnsc_tcga_pan_can_atlas_2018	120	deceased	0.5433789954337899	13.2492	1
TCGA-D6-6515	hnsc_tcga_pan_can_atlas_2018	119	deceased	0.5388127853881278	13.2492	1
TCGA-CV-5970	hnsc_tcga_pan_can_atlas_2018	118	deceased	0.5342465753424658	13.3478	1
TCGA-KU-A66S	hnsc_tcga_pan_can_atlas_2018	117	deceased	0.5296803652968037	13.3478	1
TCGA-BA-A6DJ	hnsc_tcga_pan_can_atlas_2018	116	deceased	0.5251141552511417	13.3807	1
TCGA-BA-4076	hnsc_tcga_pan_can_atlas_2018	115	deceased	0.5205479452054796	13.6437	1
TCGA-IQ-A61O	hnsc_tcga_pan_can_atlas_2018	114	deceased	0.5159817351598175	13.8409	1
TCGA-UF-A7JK	hnsc_tcga_pan_can_atlas_2018	113	deceased	0.5114155251141553	13.9396	1
TCGA-DQ-7588	hnsc_tcga_pan_can_atlas_2018	112	deceased	0.5068493150684933	14.0382	1
TCGA-CQ-A4CG	hnsc_tcga_pan_can_atlas_2018	111	deceased	0.5022831050228311	14.1368	1
TCGA-CN-4738	hnsc_tcga_pan_can_atlas_2018	110	deceased	0.4977168949771691	14.3341	1
TCGA-HD-8224	hnsc_tcga_pan_can_atlas_2018	109	deceased	0.4931506849315069	14.6629	1
TCGA-QK-A8Z9	hnsc_tcga_pan_can_atlas_2018	108	deceased	0.48858447488584483	14.7615	1
TCGA-BA-6870	hnsc_tcga_pan_can_atlas_2018	107	deceased	0.48401826484018273	14.8272	1
TCGA-CV-7424	hnsc_tcga_pan_can_atlas_2018	106	deceased	0.47945205479452063	14.893	1
TCGA-CQ-6228	hnsc_tcga_pan_can_atlas_2018	105	deceased	0.47488584474885853	14.9916	1
TCGA-CV-6950	hnsc_tcga_pan_can_atlas_2018	104	deceased	0.47031963470319643	15.0902	1
TCGA-BA-4074	hnsc_tcga_pan_can_atlas_2018	103	deceased	0.4657534246575344	15.1889	1
TCGA-CV-A468	hnsc_tcga_pan_can_atlas_2018	102	deceased	0.46118721461187223	15.2546	1
TCGA-BA-6868	hnsc_tcga_pan_can_atlas_2018	101	deceased	0.45662100456621013	15.5176	1
TCGA-CQ-6219	hnsc_tcga_pan_can_atlas_2018	100	deceased	0.45205479452054803	15.7478	1
TCGA-P3-A5Q6	hnsc_tcga_pan_can_atlas_2018	99	deceased	0.44748858447488593	15.7806	1
TCGA-T2-A6WZ	hnsc_tcga_pan_can_atlas_2018	98	deceased	0.44292237442922383	15.9122	1
TCGA-P3-A6T7	hnsc_tcga_pan_can_atlas_2018	97	deceased	0.4383561643835618	16.0108	1
TCGA-MZ-A6I9	hnsc_tcga_pan_can_atlas_2018	96	deceased	0.4337899543378996	16.0765	1
TCGA-CN-5364	hnsc_tcga_pan_can_atlas_2018	95	deceased	0.42922374429223753	16.208	1
TCGA-CV-7430	hnsc_tcga_pan_can_atlas_2018	94	deceased	0.42465753424657543	16.2738	1
TCGA-CV-7437	hnsc_tcga_pan_can_atlas_2018	93	deceased	0.42009132420091333	16.6354	1
TCGA-CR-7383	hnsc_tcga_pan_can_atlas_2018	92	deceased	0.41552511415525123	17.1286	1
TCGA-CV-7248	hnsc_tcga_pan_can_atlas_2018	91	deceased	0.41095890410958913	17.1286	1
TCGA-CV-5431	hnsc_tcga_pan_can_atlas_2018	90	deceased	0.406393	17.1615	1
TCGA-CN-A49A	hnsc_tcga_pan_can_atlas_2018	89	deceased	0.40182648401826493	17.293	1
TCGA-CN-6996	hnsc_tcga_pan_can_atlas_2018	88	deceased	0.39726027397260283	17.4245	1
TCGA-CV-7409	hnsc_tcga_pan_can_atlas_2018	87	deceased	0.39269406392694073	17.8519	1
TCGA-CV-5966	hnsc_tcga_pan_can_atlas_2018	86	deceased	0.38812785388127863	17.9176	1
TCGA-CV-5439	hnsc_tcga_pan_can_atlas_2018	85	deceased	0.38356164383561653	17.9505	1
TCGA-UF-A7JC	hnsc_tcga_pan_can_atlas_2018	84	deceased	0.3789954337899545	17.9505	1
TCGA-DQ-5631	hnsc_tcga_pan_can_atlas_2018	83	deceased	0.3744292237442923	18.0162	1
TCGA-CV-7263	hnsc_tcga_pan_can_atlas_2018	82	deceased	0.3698630136986302	18.4108	1
TCGA-CR-6474	hnsc_tcga_pan_can_atlas_2018	81	deceased	0.3652968036529681	18.5423	1
TCGA-CV-7095	hnsc_tcga_pan_can_atlas_2018	80	deceased	0.360731	18.8053	1
TCGA-CV-7247	hnsc_tcga_pan_can_atlas_2018	79	deceased	0.3561643835616439	18.9697	1
TCGA-P3-A6T3	hnsc_tcga_pan_can_atlas_2018	78	deceased	0.3515981735159819	18.9697	1
TCGA-CN-6018	hnsc_tcga_pan_can_atlas_2018	77	deceased	0.34703196347031967	19.0683	1
TCGA-CV-5436	hnsc_tcga_pan_can_atlas_2018	76	deceased	0.3424657534246576	19.1998	1
TCGA-CV-7433	hnsc_tcga_pan_can_atlas_2018	75	deceased	0.3378995433789955	19.7587	1
TCGA-CV-6943	hnsc_tcga_pan_can_atlas_2018	74	deceased	0.3333333333333334	19.7916	1
TCGA-CR-7380	hnsc_tcga_pan_can_atlas_2018	73	deceased	0.3287671232876713	19.9231	1
TCGA-CV-6937	hnsc_tcga_pan_can_atlas_2018	72	deceased	0.3242009132420092	20.5148	1
TCGA-WA-A7GZ	hnsc_tcga_pan_can_atlas_2018	71	deceased	0.3196347031963471	20.5477	1
TCGA-UF-A7JO	hnsc_tcga_pan_can_atlas_2018	70	deceased	0.315068	20.745	1
TCGA-QK-A64Z	hnsc_tcga_pan_can_atlas_2018	69	deceased	0.3105022831050229	21.0737	1
TCGA-CQ-5325	hnsc_tcga_pan_can_atlas_2018	68	deceased	0.3059360730593608	21.5011	1
TCGA-CV-7177	hnsc_tcga_pan_can_atlas_2018	67	deceased	0.3013698630136987	21.797	1
TCGA-CV-6939	hnsc_tcga_pan_can_atlas_2018	66	deceased	0.2968036529680366	21.8957	1
TCGA-CV-7440	hnsc_tcga_pan_can_atlas_2018	65	deceased	0.2922374429223745	22.1915	1
TCGA-UF-A7JS	hnsc_tcga_pan_can_atlas_2018	64	deceased	0.2876712328767124	22.3559	1
TCGA-CV-7415	hnsc_tcga_pan_can_atlas_2018	63	deceased	0.2831050228310503	22.8491	1
TCGA-CN-6013	hnsc_tcga_pan_can_atlas_2018	62	deceased	0.2785388127853882	23.9011	1
TCGA-UF-A7JD	hnsc_tcga_pan_can_atlas_2018	61	deceased	0.2739726027397261	24.2956	1
TCGA-CV-7416	hnsc_tcga_pan_can_atlas_2018	60	deceased	0.269406	25.0847	1
TCGA-CN-A498	hnsc_tcga_pan_can_atlas_2018	59	deceased	0.2648401826484019	25.4134	1
TCGA-CV-7418	hnsc_tcga_pan_can_atlas_2018	58	deceased	0.2602739726027398	25.9394	1
TCGA-CV-6940	hnsc_tcga_pan_can_atlas_2018	57	deceased	0.2557077625570777	26.4326	1
TCGA-BA-5149	hnsc_tcga_pan_can_atlas_2018	56	deceased	0.2511415525114156	26.4983	1
TCGA-CR-7388	hnsc_tcga_pan_can_atlas_2018	55	deceased	0.24657534246575352	27.0572	1
TCGA-HD-7917	hnsc_tcga_pan_can_atlas_2018	54	deceased	0.24200913242009142	27.4846	1
TCGA-CN-4740	hnsc_tcga_pan_can_atlas_2018	53	deceased	0.23744292237442932	27.5833	1
TCGA-CN-6017	hnsc_tcga_pan_can_atlas_2018	52	deceased	0.23287671232876722	28.0435	1
TCGA-CV-6960	hnsc_tcga_pan_can_atlas_2018	51	deceased	0.22831050228310512	28.3394	1
TCGA-P3-A6T5	hnsc_tcga_pan_can_atlas_2018	50	deceased	0.223744	28.9969	1
TCGA-CV-6951	hnsc_tcga_pan_can_atlas_2018	49	deceased	0.21917808219178092	30.0819	1
TCGA-CV-7568	hnsc_tcga_pan_can_atlas_2018	48	deceased	0.21461187214611882	30.4764	1
TCGA-DQ-5629	hnsc_tcga_pan_can_atlas_2018	47	deceased	0.21004566210045675	30.9366	1
TCGA-CN-6989	hnsc_tcga_pan_can_atlas_2018	46	deceased	0.20547945205479462	32.2188	1
TCGA-CQ-6220	hnsc_tcga_pan_can_atlas_2018	45	deceased	0.20091324200913252	32.3832	1
TCGA-CN-6997	hnsc_tcga_pan_can_atlas_2018	44	deceased	0.19634703196347045	32.4818	1
TCGA-UF-A7JT	hnsc_tcga_pan_can_atlas_2018	43	deceased	0.19178082191780832	32.6462	1
TCGA-CN-4731	hnsc_tcga_pan_can_atlas_2018	42	deceased	0.18721461187214622	32.8106	1
TCGA-CV-7422	hnsc_tcga_pan_can_atlas_2018	41	deceased	0.18264840182648412	34.0928	1
TCGA-CV-A45U	hnsc_tcga_pan_can_atlas_2018	40	deceased	0.17808219178082202	35.4736	1
TCGA-CV-7407	hnsc_tcga_pan_can_atlas_2018	39	deceased	0.17351598173515992	35.5393	1
TCGA-CR-7369	hnsc_tcga_pan_can_atlas_2018	38	deceased	0.16894977168949782	35.8352	1
TCGA-CV-7446	hnsc_tcga_pan_can_atlas_2018	37	deceased	0.16438356164383572	35.9339	1
TCGA-DQ-5625	hnsc_tcga_pan_can_atlas_2018	36	deceased	0.15981735159817362	37.2489	1
TCGA-CR-6471	hnsc_tcga_pan_can_atlas_2018	35	deceased	0.15525114155251152	39.5174	1
TCGA-CV-6948	hnsc_tcga_pan_can_atlas_2018	34	deceased	0.15068493150684942	42.3776	1
TCGA-CN-4739	hnsc_tcga_pan_can_atlas_2018	33	deceased	0.14611872146118732	45.8296	1
TCGA-CV-A45W	hnsc_tcga_pan_can_atlas_2018	32	deceased	0.14155251141552522	45.9611	1
TCGA-P3-A6SX	hnsc_tcga_pan_can_atlas_2018	31	deceased	0.13698630136986312	47.0132	1
TCGA-CV-7254	hnsc_tcga_pan_can_atlas_2018	30	deceased	0.13242009132420102	47.9666	1
TCGA-CV-A45Z	hnsc_tcga_pan_can_atlas_2018	29	deceased	0.12785388127853892	48.1967	1
TCGA-UF-A71E	hnsc_tcga_pan_can_atlas_2018	28	deceased	0.12328767123287682	49.446	1
TCGA-CV-7103	hnsc_tcga_pan_can_atlas_2018	27	deceased	0.1187214611872147	52.3063	1
TCGA-CV-6953	hnsc_tcga_pan_can_atlas_2018	26	deceased	0.1141552511415526	53.9501	1
TCGA-CV-7428	hnsc_tcga_pan_can_atlas_2018	25	deceased	0.10958904109589049	54.9364	1
TCGA-CV-7425	hnsc_tcga_pan_can_atlas_2018	24	deceased	0.10502283105022839	56.4816	1
TCGA-CN-5374	hnsc_tcga_pan_can_atlas_2018	23	deceased	0.10045662100456627	56.9418	1
TCGA-CV-7406	hnsc_tcga_pan_can_atlas_2018	22	deceased	0.0958904	57.4679	1
TCGA-BA-5153	hnsc_tcga_pan_can_atlas_2018	21	deceased	0.0913242	57.9281	1
TCGA-CV-A460	hnsc_tcga_pan_can_atlas_2018	20	deceased	0.086758	60.4267	1
TCGA-CV-7089	hnsc_tcga_pan_can_atlas_2018	19	deceased	0.0821918	64.8322	1
TCGA-CV-6954	hnsc_tcga_pan_can_atlas_2018	18	deceased	0.0776256	65.8185	1
TCGA-CV-A461	hnsc_tcga_pan_can_atlas_2018	17	deceased	0.0730594	67.8568	1
TCGA-BA-5559	hnsc_tcga_pan_can_atlas_2018	16	deceased	0.0684932	68.4814	1
TCGA-CN-5361	hnsc_tcga_pan_can_atlas_2018	15	deceased	0.0639269	69.6979	1
TCGA-CV-7178	hnsc_tcga_pan_can_atlas_2018	14	deceased	0.059360730593607344	71.2102	1
TCGA-CV-5435	hnsc_tcga_pan_can_atlas_2018	13	deceased	0.054794520547945244	76.2403	1
TCGA-CV-7432	hnsc_tcga_pan_can_atlas_2018	12	deceased	0.0502283	84.4922	1
TCGA-CV-A45Y	hnsc_tcga_pan_can_atlas_2018	11	deceased	0.0456621	88.8648	1
TCGA-CV-7411	hnsc_tcga_pan_can_atlas_2018	10	deceased	0.0410959	89.325	1
TCGA-CV-6933	hnsc_tcga_pan_can_atlas_2018	9	deceased	0.0365297	90.1141	1
TCGA-CV-7250	hnsc_tcga_pan_can_atlas_2018	8	deceased	0.0319635	95.3414	1
TCGA-CV-7423	hnsc_tcga_pan_can_atlas_2018	7	deceased	0.0273973	100.569	1
TCGA-CV-5434	hnsc_tcga_pan_can_atlas_2018	6	deceased	0.022831050228310515	108.952	1
TCGA-CV-7435	hnsc_tcga_pan_can_atlas_2018	5	deceased	0.0182648	153.861	1
TCGA-CV-7427	hnsc_tcga_pan_can_atlas_2018	4	deceased	0.013698630136986308	156.491	1
TCGA-CV-A45T	hnsc_tcga_pan_can_atlas_2018	3	deceased	0.00913242	159.648	1
TCGA-CV-A45Q	hnsc_tcga_pan_can_atlas_2018	2	deceased	0.00456621	169.379	1
TCGA-CV-7410	hnsc_tcga_pan_can_atlas_2018	1	deceased	0	210.968	1

## Sheet: BL_S6K
Case ID	Study ID	Number at Risk	Status	Survival Rate	Time (months)	Death
TCGA-CF-A3MG	blca_tcga_pan_can_atlas_2018	5	censored	1	12.1314	0
TCGA-4Z-AA7O	blca_tcga_pan_can_atlas_2018	4	censored	1	16.8327	0
TCGA-BT-A42F	blca_tcga_pan_can_atlas_2018	3	censored	1	28.4052	0
TCGA-DK-A6AV	blca_tcga_pan_can_atlas_2018	2	censored	1	64.1746	0
TCGA-DK-A1AC	blca_tcga_pan_can_atlas_2018	1	censored	1	130.881	0
TCGA-BT-A3PH	blca_tcga_pan_can_atlas_2018	7	deceased	0.8571428571428571	4.66844	1
TCGA-G2-A3IB	blca_tcga_pan_can_atlas_2018	6	deceased	0.7142857142857143	7.2328	1
TCGA-XF-AAML	blca_tcga_pan_can_atlas_2018	5	deceased	0.5714285714285715	7.62731	1
TCGA-2F-A9KW	blca_tcga_pan_can_atlas_2018	4	deceased	0.4285714285714286	8.35059	1
TCGA-GC-A6I1	blca_tcga_pan_can_atlas_2018	3	deceased	0.2857142857142857	8.94237	1
TCGA-FD-A62S	blca_tcga_pan_can_atlas_2018	2	deceased	0.14285714285714285	13.3478	1
TCGA-ZF-A9RD	blca_tcga_pan_can_atlas_2018	1	deceased	0	13.4136	1

## Sheet: BL_ALL
Case ID	Study ID	Number at Risk	Status	Survival Rate	Time (months)	Death
TCGA-CF-A9FH	blca_tcga_pan_can_atlas_2018	230	censored	1	0	0
TCGA-GC-A4ZW	blca_tcga_pan_can_atlas_2018	229	censored	1	0.493145	0
TCGA-E7-A5KE	blca_tcga_pan_can_atlas_2018	228	censored	1	0.558898	0
TCGA-E7-A5KF	blca_tcga_pan_can_atlas_2018	227	censored	1	0.657527	0
TCGA-E7-A7DU	blca_tcga_pan_can_atlas_2018	226	censored	1	0.920538	0
TCGA-KQ-A41S	blca_tcga_pan_can_atlas_2018	225	censored	1	1.15067	0
TCGA-E7-A7DV	blca_tcga_pan_can_atlas_2018	224	censored	1	1.21643	0
TCGA-H4-A2HO	blca_tcga_pan_can_atlas_2018	223	censored	1	1.51231	0
TCGA-K4-A6FZ	blca_tcga_pan_can_atlas_2018	222	censored	1	1.8082	0
TCGA-C4-A0F0	blca_tcga_pan_can_atlas_2018	221	censored	1	1.9397	0
TCGA-GD-A3OP	blca_tcga_pan_can_atlas_2018	220	censored	1	2.10409	0
TCGA-XF-A9T6	blca_tcga_pan_can_atlas_2018	219	censored	1	2.10409	0
TCGA-GD-A6C6	blca_tcga_pan_can_atlas_2018	218	censored	1	2.20272	0
TCGA-XF-A9T3	blca_tcga_pan_can_atlas_2018	217	censored	1	2.23559	0
TCGA-FD-A62N	blca_tcga_pan_can_atlas_2018	216	censored	1	2.69586	0
TCGA-K4-A4AB	blca_tcga_pan_can_atlas_2018	215	censored	1	2.76161	0
TCGA-C4-A0F1	blca_tcga_pan_can_atlas_2018	214	censored	1	2.926	0
TCGA-GD-A3OQ	blca_tcga_pan_can_atlas_2018	213	censored	1	3.12325	0
TCGA-K4-A3WU	blca_tcga_pan_can_atlas_2018	212	censored	1	3.45202	0
TCGA-FD-A43X	blca_tcga_pan_can_atlas_2018	211	censored	1	3.6164	0
TCGA-UY-A9PF	blca_tcga_pan_can_atlas_2018	210	censored	1	3.84653	0
TCGA-E7-A6MD	blca_tcga_pan_can_atlas_2018	209	censored	1	4.24105	0
TCGA-CU-A3QU	blca_tcga_pan_can_atlas_2018	208	censored	1	5.19446	0
TCGA-E7-A3Y1	blca_tcga_pan_can_atlas_2018	207	censored	1	5.35885	0
TCGA-FD-A6TC	blca_tcga_pan_can_atlas_2018	206	censored	1	6.14788	0
TCGA-UY-A9PE	blca_tcga_pan_can_atlas_2018	205	censored	1	6.21363	0
TCGA-GD-A76B	blca_tcga_pan_can_atlas_2018	204	censored	1	7.3643	0
TCGA-FD-A5BY	blca_tcga_pan_can_atlas_2018	203	censored	1	8.25196	0
TCGA-K4-A5RH	blca_tcga_pan_can_atlas_2018	202	censored	1	9.07387	0
TCGA-YC-A8S6	blca_tcga_pan_can_atlas_2018	201	censored	1	9.63277	0
TCGA-FD-A6TK	blca_tcga_pan_can_atlas_2018	200	censored	1	10.8492	0
TCGA-CF-A47S	blca_tcga_pan_can_atlas_2018	199	censored	1	10.9478	0
TCGA-FT-A61P	blca_tcga_pan_can_atlas_2018	198	censored	1	11.0793	0
TCGA-CF-A8HX	blca_tcga_pan_can_atlas_2018	197	censored	1	11.3423	0
TCGA-CF-A8HY	blca_tcga_pan_can_atlas_2018	196	censored	1	11.3423	0
TCGA-K4-AAQO	blca_tcga_pan_can_atlas_2018	195	censored	1	11.8026	0
TCGA-CF-A9FF	blca_tcga_pan_can_atlas_2018	194	censored	1	11.8684	0
TCGA-YF-AA3L	blca_tcga_pan_can_atlas_2018	193	censored	1	11.967	0
TCGA-CF-A5UA	blca_tcga_pan_can_atlas_2018	192	censored	1	11.9999	0
TCGA-DK-AA76	blca_tcga_pan_can_atlas_2018	191	censored	1	12.0327	0
TCGA-CF-A47W	blca_tcga_pan_can_atlas_2018	190	censored	1	12.0985	0
TCGA-CF-A7I0	blca_tcga_pan_can_atlas_2018	189	censored	1	12.0985	0
TCGA-CF-A3MG	blca_tcga_pan_can_atlas_2018	188	censored	1	12.1314	0
TCGA-CF-A3MI	blca_tcga_pan_can_atlas_2018	187	censored	1	12.1643	0
TCGA-PQ-A6FI	blca_tcga_pan_can_atlas_2018	186	censored	1	12.23	0
TCGA-ZF-AA5P	blca_tcga_pan_can_atlas_2018	185	censored	1	12.23	0
TCGA-CF-A47Y	blca_tcga_pan_can_atlas_2018	184	censored	1	12.2629	0
TCGA-FD-A6TE	blca_tcga_pan_can_atlas_2018	183	censored	1	12.3615	0
TCGA-BL-A5ZZ	blca_tcga_pan_can_atlas_2018	182	censored	1	12.3944	0
TCGA-CF-A47V	blca_tcga_pan_can_atlas_2018	181	censored	1	12.4601	0
TCGA-CF-A1HS	blca_tcga_pan_can_atlas_2018	180	censored	1	12.5588	0
TCGA-CF-A3MF	blca_tcga_pan_can_atlas_2018	179	censored	1	12.5916	0
TCGA-CF-A47X	blca_tcga_pan_can_atlas_2018	178	censored	1	12.6245	0
TCGA-FD-A3B8	blca_tcga_pan_can_atlas_2018	177	censored	1	12.6245	0
TCGA-CF-A1HR	blca_tcga_pan_can_atlas_2018	176	censored	1	12.7889	0
TCGA-E7-A85H	blca_tcga_pan_can_atlas_2018	175	censored	1	12.9533	0
TCGA-CF-A3MH	blca_tcga_pan_can_atlas_2018	174	censored	1	13.0848	0
TCGA-CF-A9FM	blca_tcga_pan_can_atlas_2018	173	censored	1	13.0848	0
TCGA-CF-A5U8	blca_tcga_pan_can_atlas_2018	172	censored	1	13.1177	0
TCGA-MV-A51V	blca_tcga_pan_can_atlas_2018	171	censored	1	13.4793	0
TCGA-DK-AA71	blca_tcga_pan_can_atlas_2018	170	censored	1	13.6437	0
TCGA-YF-AA3M	blca_tcga_pan_can_atlas_2018	169	censored	1	13.6437	0
TCGA-E7-A7PW	blca_tcga_pan_can_atlas_2018	168	censored	1	13.6766	0
TCGA-GC-A6I3	blca_tcga_pan_can_atlas_2018	167	censored	1	13.9067	0
TCGA-CF-A27C	blca_tcga_pan_can_atlas_2018	166	censored	1	13.9724	0
TCGA-E7-A7XN	blca_tcga_pan_can_atlas_2018	165	censored	1	14.0711	0
TCGA-GC-A3RD	blca_tcga_pan_can_atlas_2018	164	censored	1	14.0711	0
TCGA-R3-A69X	blca_tcga_pan_can_atlas_2018	163	censored	1	14.2355	0
TCGA-FD-A43S	blca_tcga_pan_can_atlas_2018	162	censored	1	14.9587	0
TCGA-DK-AA6P	blca_tcga_pan_can_atlas_2018	161	censored	1	15.0245	0
TCGA-4Z-AA84	blca_tcga_pan_can_atlas_2018	160	censored	1	15.1231	0
TCGA-E7-A8O7	blca_tcga_pan_can_atlas_2018	159	censored	1	15.3204	0
TCGA-LC-A66R	blca_tcga_pan_can_atlas_2018	158	censored	1	15.3204	0
TCGA-DK-AA6X	blca_tcga_pan_can_atlas_2018	157	censored	1	15.3533	0
TCGA-K4-A6MB	blca_tcga_pan_can_atlas_2018	156	censored	1	15.419	0
TCGA-LT-A5Z6	blca_tcga_pan_can_atlas_2018	155	censored	1	15.5834	0
TCGA-DK-A1AG	blca_tcga_pan_can_atlas_2018	154	censored	1	15.6163	0
TCGA-DK-A6B2	blca_tcga_pan_can_atlas_2018	153	censored	1	15.682	0
TCGA-GU-A766	blca_tcga_pan_can_atlas_2018	152	censored	1	15.7806	0
TCGA-GC-A3OO	blca_tcga_pan_can_atlas_2018	151	censored	1	15.8135	0
TCGA-GC-A3RC	blca_tcga_pan_can_atlas_2018	150	censored	1	15.9122	0
TCGA-G2-A2EK	blca_tcga_pan_can_atlas_2018	149	censored	1	15.945	0
TCGA-DK-A1AE	blca_tcga_pan_can_atlas_2018	148	censored	1	16.1423	0
TCGA-4Z-AA7M	blca_tcga_pan_can_atlas_2018	147	censored	1	16.2738	0
TCGA-K4-A83P	blca_tcga_pan_can_atlas_2018	146	censored	1	16.2738	0
TCGA-S5-AA26	blca_tcga_pan_can_atlas_2018	145	censored	1	16.5368	0
TCGA-PQ-A6FN	blca_tcga_pan_can_atlas_2018	144	censored	1	16.6683	0
TCGA-E7-A519	blca_tcga_pan_can_atlas_2018	143	censored	1	16.7012	0
TCGA-4Z-AA7O	blca_tcga_pan_can_atlas_2018	142	censored	1	16.8327	0
TCGA-BT-A2LA	blca_tcga_pan_can_atlas_2018	141	censored	1	17.1615	0
TCGA-FJ-A3ZF	blca_tcga_pan_can_atlas_2018	140	censored	1	17.2272	0
TCGA-DK-A1AF	blca_tcga_pan_can_atlas_2018	139	censored	1	17.6217	0
TCGA-G2-A3VY	blca_tcga_pan_can_atlas_2018	138	censored	1	17.6217	0
TCGA-K4-A5RJ	blca_tcga_pan_can_atlas_2018	137	censored	1	17.7204	0
TCGA-GC-A3WC	blca_tcga_pan_can_atlas_2018	136	censored	1	17.7532	0
TCGA-UY-A9PD	blca_tcga_pan_can_atlas_2018	135	censored	1	17.819	0
TCGA-DK-A2I1	blca_tcga_pan_can_atlas_2018	134	censored	1	17.9505	0
TCGA-DK-A1A7	blca_tcga_pan_can_atlas_2018	133	censored	1	18.4108	0
TCGA-CU-A3KJ	blca_tcga_pan_can_atlas_2018	132	censored	1	18.4765	0
TCGA-DK-AA6T	blca_tcga_pan_can_atlas_2018	131	censored	1	18.8053	0
TCGA-FD-A6TB	blca_tcga_pan_can_atlas_2018	130	censored	1	18.8053	0
TCGA-YC-A89H	blca_tcga_pan_can_atlas_2018	129	censored	1	18.8381	0
TCGA-DK-A1AA	blca_tcga_pan_can_atlas_2018	128	censored	1	19.0025	0
TCGA-DK-AA6U	blca_tcga_pan_can_atlas_2018	127	censored	1	19.0025	0
TCGA-GV-A40G	blca_tcga_pan_can_atlas_2018	126	censored	1	19.0683	0
TCGA-GV-A3JX	blca_tcga_pan_can_atlas_2018	125	censored	1	19.1012	0
TCGA-GC-A3RB	blca_tcga_pan_can_atlas_2018	124	censored	1	19.134	0
TCGA-FD-A5BU	blca_tcga_pan_can_atlas_2018	123	censored	1	19.3313	0
TCGA-H4-A2HQ	blca_tcga_pan_can_atlas_2018	122	censored	1	19.397	0
TCGA-GV-A3JZ	blca_tcga_pan_can_atlas_2018	121	censored	1	19.8244	0
TCGA-GU-A764	blca_tcga_pan_can_atlas_2018	120	censored	1	20.0546	0
TCGA-DK-AA77	blca_tcga_pan_can_atlas_2018	119	censored	1	20.3176	0
TCGA-DK-A3WW	blca_tcga_pan_can_atlas_2018	118	censored	1	20.8107	0
TCGA-FD-A43U	blca_tcga_pan_can_atlas_2018	117	censored	1	20.9094	0
TCGA-GD-A3OS	blca_tcga_pan_can_atlas_2018	116	censored	1	20.9751	0
TCGA-XF-A9SY	blca_tcga_pan_can_atlas_2018	115	censored	1	21.0409	0
TCGA-LT-A8JT	blca_tcga_pan_can_atlas_2018	114	censored	1	21.0737	0
TCGA-ZF-A9R2	blca_tcga_pan_can_atlas_2018	113	censored	1	21.1066	0
TCGA-K4-A3WV	blca_tcga_pan_can_atlas_2018	112	censored	1	21.2381	0
TCGA-DK-A3IT	blca_tcga_pan_can_atlas_2018	111	censored	1	21.3039	0
TCGA-GV-A3JW	blca_tcga_pan_can_atlas_2018	110	censored	1	21.3368	0
TCGA-ZF-A9R7	blca_tcga_pan_can_atlas_2018	109	censored	1	21.8628	0
TCGA-GV-A6ZA	blca_tcga_pan_can_atlas_2018	108	censored	1	22.7176	0
TCGA-FD-A43N	blca_tcga_pan_can_atlas_2018	107	censored	1	22.9806	0
TCGA-C4-A0F6	blca_tcga_pan_can_atlas_2018	106	censored	1	23.0134	0
TCGA-E7-A6ME	blca_tcga_pan_can_atlas_2018	105	censored	1	24.0326	0
TCGA-E7-A6MF	blca_tcga_pan_can_atlas_2018	104	censored	1	24.6573	0
TCGA-GC-A3YS	blca_tcga_pan_can_atlas_2018	103	censored	1	24.9203	0
TCGA-K4-A3WS	blca_tcga_pan_can_atlas_2018	102	censored	1	25.0189	0
TCGA-ZF-A9R1	blca_tcga_pan_can_atlas_2018	101	censored	1	25.4134	0
TCGA-FD-A3SP	blca_tcga_pan_can_atlas_2018	100	censored	1	25.7422	0
TCGA-BT-A3PJ	blca_tcga_pan_can_atlas_2018	99	censored	1	25.9394	0
TCGA-E7-A678	blca_tcga_pan_can_atlas_2018	98	censored	1	26.2353	0
TCGA-XF-A9T0	blca_tcga_pan_can_atlas_2018	97	censored	1	26.2682	0
TCGA-GD-A2C5	blca_tcga_pan_can_atlas_2018	96	censored	1	26.6956	0
TCGA-FD-A5BR	blca_tcga_pan_can_atlas_2018	95	censored	1	26.7285	0
TCGA-E7-A677	blca_tcga_pan_can_atlas_2018	94	censored	1	26.9586	0
TCGA-FD-A43P	blca_tcga_pan_can_atlas_2018	93	censored	1	27.3531	0
TCGA-GV-A3QK	blca_tcga_pan_can_atlas_2018	92	censored	1	27.3531	0
TCGA-4Z-AA7W	blca_tcga_pan_can_atlas_2018	91	censored	1	27.6161	0
TCGA-K4-A54R	blca_tcga_pan_can_atlas_2018	90	censored	1	27.6819	0
TCGA-FD-A3N6	blca_tcga_pan_can_atlas_2018	89	censored	1	27.9778	0
TCGA-BT-A42F	blca_tcga_pan_can_atlas_2018	88	censored	1	28.4052	0
TCGA-BT-A42C	blca_tcga_pan_can_atlas_2018	87	censored	1	28.7011	0
TCGA-FD-A3SN	blca_tcga_pan_can_atlas_2018	86	censored	1	29.1613	0
TCGA-G2-AA3F	blca_tcga_pan_can_atlas_2018	85	censored	1	29.3586	0
TCGA-ZF-AA5H	blca_tcga_pan_can_atlas_2018	84	censored	1	29.4901	0
TCGA-UY-A9PB	blca_tcga_pan_can_atlas_2018	83	censored	1	29.5558	0
TCGA-CU-A3YL	blca_tcga_pan_can_atlas_2018	82	censored	1	29.786	0
TCGA-ZF-A9R4	blca_tcga_pan_can_atlas_2018	81	censored	1	30.2791	0
TCGA-FJ-A3Z7	blca_tcga_pan_can_atlas_2018	80	censored	1	31.0682	0
TCGA-GU-A763	blca_tcga_pan_can_atlas_2018	79	censored	1	32.7777	0
TCGA-GU-AATP	blca_tcga_pan_can_atlas_2018	78	censored	1	32.975	0
TCGA-4Z-AA89	blca_tcga_pan_can_atlas_2018	77	censored	1	33.8298	0
TCGA-XF-A9SM	blca_tcga_pan_can_atlas_2018	76	censored	1	34.4544	0
TCGA-UY-A9PA	blca_tcga_pan_can_atlas_2018	75	censored	1	35.2434	0
TCGA-ZF-A9R5	blca_tcga_pan_can_atlas_2018	74	censored	1	35.8352	0
TCGA-KQ-A41P	blca_tcga_pan_can_atlas_2018	73	censored	1	35.9667	0
TCGA-BT-A42E	blca_tcga_pan_can_atlas_2018	72	censored	1	36.427	0
TCGA-GV-A3QI	blca_tcga_pan_can_atlas_2018	71	censored	1	36.4928	0
TCGA-DK-A6B6	blca_tcga_pan_can_atlas_2018	70	censored	1	36.6571	0
TCGA-UY-A78L	blca_tcga_pan_can_atlas_2018	69	censored	1	37.0516	0
TCGA-HQ-A2OE	blca_tcga_pan_can_atlas_2018	68	censored	1	38.5968	0
TCGA-E5-A4U1	blca_tcga_pan_can_atlas_2018	67	censored	1	38.827	0
TCGA-SY-A9G5	blca_tcga_pan_can_atlas_2018	66	censored	1	38.9914	0
TCGA-BL-A0C8	blca_tcga_pan_can_atlas_2018	65	censored	1	40.0763	0
TCGA-E5-A2PC	blca_tcga_pan_can_atlas_2018	64	censored	1	43.594	0
TCGA-KQ-A41R	blca_tcga_pan_can_atlas_2018	63	censored	1	44.3831	0
TCGA-XF-A8HB	blca_tcga_pan_can_atlas_2018	62	censored	1	45.0406	0
TCGA-KQ-A41Q	blca_tcga_pan_can_atlas_2018	61	censored	1	46.9803	0
TCGA-4Z-AA87	blca_tcga_pan_can_atlas_2018	60	censored	1	47.8022	0
TCGA-ZF-A9RM	blca_tcga_pan_can_atlas_2018	59	censored	1	47.8351	0
TCGA-G2-A2EJ	blca_tcga_pan_can_atlas_2018	58	censored	1	47.9995	0
TCGA-XF-A9SG	blca_tcga_pan_can_atlas_2018	57	censored	1	48.6241	0
TCGA-4Z-AA7Y	blca_tcga_pan_can_atlas_2018	56	censored	1	50.0378	0
TCGA-DK-A3IS	blca_tcga_pan_can_atlas_2018	55	censored	1	50.2679	0
TCGA-KQ-A41O	blca_tcga_pan_can_atlas_2018	54	censored	1	50.5638	0
TCGA-DK-A6B5	blca_tcga_pan_can_atlas_2018	53	censored	1	50.6953	0
TCGA-UY-A9PH	blca_tcga_pan_can_atlas_2018	52	censored	1	51.32	0
TCGA-DK-AA6M	blca_tcga_pan_can_atlas_2018	51	censored	1	52.0104	0
TCGA-KQ-A41N	blca_tcga_pan_can_atlas_2018	50	censored	1	52.7337	0
TCGA-DK-A6AW	blca_tcga_pan_can_atlas_2018	49	censored	1	53.2926	0
TCGA-FD-A5BS	blca_tcga_pan_can_atlas_2018	48	censored	1	53.8843	0
TCGA-ZF-AA58	blca_tcga_pan_can_atlas_2018	47	censored	1	54.2131	0
TCGA-DK-AA74	blca_tcga_pan_can_atlas_2018	46	censored	1	56.1528	0
TCGA-ZF-AA51	blca_tcga_pan_can_atlas_2018	45	censored	1	56.3501	0
TCGA-ZF-AA53	blca_tcga_pan_can_atlas_2018	44	censored	1	57.8953	0
TCGA-ZF-A9RG	blca_tcga_pan_can_atlas_2018	43	censored	1	58.7172	0
TCGA-FD-A5C1	blca_tcga_pan_can_atlas_2018	42	censored	1	58.9144	0
TCGA-ZF-AA4V	blca_tcga_pan_can_atlas_2018	41	censored	1	59.3747	0
TCGA-ZF-AA4W	blca_tcga_pan_can_atlas_2018	40	censored	1	60.1637	0
TCGA-FD-A3NA	blca_tcga_pan_can_atlas_2018	39	censored	1	60.6569	0
TCGA-G2-A2EF	blca_tcga_pan_can_atlas_2018	38	censored	1	61.939	0
TCGA-FD-A6TA	blca_tcga_pan_can_atlas_2018	37	censored	1	62.8596	0
TCGA-HQ-A2OF	blca_tcga_pan_can_atlas_2018	36	censored	1	64.0103	0
TCGA-ZF-A9RF	blca_tcga_pan_can_atlas_2018	35	censored	1	64.076	0
TCGA-DK-A6AV	blca_tcga_pan_can_atlas_2018	34	censored	1	64.1746	0
TCGA-G2-AA3B	blca_tcga_pan_can_atlas_2018	33	censored	1	66.0157	0
TCGA-DK-A3X1	blca_tcga_pan_can_atlas_2018	32	censored	1	66.0486	0
TCGA-DK-A1A6	blca_tcga_pan_can_atlas_2018	31	censored	1	66.4102	0
TCGA-4Z-AA83	blca_tcga_pan_can_atlas_2018	30	censored	1	66.5417	0
TCGA-XF-A9T5	blca_tcga_pan_can_atlas_2018	29	censored	1	66.6404	0
TCGA-ZF-AA4X	blca_tcga_pan_can_atlas_2018	28	censored	1	67.1993	0
TCGA-DK-A6B1	blca_tcga_pan_can_atlas_2018	27	censored	1	67.3636	0
TCGA-UY-A8OB	blca_tcga_pan_can_atlas_2018	26	censored	1	69.3362	0
TCGA-G2-AA3D	blca_tcga_pan_can_atlas_2018	25	censored	1	70.3225	0
TCGA-XF-AAMQ	blca_tcga_pan_can_atlas_2018	24	censored	1	71.5718	0
TCGA-XF-AAN5	blca_tcga_pan_can_atlas_2018	23	censored	1	75.3855	0
TCGA-UY-A78O	blca_tcga_pan_can_atlas_2018	22	censored	1	76.0101	0
TCGA-DK-A6B0	blca_tcga_pan_can_atlas_2018	21	censored	1	76.6019	0
TCGA-UY-A78P	blca_tcga_pan_can_atlas_2018	20	censored	1	78.2457	0
TCGA-XF-A9SI	blca_tcga_pan_can_atlas_2018	19	censored	1	79.6594	0
TCGA-XF-AAN3	blca_tcga_pan_can_atlas_2018	18	censored	1	86.3004	0
TCGA-DK-A2I6	blca_tcga_pan_can_atlas_2018	17	censored	1	87.3196	0
TCGA-ZF-A9RL	blca_tcga_pan_can_atlas_2018	16	censored	1	88.8648	0
TCGA-XF-AAMR	blca_tcga_pan_can_atlas_2018	15	censored	1	91.725	0
TCGA-ZF-A9RC	blca_tcga_pan_can_atlas_2018	14	censored	1	94.2894	0
TCGA-2F-A9KQ	blca_tcga_pan_can_atlas_2018	13	censored	1	94.8812	0
TCGA-XF-A8HD	blca_tcga_pan_can_atlas_2018	12	censored	1	97.4455	0
TCGA-XF-AAMY	blca_tcga_pan_can_atlas_2018	11	censored	1	98.9907	0
TCGA-2F-A9KT	blca_tcga_pan_can_atlas_2018	10	censored	1	108.952	0
TCGA-XF-AAMG	blca_tcga_pan_can_atlas_2018	9	censored	1	110.596	0
TCGA-DK-A1AD	blca_tcga_pan_can_atlas_2018	8	censored	1	112.437	0
TCGA-UY-A8OD	blca_tcga_pan_can_atlas_2018	7	censored	1	112.832	0
TCGA-XF-A8HE	blca_tcga_pan_can_atlas_2018	6	censored	1	125.489	0
TCGA-DK-A1AC	blca_tcga_pan_can_atlas_2018	5	censored	1	130.881	0
TCGA-DK-A2I4	blca_tcga_pan_can_atlas_2018	4	censored	1	142.782	0
TCGA-DK-A3WY	blca_tcga_pan_can_atlas_2018	3	censored	1	163.297	0
TCGA-DK-AA6R	blca_tcga_pan_can_atlas_2018	2	censored	1	165.73	0
TCGA-DK-AA6S	blca_tcga_pan_can_atlas_2018	1	censored	1	166.026	0
TCGA-4Z-AA80	blca_tcga_pan_can_atlas_2018	180	deceased	0.9944444444444445	0.624651	1
TCGA-YC-A9TC	blca_tcga_pan_can_atlas_2018	179	deceased	0.9888888888888888	0.657527	1
TCGA-CU-A5W6	blca_tcga_pan_can_atlas_2018	178	deceased	0.9833333333333333	1.84108	1
TCGA-S5-A6DX	blca_tcga_pan_can_atlas_2018	177	deceased	0.9777777777777777	1.84108	1
TCGA-XF-A8HH	blca_tcga_pan_can_atlas_2018	176	deceased	0.9722222222222221	1.87395	1
TCGA-C4-A0F7	blca_tcga_pan_can_atlas_2018	175	deceased	0.9666666666666666	2.03833	1
TCGA-DK-A1A5	blca_tcga_pan_can_atlas_2018	174	deceased	0.9611111111111108	2.13696	1
TCGA-E7-A4XJ	blca_tcga_pan_can_atlas_2018	173	deceased	0.9555555555555553	2.23559	1
TCGA-FD-A6TF	blca_tcga_pan_can_atlas_2018	172	deceased	0.9499999999999997	2.26847	1
TCGA-5N-A9KI	blca_tcga_pan_can_atlas_2018	171	deceased	0.9444444444444442	2.4986	1
TCGA-BL-A13J	blca_tcga_pan_can_atlas_2018	170	deceased	0.9388888888888886	2.66298	1
TCGA-ZF-AA4N	blca_tcga_pan_can_atlas_2018	169	deceased	0.933333	2.89312	1
TCGA-XF-AAMT	blca_tcga_pan_can_atlas_2018	168	deceased	0.9277777777777775	2.95887	1
TCGA-UY-A8OC	blca_tcga_pan_can_atlas_2018	167	deceased	0.9222222222222218	3.02462	1
TCGA-FD-A6TG	blca_tcga_pan_can_atlas_2018	166	deceased	0.9166666666666663	3.0575	1
TCGA-XF-A9SJ	blca_tcga_pan_can_atlas_2018	165	deceased	0.9111111111111108	3.22188	1
TCGA-FT-A3EE	blca_tcga_pan_can_atlas_2018	164	deceased	0.9055555555555553	3.25476	1
TCGA-ZF-A9RE	blca_tcga_pan_can_atlas_2018	163	deceased	0.8999999999999997	3.48489	1
TCGA-XF-AAN8	blca_tcga_pan_can_atlas_2018	162	deceased	0.8944444444444442	3.87941	1
TCGA-FD-A3B7	blca_tcga_pan_can_atlas_2018	161	deceased	0.8888888888888886	4.01091	1
TCGA-XF-A9ST	blca_tcga_pan_can_atlas_2018	160	deceased	0.8833333333333332	4.20817	1
TCGA-FD-A6TH	blca_tcga_pan_can_atlas_2018	159	deceased	0.8777777777777775	4.3068	1
TCGA-BT-A3PH	blca_tcga_pan_can_atlas_2018	158	deceased	0.872222	4.66844	1
TCGA-GU-A767	blca_tcga_pan_can_atlas_2018	157	deceased	0.8666666666666665	4.73419	1
TCGA-DK-A3IK	blca_tcga_pan_can_atlas_2018	156	deceased	0.861111	4.79995	1
TCGA-CU-A0YO	blca_tcga_pan_can_atlas_2018	155	deceased	0.8555555555555554	4.89858	1
TCGA-BT-A20R	blca_tcga_pan_can_atlas_2018	154	deceased	0.8499999999999999	5.06296	1
TCGA-BT-A20V	blca_tcga_pan_can_atlas_2018	153	deceased	0.8444444444444443	5.06296	1
TCGA-FD-A5BV	blca_tcga_pan_can_atlas_2018	152	deceased	0.8388888888888889	5.35885	1
TCGA-FD-A3SO	blca_tcga_pan_can_atlas_2018	151	deceased	0.8333333333333333	5.52323	1
TCGA-ZF-AA5N	blca_tcga_pan_can_atlas_2018	150	deceased	0.8277777777777777	5.52323	1
TCGA-FD-A5BX	blca_tcga_pan_can_atlas_2018	149	deceased	0.8222222222222222	5.68761	1
TCGA-XF-A9SU	blca_tcga_pan_can_atlas_2018	148	deceased	0.8166666666666668	5.9835	1
TCGA-FD-A62P	blca_tcga_pan_can_atlas_2018	147	deceased	0.8111111111111111	6.27938	1
TCGA-BT-A0S7	blca_tcga_pan_can_atlas_2018	146	deceased	0.8055555555555556	6.57527	1
TCGA-XF-A8HC	blca_tcga_pan_can_atlas_2018	145	deceased	0.8	6.57527	1
TCGA-BL-A3JM	blca_tcga_pan_can_atlas_2018	144	deceased	0.7944444444444446	6.73965	1
TCGA-XF-AAMX	blca_tcga_pan_can_atlas_2018	143	deceased	0.788889	6.77253	1
TCGA-G2-AA3C	blca_tcga_pan_can_atlas_2018	142	deceased	0.7833333333333334	6.93691	1
TCGA-GU-AATQ	blca_tcga_pan_can_atlas_2018	141	deceased	0.7777777777777779	7.00266	1
TCGA-FD-A62O	blca_tcga_pan_can_atlas_2018	140	deceased	0.7722222222222225	7.10129	1
TCGA-G2-A3IB	blca_tcga_pan_can_atlas_2018	139	deceased	0.7666666666666668	7.2328	1
TCGA-BL-A13I	blca_tcga_pan_can_atlas_2018	138	deceased	0.7611111111111113	7.33143	1
TCGA-GU-A762	blca_tcga_pan_can_atlas_2018	137	deceased	0.7555555555555558	7.62731	1
TCGA-XF-AAML	blca_tcga_pan_can_atlas_2018	136	deceased	0.7500000000000003	7.62731	1
TCGA-DK-A2I2	blca_tcga_pan_can_atlas_2018	135	deceased	0.7444444444444447	7.7917	1
TCGA-E7-A97Q	blca_tcga_pan_can_atlas_2018	134	deceased	0.7388888888888892	8.08758	1
TCGA-DK-A3IM	blca_tcga_pan_can_atlas_2018	133	deceased	0.7333333333333336	8.15334	1
TCGA-DK-A3IN	blca_tcga_pan_can_atlas_2018	132	deceased	0.727778	8.21909	1
TCGA-BT-A20X	blca_tcga_pan_can_atlas_2018	131	deceased	0.7222222222222224	8.25196	1
TCGA-XF-AAMW	blca_tcga_pan_can_atlas_2018	130	deceased	0.7166666666666669	8.31772	1
TCGA-2F-A9KW	blca_tcga_pan_can_atlas_2018	129	deceased	0.7111111111111115	8.35059	1
TCGA-BT-A20W	blca_tcga_pan_can_atlas_2018	128	deceased	0.7055555555555558	8.35059	1
TCGA-GV-A3QH	blca_tcga_pan_can_atlas_2018	127	deceased	0.7000000000000003	8.4821	1
TCGA-ZF-AA56	blca_tcga_pan_can_atlas_2018	126	deceased	0.6944444444444448	8.51498	1
TCGA-GV-A40E	blca_tcga_pan_can_atlas_2018	125	deceased	0.6888888888888893	8.58073	1
TCGA-ZF-AA4U	blca_tcga_pan_can_atlas_2018	124	deceased	0.6833333333333337	8.6136	1
TCGA-FD-A3B5	blca_tcga_pan_can_atlas_2018	123	deceased	0.6777777777777781	8.94237	1
TCGA-FJ-A871	blca_tcga_pan_can_atlas_2018	122	deceased	0.6722222222222226	8.94237	1
TCGA-GC-A6I1	blca_tcga_pan_can_atlas_2018	121	deceased	0.6666666666666672	8.94237	1
TCGA-C4-A0EZ	blca_tcga_pan_can_atlas_2018	120	deceased	0.6611111111111115	8.97524	1
TCGA-HQ-A5ND	blca_tcga_pan_can_atlas_2018	119	deceased	0.655556	9.00812	1
TCGA-K4-A4AC	blca_tcga_pan_can_atlas_2018	118	deceased	0.6500000000000005	9.13963	1
TCGA-DK-A3IV	blca_tcga_pan_can_atlas_2018	117	deceased	0.644444	9.66565	1
TCGA-FD-A6TI	blca_tcga_pan_can_atlas_2018	116	deceased	0.6388888888888894	9.66565	1
TCGA-BT-A3PK	blca_tcga_pan_can_atlas_2018	115	deceased	0.6333333333333339	9.96153	1
TCGA-4Z-AA86	blca_tcga_pan_can_atlas_2018	114	deceased	0.6277777777777783	10.2245	1
TCGA-DK-A3WX	blca_tcga_pan_can_atlas_2018	113	deceased	0.6222222222222228	10.5533	1
TCGA-FJ-A3ZE	blca_tcga_pan_can_atlas_2018	112	deceased	0.6166666666666673	10.6519	1
TCGA-GU-AATO	blca_tcga_pan_can_atlas_2018	111	deceased	0.6111111111111117	10.6519	1
TCGA-FD-A5BT	blca_tcga_pan_can_atlas_2018	110	deceased	0.6055555555555562	10.7834	1
TCGA-XF-AAMF	blca_tcga_pan_can_atlas_2018	109	deceased	0.6000000000000006	10.8163	1
TCGA-GU-A42P	blca_tcga_pan_can_atlas_2018	108	deceased	0.5944444444444451	10.9149	1
TCGA-DK-AA75	blca_tcga_pan_can_atlas_2018	107	deceased	0.5888888888888896	11.178	1
TCGA-GU-A42Q	blca_tcga_pan_can_atlas_2018	106	deceased	0.583333	11.3095	1
TCGA-XF-AAMH	blca_tcga_pan_can_atlas_2018	105	deceased	0.5777777777777785	11.3095	1
TCGA-K4-A5RI	blca_tcga_pan_can_atlas_2018	104	deceased	0.572222	11.704	1
TCGA-XF-A9SW	blca_tcga_pan_can_atlas_2018	103	deceased	0.5666666666666674	11.9012	1
TCGA-2F-A9KP	blca_tcga_pan_can_atlas_2018	102	deceased	0.5611111111111119	11.967	1
TCGA-BT-A20O	blca_tcga_pan_can_atlas_2018	101	deceased	0.5555555555555564	12.1643	1
TCGA-HQ-A5NE	blca_tcga_pan_can_atlas_2018	100	deceased	0.5500000000000008	12.1643	1
TCGA-CF-A47T	blca_tcga_pan_can_atlas_2018	99	deceased	0.5444444444444453	12.6574	1
TCGA-FJ-A3Z9	blca_tcga_pan_can_atlas_2018	98	deceased	0.5388888888888897	12.6574	1
TCGA-FD-A6TD	blca_tcga_pan_can_atlas_2018	97	deceased	0.5333333333333342	12.6903	1
TCGA-XF-A9SV	blca_tcga_pan_can_atlas_2018	96	deceased	0.5277777777777787	12.756	1
TCGA-FD-A3SS	blca_tcga_pan_can_atlas_2018	95	deceased	0.5222222222222231	12.8547	1
TCGA-CU-A0YN	blca_tcga_pan_can_atlas_2018	94	deceased	0.5166666666666676	12.9204	1
TCGA-BT-A0YX	blca_tcga_pan_can_atlas_2018	93	deceased	0.5111111111111121	13.1505	1
TCGA-FD-A62S	blca_tcga_pan_can_atlas_2018	92	deceased	0.5055555555555565	13.3478	1
TCGA-ZF-A9RD	blca_tcga_pan_can_atlas_2018	91	deceased	0.5	13.4136	1
TCGA-CU-A72E	blca_tcga_pan_can_atlas_2018	90	deceased	0.4944444444444455	13.5779	1
TCGA-DK-A3IL	blca_tcga_pan_can_atlas_2018	89	deceased	0.48888888888888987	13.5779	1
TCGA-DK-AA6Q	blca_tcga_pan_can_atlas_2018	88	deceased	0.48333333333333434	13.5779	1
TCGA-DK-AA6W	blca_tcga_pan_can_atlas_2018	87	deceased	0.4777777777777788	13.6437	1
TCGA-XF-A9T8	blca_tcga_pan_can_atlas_2018	86	deceased	0.4722222222222232	13.7423	1
TCGA-GV-A3JV	blca_tcga_pan_can_atlas_2018	85	deceased	0.46666666666666773	14.2683	1
TCGA-E7-A97P	blca_tcga_pan_can_atlas_2018	84	deceased	0.46111111111111214	14.367	1
TCGA-BT-A20T	blca_tcga_pan_can_atlas_2018	83	deceased	0.45555555555555655	14.893	1
TCGA-XF-A9SP	blca_tcga_pan_can_atlas_2018	82	deceased	0.4500000000000009	14.9259	1
TCGA-BT-A20U	blca_tcga_pan_can_atlas_2018	81	deceased	0.44444444444444536	14.9587	1
TCGA-CU-A0YR	blca_tcga_pan_can_atlas_2018	80	deceased	0.4388888888888898	15.1231	1
TCGA-E5-A4TZ	blca_tcga_pan_can_atlas_2018	79	deceased	0.4333333333333343	15.3533	1
TCGA-XF-A8HG	blca_tcga_pan_can_atlas_2018	78	deceased	0.42777777777777876	15.3533	1
TCGA-FD-A43Y	blca_tcga_pan_can_atlas_2018	77	deceased	0.42222222222222316	15.5834	1
TCGA-XF-A9SK	blca_tcga_pan_can_atlas_2018	76	deceased	0.4166666666666676	15.9779	1
TCGA-BT-A2LB	blca_tcga_pan_can_atlas_2018	75	deceased	0.4111111111111121	16.1752	1
TCGA-XF-A9T4	blca_tcga_pan_can_atlas_2018	74	deceased	0.4055555555555565	16.2738	1
TCGA-DK-A1AB	blca_tcga_pan_can_atlas_2018	73	deceased	0.4000000000000009	16.7012	1
TCGA-4Z-AA7Q	blca_tcga_pan_can_atlas_2018	72	deceased	0.3944444444444454	16.7669	1
TCGA-FD-A3B4	blca_tcga_pan_can_atlas_2018	71	deceased	0.38888888888888984	16.7669	1
TCGA-4Z-AA7R	blca_tcga_pan_can_atlas_2018	70	deceased	0.3833333333333343	17.1615	1
TCGA-5N-A9KM	blca_tcga_pan_can_atlas_2018	69	deceased	0.37777777777777877	17.4245	1
TCGA-BT-A42B	blca_tcga_pan_can_atlas_2018	68	deceased	0.37222222222222323	17.556	1
TCGA-UY-A78K	blca_tcga_pan_can_atlas_2018	67	deceased	0.36666666666666764	17.6217	1
TCGA-DK-A3IQ	blca_tcga_pan_can_atlas_2018	66	deceased	0.36111111111111205	17.7204	1
TCGA-BT-A20P	blca_tcga_pan_can_atlas_2018	65	deceased	0.3555555555555565	17.8847	1
TCGA-XF-A8HI	blca_tcga_pan_can_atlas_2018	64	deceased	0.3500000000000009	17.8847	1
TCGA-DK-A3X2	blca_tcga_pan_can_atlas_2018	63	deceased	0.34444444444444533	17.9834	1
TCGA-FD-A3SM	blca_tcga_pan_can_atlas_2018	62	deceased	0.3388888888888897	17.9834	1
TCGA-FD-A5C0	blca_tcga_pan_can_atlas_2018	61	deceased	0.33333333333333415	18.082	1
TCGA-CF-A9FL	blca_tcga_pan_can_atlas_2018	60	deceased	0.32777777777777856	18.5751	1
TCGA-XF-AAN7	blca_tcga_pan_can_atlas_2018	59	deceased	0.322222	18.5751	1
TCGA-XF-A9T2	blca_tcga_pan_can_atlas_2018	58	deceased	0.31666666666666743	18.9039	1
TCGA-GU-A42R	blca_tcga_pan_can_atlas_2018	57	deceased	0.31111111111111184	18.9697	1
TCGA-BT-A20J	blca_tcga_pan_can_atlas_2018	56	deceased	0.30555555555555625	19.0354	1
TCGA-ZF-AA54	blca_tcga_pan_can_atlas_2018	55	deceased	0.30000000000000066	19.397	1
TCGA-BT-A20Q	blca_tcga_pan_can_atlas_2018	54	deceased	0.2944444444444451	19.4957	1
TCGA-ZF-AA4T	blca_tcga_pan_can_atlas_2018	53	deceased	0.28888888888888953	19.6929	1
TCGA-FD-A3SR	blca_tcga_pan_can_atlas_2018	52	deceased	0.28333333333333394	19.7916	1
TCGA-G2-A3IE	blca_tcga_pan_can_atlas_2018	51	deceased	0.27777777777777835	20.1203	1
TCGA-ZF-A9RN	blca_tcga_pan_can_atlas_2018	50	deceased	0.27222222222222275	20.219	1
TCGA-GV-A3QF	blca_tcga_pan_can_atlas_2018	49	deceased	0.26666666666666716	20.2847	1
TCGA-BT-A2LD	blca_tcga_pan_can_atlas_2018	48	deceased	0.26111111111111157	20.482	1
TCGA-GC-A3I6	blca_tcga_pan_can_atlas_2018	47	deceased	0.255556	20.7121	1
TCGA-GC-A3BM	blca_tcga_pan_can_atlas_2018	46	deceased	0.25000000000000044	21.4025	1
TCGA-DK-A1A3	blca_tcga_pan_can_atlas_2018	45	deceased	0.24444444444444488	21.8628	1
TCGA-E7-A4IJ	blca_tcga_pan_can_atlas_2018	44	deceased	0.23888888888888932	22.1587	1
TCGA-ZF-A9R0	blca_tcga_pan_can_atlas_2018	43	deceased	0.23333333333333375	22.3559	1
TCGA-FD-A3N5	blca_tcga_pan_can_atlas_2018	42	deceased	0.2277777777777782	22.5203	1
TCGA-UY-A78M	blca_tcga_pan_can_atlas_2018	41	deceased	0.22222222222222265	22.6847	1
TCGA-G2-A2EC	blca_tcga_pan_can_atlas_2018	40	deceased	0.21666666666666706	22.8819	1
TCGA-DK-A3IU	blca_tcga_pan_can_atlas_2018	39	deceased	0.2111111111111115	23.2107	1
TCGA-FD-A3SL	blca_tcga_pan_can_atlas_2018	38	deceased	0.20555555555555594	23.408	1
TCGA-XF-A9SX	blca_tcga_pan_can_atlas_2018	37	deceased	0.20000000000000034	23.6381	1
TCGA-2F-A9KO	blca_tcga_pan_can_atlas_2018	36	deceased	0.1944444444444448	24.1312	1
TCGA-FD-A3SJ	blca_tcga_pan_can_atlas_2018	35	deceased	0.18888888888888924	24.2956	1
TCGA-E7-A541	blca_tcga_pan_can_atlas_2018	34	deceased	0.18333333333333368	25.5778	1
TCGA-BT-A20N	blca_tcga_pan_can_atlas_2018	33	deceased	0.17777777777777812	26.1367	1
TCGA-G2-A2EL	blca_tcga_pan_can_atlas_2018	32	deceased	0.17222222222222258	26.9257	1
TCGA-XF-AAN4	blca_tcga_pan_can_atlas_2018	31	deceased	0.166667	27.0572	1
TCGA-FD-A5BZ	blca_tcga_pan_can_atlas_2018	30	deceased	0.16111111111111143	27.4518	1
TCGA-XF-A9SZ	blca_tcga_pan_can_atlas_2018	29	deceased	0.15555555555555586	28.2408	1
TCGA-ZF-A9R9	blca_tcga_pan_can_atlas_2018	28	deceased	0.1500000000000003	28.4052	1
TCGA-E7-A3X6	blca_tcga_pan_can_atlas_2018	27	deceased	0.14444444444444474	29.7202	1
TCGA-XF-AAN1	blca_tcga_pan_can_atlas_2018	26	deceased	0.13888888888888917	30.9366	1
TCGA-ZF-A9R3	blca_tcga_pan_can_atlas_2018	25	deceased	0.1333333333333336	31.1997	1
TCGA-FD-A3B3	blca_tcga_pan_can_atlas_2018	24	deceased	0.12777777777777805	32.0216	1
TCGA-G2-A2ES	blca_tcga_pan_can_atlas_2018	23	deceased	0.12222222222222248	33.0079	1
TCGA-FD-A3B6	blca_tcga_pan_can_atlas_2018	22	deceased	0.11666666666666693	33.0407	1
TCGA-SY-A9G0	blca_tcga_pan_can_atlas_2018	21	deceased	0.11111111111111134	33.1394	1
TCGA-ZF-AA4R	blca_tcga_pan_can_atlas_2018	20	deceased	0.10555555555555576	34.0599	1
TCGA-4Z-AA7S	blca_tcga_pan_can_atlas_2018	19	deceased	0.10000000000000017	34.9804	1
TCGA-ZF-AA52	blca_tcga_pan_can_atlas_2018	18	deceased	0.0944444	35.4078	1
TCGA-DK-AA6L	blca_tcga_pan_can_atlas_2018	17	deceased	0.0888889	38.2352	1
TCGA-4Z-AA81	blca_tcga_pan_can_atlas_2018	16	deceased	0.0833333	41.753	1
TCGA-XF-AAMZ	blca_tcga_pan_can_atlas_2018	15	deceased	0.0777778	44.3173	1
TCGA-4Z-AA7N	blca_tcga_pan_can_atlas_2018	14	deceased	0.0722222	44.942	1
TCGA-DK-A2HX	blca_tcga_pan_can_atlas_2018	13	deceased	0.0666667	46.6844	1
TCGA-FD-A3SQ	blca_tcga_pan_can_atlas_2018	12	deceased	0.061111111111111234	46.783	1
TCGA-4Z-AA82	blca_tcga_pan_can_atlas_2018	11	deceased	0.055555555555555663	51.1556	1
TCGA-XF-AAMJ	blca_tcga_pan_can_atlas_2018	10	deceased	0.05	54.9035	1
TCGA-XF-AAN0	blca_tcga_pan_can_atlas_2018	9	deceased	0.0444444	56.4816	1
TCGA-G2-A2EO	blca_tcga_pan_can_atlas_2018	8	deceased	0.038888888888888966	59.3089	1
TCGA-XF-AAN2	blca_tcga_pan_can_atlas_2018	7	deceased	0.033333333333333395	61.4459	1
TCGA-XF-A9SH	blca_tcga_pan_can_atlas_2018	6	deceased	0.027777777777777832	64.7993	1
TCGA-XF-A9SL	blca_tcga_pan_can_atlas_2018	5	deceased	0.022222222222222268	66.4102	1
TCGA-UY-A78N	blca_tcga_pan_can_atlas_2018	4	deceased	0.0166667	86.8264	1
TCGA-XF-AAME	blca_tcga_pan_can_atlas_2018	3	deceased	0.011111111111111134	92.9743	1
TCGA-XF-A8HF	blca_tcga_pan_can_atlas_2018	2	deceased	0.00555556	97.1167	1
TCGA-2F-A9KR	blca_tcga_pan_can_atlas_2018	1	deceased	0	104.645	1

## Sheet: OV_S6K
Case ID	Study ID	Number at Risk	Status	Survival Rate	Time (months)	Death
TCGA-24-1846	ov_tcga_pan_can_atlas_2018	7	censored	1	4.37255	0
TCGA-24-1469	ov_tcga_pan_can_atlas_2018	6	censored	1	9.10675	0
TCGA-20-1684	ov_tcga_pan_can_atlas_2018	5	censored	1	19.1012	0
TCGA-36-1578	ov_tcga_pan_can_atlas_2018	4	censored	1	27.8463	0
TCGA-36-2530	ov_tcga_pan_can_atlas_2018	3	censored	1	33.0079	0
TCGA-04-1649	ov_tcga_pan_can_atlas_2018	2	censored	1	64.6349	0
TCGA-61-2094	ov_tcga_pan_can_atlas_2018	1	censored	1	71.7362	0
TCGA-30-1855	ov_tcga_pan_can_atlas_2018	10	deceased	0.9	2.46573	1
TCGA-13-0755	ov_tcga_pan_can_atlas_2018	9	deceased	0.8	2.4986	1
TCGA-61-1918	ov_tcga_pan_can_atlas_2018	8	deceased	0.7	15.7478	1
TCGA-23-2072	ov_tcga_pan_can_atlas_2018	7	deceased	0.6	24.9532	1
TCGA-24-1557	ov_tcga_pan_can_atlas_2018	6	deceased	0.5	39.879	1
TCGA-13-1501	ov_tcga_pan_can_atlas_2018	5	deceased	0.4	43.1995	1
TCGA-61-1917	ov_tcga_pan_can_atlas_2018	4	deceased	0.30000000000000004	43.4297	1
TCGA-13-1403	ov_tcga_pan_can_atlas_2018	3	deceased	0.2	77.095	1
TCGA-13-1481	ov_tcga_pan_can_atlas_2018	2	deceased	0.1	87.0566	1
TCGA-13-0891	ov_tcga_pan_can_atlas_2018	1	deceased	0	102.837	1

[truncated: 3 more sheets: OV_ALL, EN_S6K, EN_ALL]
