# Supplementary material for: S6K2 in Focus: Signaling Pathways, Post-Translational Modifications, and Computational Analysis
Source: Int J Mol Sci. 2024 Dec 28;26(1):176. doi: 10.3390/ijms26010176 (PMC11719502; doi:10.3390/ijms26010176)
Supplement: Supplementary file 1 [file ijms-26-00176-s001.zip › Supplementary Table S4-R1.xlsx]

## Sheet: Sheet1
Cancer_Type	Alteration_Type	Alteration_Frequency_S6K1	Alteration_Count_S6K1	Alteration_Frequency_S6K2	Alteration_Count_S6K2
Adrenocortical Carcinoma	amp	NA	NA	2.1978	2
Bladder Cancer	amp	2.18978	9	2.6764	11
Bladder Cancer	multiple	0.243309	1	0.243309	1
Bladder Cancer	mutated	0.486618	2	0.243309	1
Breast Cancer	amp	8.21033	89	5.81181	63
Breast Cancer	multiple	0.276753	3	0.0922509	1
Breast Cancer	mutated	0.461255	5	0.369004	4
Breast Cancer	structuralVariant	0.184502	2	0.276753	3
Cervical Cancer	amp	0.673401	2	1.6835	5
Cervical Cancer	homdel	0.3367	1	NA	NA
Cervical Cancer	multiple	0.3367	1	NA	NA
Cervical Cancer	mutated	0.3367	1	0.673401	2
Cholangiocarcinoma	amp	NA	NA	5.55556	2
Colorectal Cancer	amp	1.17845	7	0.16835	1
Colorectal Cancer	homdel	NA	NA	0.16835	1
Colorectal Cancer	mutated	1.0101	6	0.505051	3
Endometrial Cancer	amp	2.04778	12	2.55973	15
Endometrial Cancer	multiple	NA	NA	0.170648	1
Endometrial Cancer	mutated	2.04778	12	2.38908	14
Esophagogastric Cancer	amp	2.73312	17	3.69775	23
Esophagogastric Cancer	homdel	0.160772	1	0.160772	1
Esophagogastric Cancer	multiple	0.160772	1	NA	NA
Esophagogastric Cancer	mutated	0.803859	5	0.96463	6
Glioblastoma	amp	0.168919	1	0.168919	1
Glioblastoma	mutated	0.168919	1	NA	NA
Glioma	amp	1.36187	7	0.389105	2
Glioma	mutated	0.389105	2	0.194553	1
Head and Neck Cancer	amp	0.191205	1	5.54493	29
Head and Neck Cancer	multiple	NA	NA	0.191205	1
Head and Neck Cancer	mutated	0.764818	4	0.382409	2
Head and Neck Cancer	structuralVariant	0.191205	1	NA	NA
Hepatobiliary Cancer	amp	4.30108	16	2.41935	9
Hepatobiliary Cancer	multiple	0.268817	1	NA	NA
Hepatobiliary Cancer	mutated	0.537634	2	0.537634	2
Leukemia	mutated	NA	NA	0.5	1
Melanoma	amp	1.8018	8	2.02703	9
Melanoma	homdel	NA	NA	0.225225	1
Melanoma	mutated	1.57658	7	1.8018	8
Non-Small Cell Lung Cancer	amp	1.51947	16	1.04463	11
Non-Small Cell Lung Cancer	homdel	0.0949668	1	NA	NA
Non-Small Cell Lung Cancer	mutated	0.569801	6	0.759734	8
Non-Small Cell Lung Cancer	structuralVariant	0.0949668	1	NA	NA
Ocular Melanoma	amp	1.25	1	NA	NA
Ovarian Epithelial Tumor	amp	2.05479	12	3.08219	18
Ovarian Epithelial Tumor	mutated	0.684932	4	0.342466	2
Pancreatic Cancer	amp	1.08696	2	0.543478	1
Pancreatic Cancer	mutated	NA	NA	1.63043	3
Pheochromocytoma	amp	1.36054	2	1.36054	2
Pleural Mesothelioma	amp	4.5977	4	NA	NA
Pleural Mesothelioma	mutated	1.14943	1	1.14943	1
Prostate Cancer	amp	0.404858	2	2.02429	10
Prostate Cancer	homdel	0.404858	2	NA	NA
Prostate Cancer	mutated	NA	NA	0.202429	1
Renal Clear Cell Carcinoma	amp	0.195695	1	NA	NA
Renal Clear Cell Carcinoma	mutated	0.782779	4	NA	NA
Renal Non-Clear Cell Carcinoma	amp	0.287356	1	NA	NA
Renal Non-Clear Cell Carcinoma	mutated	NA	NA	0.287356	1
Sarcoma	amp	1.17647	3	1.17647	3
Sarcoma	homdel	0.392157	1	NA	NA
Thymic Epithelial Tumor	amp	1.62602	2	NA	NA
Thyroid Cancer	amp	0.2	1	NA	NA
Thyroid Cancer	mutated	NA	NA	0.2	1
